# Supplementary material for: Transcriptional and physiological data reveal the dehydration memory behavior in switchgrass (Panicum virgatum L.)
Source: Biotechnol Biofuels. 2018 Apr 2;11:91. doi: 10.1186/s13068-018-1088-x (PMC5879616; doi:10.1186/s13068-018-1088-x)
Supplement: Supplementary file 2 — Additional file 2: Table S1. List of dehydration memory genes (DMGs) identified in this work. [file 13068_2018_1088_MOESM2_ESM.xlsx]

## Sheet: Sheet1
Table S1 List of dehydration memory genes (DMGs) identified in this work
gene_id	locus	C1_1	C1_2	C1	D1_1	D1_2	D1	D2_1	D2_2	D2	R1_1	R1_2	R1	(D1/C1)log2Ratio	(D2/D1)log2Ratio	DMG Types	KEGG Orthology	GO Component	GO Function	GO Process	Ath	Zma	Osa	Blast nr
Pavir.Aa00495	Chr01a:5552823-5554839	2.21896	2.08019	2.14958	6.62062	3.02331	4.82197	20.4355	30.9814	25.7085	13.0936	7.54127	10.3174	1.16557	2.41455	[+/+]	K13171|1|2e-12|74.3|bvg:104900057|serine/arginine repetitive matrix protein 1	-	-	-	NA	GRMZM2G036286_T01/4.43101e-95/[mRNA] locus=5:208070718:208071748:+	Os02t0751300-01/151.152/[mRNA] locus=chr02:31575927:31577255:+	gi|514718232|ref|XP_004953940.1|/4.11681e-78/PREDICTED: uncharacterized protein LOC101778044 [Setaria italica]
Pavir.Aa00887	Chr01a:10430078-10431115	11.8564	34.3825	23.1194	51.1864	55.8718	53.5291	773.537	1163.89	968.715	344.663	217.455	281.059	1.21122	4.17768	[+/+]	K02184|1|3e-17|89.4|cam:101508170|formin 2;K13171|4|1e-15|84.0|dosa:Os03t0270200-01|serine/arginine repetitive matrix protein 1	-	-	GO:0006950//response to stress;GO:0009415//response to water	NA	GRMZM2G147014_T01/5.69195e-97/[mRNA] locus=5:193849607:193850608:-	Os02t0669100-01/228.464/[mRNA] locus=chr02:27165813:27166779:-	gi|514716079|ref|XP_004953407.1|/1.85512e-141/PREDICTED: dehydrin COR410-like [Setaria italica]
Pavir.Aa02860	Chr01a:61916750-61918193	4.78323	4.19837	4.4908	31.9416	14.2722	23.1069	42.1988	81.1807	61.6898	10.7347	5.37618	8.05542	2.36328	1.41671	[+/+]	K09419|1|2e-109|396|sita:101770723|heat shock transcription factor, other eukaryote	-	GO:0003677//DNA binding	-	AT3G22830.1/2.4629e-09/[mRNA] locus=Chr3:8078981:8080895:+	GRMZM2G105348_T01/1.05288e-148/[mRNA] locus=5:150190100:150191000:-	Os02t0232000-01/343.44/[mRNA] locus=chr02:7464099:7465081:+	gi|514707779|ref|XP_004951380.1|/7.72448e-109/PREDICTED: heat stress transcription factor C-2a-like [Setaria italica]
Pavir.Aa02899	Chr01a:62320245-62324009	3.06432	3.10473	3.08453	5.7876	8.5527	7.17015	15.0691	22.6112	18.8401	8.50757	7.32425	7.91591	1.21695	1.39373	[+/+]	K10147|1|2e-34|147|cvr:CHLNCDRAFT_57765|protein phosphatase 1D [EC:3.1.3.16];K14497|4|1e-25|118|sita:101780602|protein phosphatase 2C [EC:3.1.3.16];K19477|5|8e-25|115|smo:SELMODRAFT_440463|cGMP-dependent protein kinase 2 [EC:2.7.11.12]	-	GO:0003824//catalytic activity	GO:0008152//metabolic process	NA	GRMZM2G119623_T01/0/[mRNA] locus=5:153945943:153947895:-	Os02t0224100-01/424.717/[mRNA] locus=chr02:6956824:6959341:+	gi|514707893|ref|XP_004951406.1|/0/PREDICTED: probable protein phosphatase 2C 12-like [Setaria italica]
Pavir.Aa02978	Chr01a:63114989-63116227	3.63651	2.57957	3.10804	7.32018	11.0816	9.20087	19.3674	41.2266	30.297	4.23107	1.28081	2.75594	1.56577	1.71933	[+/+]	K13171|1|1e-14|81.3|ath:AT2G29210|serine/arginine repetitive matrix protein 1;K06627|4|1e-12|72.8|dosa:Os03t0607600-00|cyclin A	-	-	-	NA	GRMZM2G018873_T01/4.14094e-52/[mRNA] locus=4:232850106:232850635:-	Os02t0201300-01/93.6635/[mRNA] locus=chr02:5654832:5655344:-	gi|514708435|ref|XP_004951536.1|/3.02042e-52/PREDICTED: uncharacterized protein LOC101765845 [Setaria italica]
Pavir.Aa03513	Chr01a:70539979-70541711	128.819	29.7449	79.2818	188.174	131.292	159.733	649.11	784.723	716.916	362.443	353.263	357.853	1.0106	2.16614	[+/+]	K03781|1|0.0|936|sita:101775718|catalase [EC:1.11.1.6]	-	-	-	AT4G35090.1/1.01138e-08/[mRNA] locus=Chr4:16700937:16703215:-	GRMZM5G815545_T01/0/[mRNA] locus=4:240105119:240106921:-	Os02t0115700-01/1031.32/[mRNA] locus=chr02:825369:827570:-	gi|514710949|ref|XP_004952158.1|/0/PREDICTED: catalase isozyme 3-like isoform X2 [Setaria italica]
Pavir.Ab00444	Chr01b:4797376-4798012	0.474097	0.974767	0.724432	7.49998	2.78876	5.14437	7.27232	49.5431	28.4077	2.97868	0.76617	1.87243	2.82807	2.46522	[+/+]	K01183|1|7e-10|64.3|bvg:104883960|chitinase [EC:3.2.1.14];K02184|4|1e-09|63.5|sly:101262608|formin 2	-	-	-	NA	GRMZM2G101818_T02/4.85607e-38/[mRNA] locus=4:236700986:236701610:-	Os02t0162600-01/137.275/[mRNA] locus=chr02:3362148:3362588:+	gi|308044591|ref|NP_001183844.1|/2.29026e-28/uncharacterized protein LOC100502437 [Zea mays]
Pavir.Ab00858	Chr01b:10164082-10165103	4.59825	4.52758	4.56292	10.3609	9.04711	9.70402	24.6833	47.1815	35.9324	4.24312	3.48558	3.86435	1.08863	1.88863	[+/+]	K14325|1|9e-18|91.3|mtr:MTR_2g069490|RNA-binding protein with serine-rich domain 1	-	-	-	NA	GRMZM2G018873_T01/4.40864e-39/[mRNA] locus=4:232850106:232850635:-	Os02t0201300-01/115.469/[mRNA] locus=chr02:5654832:5655344:-	gi|514708435|ref|XP_004951536.1|/2.60267e-50/PREDICTED: uncharacterized protein LOC101765845 [Setaria italica]
Pavir.Ab02438	Chr01b:44894174-44896644	0.204096	0.375742	0.289919	22.8733	11.0896	16.9815	31.8859	88.7184	60.3022	6.53623	1.70973	4.12298	5.87217	1.82825	[+/+]	K09338|1|2e-35|151|obr:102702125|homeobox-leucine zipper protein	-	GO:0043565//sequence-specific DNA binding	GO:0006351//transcription, DNA-templated	NA	GRMZM2G117164_T01/3.35243e-122/[mRNA] locus=5:190476417:190477213:-	Os02t0649300-01/478.24/[mRNA] locus=chr02:26143411:26144283:+	gi|514715612|ref|XP_004953290.1|/1.84143e-101/PREDICTED: homeobox-leucine zipper protein HOX24-like [Setaria italica]
Pavir.Ab02706	Chr01b:48748058-48752367	2.84091	2.50287	2.67189	5.67498	6.62699	6.15099	15.757	17.4125	16.5847	8.17897	10.4416	9.31031	1.20296	1.43097	[+/+]	K04730|1|2e-27|124|dosa:Os03t0233300-00|interleukin-1 receptor-associated kinase 1 [EC:2.7.11.1];K13412|2|8e-17|88.6|dosa:Os05t0491900-00|calcium-dependent protein kinase [EC:2.7.11.1]	-	-	-	NA	GRMZM2G022645_T01/0/[mRNA] locus=5:196508353:196511324:+	Os02t0681632-00/545.64/[mRNA] locus=chr02:27837694:27838482:+	gi|514716283|ref|XP_004953457.1|/2.56899e-114/PREDICTED: lysM domain receptor-like kinase 4-like [Setaria italica]
Pavir.Ab02737	Chr01b:48983766-48987307	7.45379	2.60239	5.02809	11.2842	12.7761	12.0301	25.3021	31.4634	28.3827	16.3135	19.7976	18.0556	1.25857	1.23836	[+/+]	K14638|1|0.0|691|pda:103714069|solute carrier family 15 (peptide/histidine transporter), member 3/4	GO:0005886//plasma membrane;GO:0005886//plasma membrane	GO:0015112//nitrate transmembrane transporter activity;GO:0015112//nitrate transmembrane transporter activity	GO:0046686//response to cadmium ion;GO:0010167//response to nitrate;GO:0015706//nitrate transport;GO:0046686//response to cadmium ion;GO:0010167//response to nitrate;GO:0015706//nitrate transport	AT4G21680.1/1.65772e-08/[mRNA] locus=Chr4:11517540:11519576:-	GRMZM2G044851_T01/0/[mRNA] locus=5:198194321:198198164:-	Os02t0689900-01/1768.75/[mRNA] locus=chr02:28312986:28316081:-	gi|514716469|ref|XP_004953502.1|/0/PREDICTED: nitrate transporter 1.5-like isoform X1 [Setaria italica]
Pavir.Ba00293	Chr02a:3717657-3719060	0.962112	0.7882	0.875156	7.61091	5.2179	6.41441	85.9351	159.874	122.905	14.7707	3.29335	9.03204	2.8737	4.26008	[+/+]	K18819|1|4e-165|581|sita:101766584|inositol 3-alpha-galactosyltransferase [EC:2.4.1.123]	-	GO:0016757//transferase activity, transferring glycosyl groups	GO:0009644//response to high light intensity;GO:0009414//response to water deprivation;GO:0042542//response to hydrogen peroxide;GO:0009409//response to cold;GO:0009408//response to heat	AT1G09350.1/1.61784e-13/[mRNA] locus=Chr1:3019888:3021214:+	GRMZM2G165919_T01/0/[mRNA] locus=1:51534269:51535512:+	Os03t0316200-01/729.999/[mRNA] locus=chr03:11367318:11368631:+	gi|514737207|ref|XP_004958744.1|/1.66633e-164/PREDICTED: galactinol synthase 2-like [Setaria italica]
Pavir.Ba02276	Chr02a:32536394-32537466	1.38017	1.41441	1.39729	28.6533	20.2093	24.4313	45.0329	110.723	77.8781	6.93383	0.701869	3.81785	4.12803	1.67249	[+/+]	K14497|1|2e-128|459|sita:101753735|protein phosphatase 2C [EC:3.1.3.16]	-	GO:0046872//metal ion binding;GO:0004722//protein serine/threonine phosphatase activity	GO:0009788//negative regulation of abscisic acid-activated signaling pathway;GO:0006470//protein dephosphorylation;GO:0009414//response to water deprivation;GO:0009409//response to cold;GO:0010119//regulation of stomatal movement	NA	GRMZM2G082487_T01/0/[mRNA] locus=2:175540591:175541643:-	Os09t0325700-01/375.158/[mRNA] locus=chr09:9567551:9568627:+	gi|514728990|ref|XP_004956590.1|/9.21608e-128/PREDICTED: probable protein phosphatase 2C 68-like [Setaria italica]
Pavir.Ba03692	Chr02a:74641698-74642457	6.168	7.41343	6.79072	12.0801	16.1639	14.122	28.6444	32.6568	30.6506	17.1176	17.374	17.2458	1.05631	1.11797	[+/+]	K00059|1|4e-118|424|sita:101769408|3-oxoacyl-[acyl-carrier protein] reductase [EC:1.1.1.100]	-	GO:0016491//oxidoreductase activity;GO:0000166//nucleotide binding	GO:0055114//oxidation-reduction process	NA	GRMZM2G445384_T01/0/[mRNA] locus=7:8267003:8268043:-	Os07t0561500-01/511.94/[mRNA] locus=chr07:22416296:22417093:+	gi|514724749|ref|XP_004955570.1|/1.43431e-117/PREDICTED: short-chain type dehydrogenase/reductase-like [Setaria italica]
Pavir.Ba03791	Chr02a:75743183-75745930	1.62884	1.31121	1.47003	10.6135	8.60483	9.60915	23.3738	109.69	66.5321	3.97302	1.04493	2.50897	2.70857	2.79157	[+/+]	K09840|1|0.0|1063|zma:100281391|9-cis-epoxycarotenoid dioxygenase [EC:1.13.11.51]	GO:0009536//plastid	-	-	NA	GRMZM2G417954_T01/0/[mRNA] locus=7:5976457:5978178:+	Os07t0154100-01/1374.26/[mRNA] locus=chr07:2870805:2872553:+	gi|226532245|ref|NP_001147781.1|/0/viviparous-14 [Zea mays]
Pavir.Bb00748	Chr02b:12444140-12448571	2.86972	2.26316	2.56644	5.84397	6.68806	6.26601	16.5652	17.8968	17.231	11.2713	10.4306	10.851	1.28778	1.45939	[+/+]	K14963|1|1e-27|125|zma:100276374|COMPASS component SWD3	-	-	-	NA	GRMZM2G320920_T01/0/[mRNA] locus=7:25505806:25508890:-	Os07t0252000-01/813.258/[mRNA] locus=chr07:8477621:8482390:+	gi|514726100|ref|XP_004955896.1|/4.16497e-143/PREDICTED: probable cytosolic iron-sulfur protein assembly protein CIAO1 homolog [Setaria italica]
Pavir.Bb01358	Chr02b:28338978-28340545	0.949297	1.76383	1.35656	20.1857	14.436	17.3109	29.9518	83.9553	56.9535	3.6623	0.86009	2.2612	3.67365	1.71811	[+/+]	K14497|1|3e-175|615|sita:101753735|protein phosphatase 2C [EC:3.1.3.16]	-	GO:0046872//metal ion binding;GO:0004722//protein serine/threonine phosphatase activity	GO:0009788//negative regulation of abscisic acid-activated signaling pathway;GO:0006470//protein dephosphorylation;GO:0009414//response to water deprivation;GO:0009409//response to cold;GO:0010119//regulation of stomatal movement	NA	GRMZM2G082487_T01/0/[mRNA] locus=2:175540591:175541643:-	Os09t0325700-01/377.14/[mRNA] locus=chr09:9567551:9568627:+	gi|514728990|ref|XP_004956590.1|/1.15727e-174/PREDICTED: probable protein phosphatase 2C 68-like [Setaria italica]
Pavir.Bb01929	Chr02b:48386786-48389354	1.22836	1.1581	1.19323	17.116	7.89354	12.5048	49.0291	90.4358	69.7325	9.27053	0.921729	5.09613	3.38954	2.47935	[+/+]	K08332|1|8e-27|123|smo:SELMODRAFT_51906|vacuolar protein 8	GO:0000151//ubiquitin ligase complex	GO:0004842//ubiquitin-protein transferase activity	GO:0016567//protein ubiquitination	NA	GRMZM2G315431_T01/0/[mRNA] locus=7:103876531:103878627:+	Os09t0378700-00/795.417/[mRNA] locus=chr09:12746595:12748733:+	gi|514729502|ref|XP_004956713.1|/0/PREDICTED: U-box domain-containing protein 19-like [Setaria italica]
Pavir.Bb02465	Chr02b:57908589-57910795	2.55284	3.46415	3.00849	15.8979	11.5731	13.7355	44.5868	92.0468	68.3168	18.1814	7.98497	13.0832	2.1908	2.31433	[+/+]	K18213|1|1e-44|181|sita:101781689|proteinaceous RNase P [EC:3.1.26.5];K13412|2|2e-14|81.3|dosa:Os05t0491900-00|calcium-dependent protein kinase [EC:2.7.11.1]	GO:0009536//plastid	-	GO:0015996//chlorophyll catabolic process;GO:0010304//PSII associated light-harvesting complex II catabolic process	NA	GRMZM2G379563_T01/0/[mRNA] locus=2:195666700:195667873:-	Os09t0532000-01/638.811/[mRNA] locus=chr09:20869147:20870827:-	gi|514732514|ref|XP_004957449.1|/3.64054e-144/PREDICTED: uncharacterized protein LOC101765893 [Setaria italica]
Pavir.Bb03717	Chr02b:73877852-73879159	0.626525	2.08527	1.3559	6.8054	4.24706	5.52623	12.5689	31.9846	22.2767	2.31813	0.398884	1.35851	2.02705	2.01117	[+/+]	K18819|1|2e-164|578|sita:101766584|inositol 3-alpha-galactosyltransferase [EC:2.4.1.123]	-	GO:0016757//transferase activity, transferring glycosyl groups	GO:0009644//response to high light intensity;GO:0009414//response to water deprivation;GO:0042542//response to hydrogen peroxide;GO:0009409//response to cold;GO:0009408//response to heat	AT1G09350.1/6.53516e-16/[mRNA] locus=Chr1:3019888:3021214:+	GRMZM5G872256_T02/8.21256e-168/[mRNA] locus=9:133899352:133900609:+	Os07t0687900-01/648.723/[mRNA] locus=chr07:29220656:29221740:-	gi|514737207|ref|XP_004958744.1|/1.05578e-163/PREDICTED: galactinol synthase 2-like [Setaria italica]
Pavir.Ca00260	Chr03a:2991246-2993549	0.01	0.0602577	0.0351288	6.79371	1.74299	4.26835	9.12058	22.9913	16.0559	2.5848	0.121126	1.35296	7.12264	1.91136	[+/+]	K12896|1|3e-09|63.2|sita:101774638|splicing factor, arginine/serine-rich 7;K13171|2|7e-08|58.5|dosa:Os03t0270200-01|serine/arginine repetitive matrix protein 1;K02184|3|3e-07|53.5|ppp:PHYPADRAFT_172341|formin 2;K05747|5|6e-07|55.5|dosa:Os12t0165300-01|Wiskott-Aldrich syndrome protein	-	-	-	NA	GRMZM2G348257_T01/3.51376e-55/[mRNA] locus=3:137786007:137788511:+	Os12t0187800-00/139.258/[mRNA] locus=chr12:4412919:4415761:-	gi|514804635|ref|XP_004977189.1|/2.83151e-39/PREDICTED: uncharacterized protein LOC101763192 [Setaria italica]
Pavir.Ca00430	Chr03a:5145617-5147076	3.38706	2.44147	2.91426	12.2619	9.41852	10.8402	24.63	45.4607	35.0454	4.97698	1.76158	3.36928	1.89519	1.69283	[+/+]	K02184|1|7e-20|99.4|vvi:100251932|formin 2	-	-	-	NA	GRMZM2G084005_T01/1.69955e-33/[mRNA] locus=10:21551805:21552761:-	Os12t0242500-01/111.505/[mRNA] locus=chr12:7892517:7893506:+	gi|514744707|ref|XP_004960701.1|/1.61719e-115/PREDICTED: skin secretory protein xP2-like [Setaria italica]
Pavir.Cb01927	Chr03b:45570180-45572598	0.01	0.01	0.01	13.4301	3.58571	8.50789	14.9563	41.3199	28.1381	3.1022	0.01	1.5561	13.0546	1.72565	[+/+]	K13412|1|5e-08|58.9|dosa:Os05t0491900-00|calcium-dependent protein kinase [EC:2.7.11.1];K12811|2|7e-07|55.1|mis:MICPUN_95935|ATP-dependent RNA helicase DDX46/PRP5 [EC:3.6.4.13];K13680|3|1e-06|54.3|dosa:Os06t0230100-00|beta-mannan synthase [EC:2.4.1.32];K13171|4|1e-06|53.9|sita:101767855|serine/arginine repetitive matrix protein 1;K12896|5|3e-06|53.1|sita:101774638|splicing factor, arginine/serine…	-	-	-	NA	GRMZM2G348257_T01/1.35899e-60/[mRNA] locus=3:137786007:137788511:+	Os12t0187800-00/151.152/[mRNA] locus=chr12:4412919:4415761:-	gi|514804635|ref|XP_004977189.1|/5.08572e-37/PREDICTED: uncharacterized protein LOC101763192 [Setaria italica]
Pavir.Db00011	Chr04b:411244-412621	6.63883	7.29649	6.96766	22.5539	10.8864	16.7201	28.6737	51.9869	40.3303	11.7948	9.04012	10.4175	1.26284	1.27028	[+/+]	K03686|1|7e-11|65.5|gsl:Gasu_39280|molecular chaperone DnaJ	GO:0005739//mitochondrion;GO:0009536//plastid	-	-	NA	GRMZM2G399136_T01/5.87998e-76/[mRNA] locus=5:61523953:61524345:+	Os06t0716100-01/236.393/[mRNA] locus=chr06:30417736:30418137:+	gi|514768355|ref|XP_004966466.1|/1.15792e-49/PREDICTED: chaperone protein dnaJ 11, chloroplastic-like [Setaria italica]
Pavir.Db00215	Chr04b:3271178-3274077	1.39	3.10082	2.24541	5.19811	6.38048	5.78929	14.2626	24.3294	19.296	11.4519	13.3897	12.4208	1.36641	1.73685	[+/+]	K02367|1|4e-91|336|pvu:PHAVU_008G225700g|glucuronyl/N-acetylglucosaminyl transferase EXT2 [EC:2.4.1.224 2.4.1.225];K02369|4|1e-89|331|cmo:103501448|alpha-1,4-N-acetylglucosaminyltransferase EXTL2 [EC:2.4.1.223]	GO:0031227//intrinsic component of endoplasmic reticulum membrane;GO:0031227//intrinsic component of endoplasmic reticulum membrane	GO:0016758//transferase activity, transferring hexosyl groups;GO:0016758//transferase activity, transferring hexosyl groups	-	NA	GRMZM2G347766_T01/2.82547e-174/[mRNA] locus=5:58598816:58600920:+	Os06t0705000-01/628.899/[mRNA] locus=chr06:29786577:29788460:+	gi|514771527|ref|XP_004967273.1|/7.88348e-154/PREDICTED: exostosin-3-like [Setaria italica]
Pavir.Db00671	Chr04b:9085084-9088035	14.3148	6.9526	10.6337	31.9748	29.8789	30.9269	66.3965	88.089	77.2428	63.3643	38.4001	50.8822	1.54022	1.32054	[+/+]	K00522|1|2e-126|452|sita:101778084|ferritin heavy chain [EC:1.16.3.2]	-	-	-	AT2G40300.1/2.58061e-27/[mRNA] locus=Chr2:16831501:16833214:-	GRMZM2G325575_T01/0/[mRNA] locus=4:183588597:183590778:-	Os12t0106000-01/496.081/[mRNA] locus=chr12:320871:323630:-	gi|514807458|ref|XP_004978583.1|/7.06945e-126/PREDICTED: ferritin-1, chloroplastic-like [Setaria italica]
Pavir.Db01153	Chr04b:21638277-21639148	3.93124	14.2268	9.079	18.1488	23.8153	20.982	40.7256	72.4677	56.5966	34.8068	24.7821	29.7944	1.20855	1.43156	[+/+]	K00799|1|1e-34|144|sbi:SORBI_10g022780|glutathione S-transferase [EC:2.5.1.18]	GO:0009570//chloroplast stroma;GO:0005886//plasma membrane;GO:0048046//apoplast	GO:0004364//glutathione transferase activity;GO:0043295//glutathione binding	GO:0006979//response to oxidative stress;GO:0006749//glutathione metabolic process;GO:0042631//cellular response to water deprivation;GO:0046686//response to cadmium ion;GO:0080167//response to karrikin	NA	GRMZM2G335618_T01/5.37447e-91/[mRNA] locus=6:103857884:103858573:-	Os07t0468100-01/228.464/[mRNA] locus=chr07:16674396:16675094:+	gi|242096242|ref|XP_002438611.1|/6.38292e-34/hypothetical protein SORBIDRAFT_10g022780 [Sorghum bicolor]
Pavir.Db02030	Chr04b:44604720-44606984	5.79318	5.44367	5.61843	17.9269	5.67064	11.7988	29.6255	35.2427	32.4341	23.7722	19.5251	21.6486	1.0704	1.45888	[+/+]	K01623|1|1e-54|214|pda:103722777|fructose-bisphosphate aldolase, class I [EC:4.1.2.13];K02940|2|2e-51|204|sita:101773010|large subunit ribosomal protein L9e;K13412|3|2e-13|78.2|dosa:Os05t0491900-00|calcium-dependent protein kinase [EC:2.7.11.1]	GO:0016020//membrane	-	-	NA	GRMZM2G108537_T01/0/[mRNA] locus=6:109536361:109538208:+	Os06t0210000-00/458.417/[mRNA] locus=chr06:5614166:5616716:+	gi|514761942|ref|XP_004964911.1|/1.50548e-174/PREDICTED: WAT1-related protein At1g44800-like [Setaria italica]
Pavir.Ea00361	Chr05a:4353870-4355450	17.9245	22.5819	20.2532	52.182	46.8561	49.519	83.0082	115.416	99.212	47.6831	31.0813	39.3822	1.28983	1.00253	[+/+]	K08869|1|5e-22|106|cre:CHLREDRAFT_165812|aarF domain-containing kinase;K17613|2|2e-15|81.3|mpp:MICPUCDRAFT_55883|calcineurin-binding protein cabin-1;K13172|4|5e-14|79.7|cvr:CHLNCDRAFT_140537|serine/arginine repetitive matrix protein 2	-	GO:0005488//binding	-	NA	GRMZM2G049695_T01/4.19438e-108/[mRNA] locus=8:20515373:20516735:+	Os01t0192300-01/256.217/[mRNA] locus=chr01:4971685:4973233:-	gi|242051751|ref|XP_002455021.1|/4.08176e-100/hypothetical protein SORBIDRAFT_03g003100 [Sorghum bicolor]
Pavir.Eb00100	Chr05b:2040515-2041474	285.771	384.395	335.083	638.145	863.871	751.008	1556.19	1582.23	1569.21	1267.33	1078.09	1172.71	1.16431	1.06314	[+/+]	-	-	-	-	NA	GRMZM2G430807_T01/2.11364e-06/[mRNA] locus=6:38071951:38072345:-	Os01t0200700-01/73.84/[mRNA] locus=chr01:5478621:5479449:+	gi|514776736|ref|XP_004968549.1|/5.59215e-26/PREDICTED: metallothionein-like protein 3A-like isoform X1 [Setaria italica]
Pavir.Eb00453	Chr05b:6876576-6880523	3.47161	3.42865	3.45013	7.53074	6.77808	7.15441	14.918	47.5338	31.2259	6.29258	4.91594	5.60426	1.05218	2.12584	[+/+]	K06617|1|0.0|1519|sita:101762997|raffinose synthase [EC:2.4.1.82]	GO:0009507//chloroplast	GO:0047274//galactinol-sucrose galactosyltransferase activity	GO:0005986//sucrose biosynthetic process;GO:0019593//mannitol biosynthetic process;GO:0006012//galactose metabolic process;GO:0009414//response to water deprivation;GO:0009737//response to abscisic acid;GO:0010325//raffinose family oligosaccharide biosynthetic process	AT5G40390.1/3.31645e-10/[mRNA] locus=Chr5:16161720:16165085:+	GRMZM2G150906_T01/0/[mRNA] locus=3:12564065:12567540:+	Os01t0170051-00/1503.12/[mRNA] locus=chr01:3599255:3601482:+	gi|514775871|ref|XP_004968339.1|/0/PREDICTED: galactinol--sucrose galactosyltransferase-like [Setaria italica]
Pavir.Eb03831	Chr05b:73878077-73879732	3.98243	18.2213	11.1019	32.9785	38.1273	35.5529	37.0438	125.167	81.1054	38.4004	29.8444	34.1224	1.67916	1.18983	[+/+]	K15429|1|4e-35|149|cic:CICLE_v10007363mg|tRNA (guanine37-N1)-methyltransferase [EC:2.1.1.228];K19619|2|2e-34|147|crb:CARUB_v10012467mg|tyrosyl-DNA phosphodiesterase 2 [EC:3.1.4.-];K10761|5|1e-22|107|cic:CICLE_v10027573mg|tRNA(His) guanylyltransferase [EC:2.7.7.79]	GO:0005773//vacuole;GO:0005886//plasma membrane;GO:0005618//cell wall;GO:0048046//apoplast	GO:0004553//hydrolase activity, hydrolyzing O-glycosyl compounds	GO:0005975//carbohydrate metabolic process;GO:0009409//response to cold;GO:0009617//response to bacterium;GO:0009817//defense response to fungus, incompatible interaction;GO:0009651//response to salt stress	NA	GRMZM2G125032_T01/0/[mRNA] locus=3:151819457:151821284:+	Os01t0944700-01/474.276/[mRNA] locus=chr01:41533558:41535560:-	gi|514787026|ref|XP_004971233.1|/7.83052e-128/PREDICTED: glucan endo-1,3-beta-glucosidase GII-like [Setaria italica]
Pavir.Fa00584	Chr06a:8023558-8024544	5.66264	5.247	5.45482	37.3933	30.821	34.1072	46.6615	90.9345	68.798	9.59537	7.69152	8.64344	2.64447	1.01229	[+/+]	K16285|1|4e-74|278|sita:101778173|RING/U-box domain-containing protein [EC:2.3.2.27]	-	GO:0008270//zinc ion binding	-	NA	GRMZM2G005840_T01/4.20977e-64/[mRNA] locus=1:183309811:183310251:-	Os08t0492600-00/246.305/[mRNA] locus=chr08:24336377:24337072:+	gi|514797378|ref|XP_004973783.1|/1.50326e-73/PREDICTED: RING-H2 finger protein ATL70-like [Setaria italica]
Pavir.Fa00674	Chr06a:8770033-8775709	2.18759	2.30505	2.24632	6.91616	6.35249	6.63433	11.2902	16.1773	13.7338	5.32497	4.4679	4.89644	1.56239	1.0497	[+/+]	K14432|1|2e-159|563|sita:101765591|ABA responsive element binding factor	-	-	-	AT4G34000.2/2.73224e-10/[mRNA] locus=Chr4:16296008:16297971:+	GRMZM2G478417_T02/0/[mRNA] locus=1:199485400:199491206:+	Os08t0471950-00/264.146/[mRNA] locus=chr08:23234490:23235756:+	gi|514796908|ref|XP_004973666.1|/8.88155e-159/PREDICTED: bZIP transcription factor TRAB1-like [Setaria italica]
Pavir.Fa00705	Chr06a:9070790-9072589	1.11566	3.59409	2.35487	4.24834	5.42423	4.83628	14.3252	11.1189	12.722	10.7926	17.3964	14.0945	1.03825	1.39536	[+/+]	K13172|1|2e-18|94.4|cvr:CHLNCDRAFT_140537|serine/arginine repetitive matrix protein 2;K13171|5|3e-14|80.5|sita:101767855|serine/arginine repetitive matrix protein 1	-	-	-	NA	GRMZM2G128233_T01/1.37038e-12/[mRNA] locus=7:122696219:122697145:-	Os08t0462900-01/361.281/[mRNA] locus=chr08:22715408:22716334:-	gi|514796788|ref|XP_004973637.1|/1.11451e-137/PREDICTED: transmembrane protein 45B-like [Setaria italica]
Pavir.Fa02342	Chr06a:51382106-51383602	0.355845	0.483553	0.419699	7.58236	2.77756	5.17996	7.61403	17.8684	12.7412	1.4931	0.325406	0.909253	3.62552	1.29849	[+/+]	K13172|1|9e-16|85.5|cvr:CHLNCDRAFT_140537|serine/arginine repetitive matrix protein 2	-	GO:0016597//amino acid binding	GO:0009737//response to abscisic acid;GO:0008152//metabolic process	NA	GRMZM2G092432_T01/0/[mRNA] locus=4:37389056:37390671:-	Os08t0118100-00/805.329/[mRNA] locus=chr08:1015367:1016994:-	gi|514794171|ref|XP_004972995.1|/6.76846e-164/PREDICTED: uncharacterized protein LOC101779388 [Setaria italica]
Pavir.Fb00952	Chr06b:22349437-22350628	0.417971	0.430961	0.424466	4.00655	8.35435	6.18045	9.61456	22.7292	16.1719	1.25259	0.628889	0.94074	3.86399	1.3877	[+/+]	K09286|1|5e-26|116|pvu:PHAVU_008G271100g|EREBP-like factor	GO:0005634//nucleus	GO:0003700//sequence-specific DNA binding transcription factor activity;GO:0003677//DNA binding	GO:0006355//regulation of transcription, DNA-templated	NA	GRMZM2G089995_T01/1.16948e-77/[mRNA] locus=4:26424416:26425027:+	Os04t0610400-00/145.205/[mRNA] locus=chr04:30939293:30939961:+	gi|514792427|ref|XP_004972568.1|/4.69885e-37/PREDICTED: ethylene-responsive transcription factor 11-like [Setaria italica]
Pavir.Fb01190	Chr06b:28873422-28876125	3.75265	4.03619	3.89442	8.20796	12.8793	10.5436	18.1744	31.4908	24.8326	8.54028	10.734	9.63714	1.43689	1.23586	[+/+]	K01087|1|0.0|674|sita:101756806|trehalose 6-phosphate phosphatase [EC:3.1.3.12]	-	GO:0004805//trehalose-phosphatase activity;GO:0004805//trehalose-phosphatase activity	GO:0046686//response to cadmium ion;GO:0005992//trehalose biosynthetic process;GO:0046686//response to cadmium ion;GO:0005992//trehalose biosynthetic process	NA	GRMZM2G347280_T01/0/[mRNA] locus=1:217781913:217783636:+	Os08t0409100-01/999.599/[mRNA] locus=chr08:19578918:19581935:+	gi|514795862|ref|XP_004973406.1|/0/PREDICTED: probable trehalose-phosphate phosphatase 6-like [Setaria italica]
Pavir.Ga00670	Chr07a:8332784-8334234	1.55119	2.71194	2.13157	35.5521	24.8573	30.2047	41.4893	92.9244	67.2069	12.2049	2.77542	7.49015	3.82479	1.15384	[+/+]	K09338|1|8e-38|158|sbi:SORBI_02g030660|homeobox-leucine zipper protein	-	GO:0043565//sequence-specific DNA binding	GO:0006351//transcription, DNA-templated	NA	GRMZM2G351330_T01/8.46741e-168/[mRNA] locus=2:21597141:21598057:+	Os04t0541700-01/387.052/[mRNA] locus=chr04:27124434:27125120:+	gi|514803025|ref|XP_004976404.1|/2.04089e-117/PREDICTED: homeobox-leucine zipper protein HOX22-like [Setaria italica]
Pavir.Ga01099	Chr07a:12820683-12822239	7.42746	7.24075	7.33411	15.6469	17.5288	16.5878	30.6556	43.1518	36.9037	19.5448	12.5252	16.035	1.17743	1.15364	[+/+]	K09286|1|4e-144|512|sita:101783166|EREBP-like factor	GO:0005634//nucleus	GO:0003700//sequence-specific DNA binding transcription factor activity;GO:0003677//DNA binding	GO:0006355//regulation of transcription, DNA-templated	NA	GRMZM2G055180_T01/1.0462e-99/[mRNA] locus=2:20723563:20724402:+	Os04t0546800-01/345.422/[mRNA] locus=chr04:27371821:27372777:-	gi|514728212|ref|XP_004956406.1|/1.52484e-143/PREDICTED: ethylene-responsive transcription factor 2-like [Setaria italica]
Pavir.Gb00293	Chr07b:3535476-3536256	1.01718	1.49155	1.25436	3.91849	5.62211	4.7703	11.3736	7.87493	9.62426	5.5378	10.9713	8.25457	1.92712	1.0126	[+/+]	K00787|1|2e-29|129|bdi:100844842|farnesyl diphosphate synthase [EC:2.5.1.1 2.5.1.10];K13199|4|2e-08|60.1|smo:SELMODRAFT_448524|plasminogen activator inhibitor 1 RNA-binding protein;K13171|5|1e-06|54.3|aly:ARALYDRAFT_901882|serine/arginine repetitive matrix protein 1	-	GO:0016740//transferase activity	GO:0008299//isoprenoid biosynthetic process	NA	NA	NA	gi|514755886|ref|XP_004963391.1|/5.44484e-35/PREDICTED: LOW QUALITY PROTEIN: farnesyl pyrophosphate synthase 1-like [Setaria italica]
Pavir.Gb00672	Chr07b:7871861-7872374	0.769395	0.01	0.389697	7.68348	6.57757	7.13053	21.6444	43.2072	32.4258	5.43436	1.93298	3.68367	4.21034	2.18506	[+/+]	K14325|1|2e-11|68.9|smo:SELMODRAFT_403662|RNA-binding protein with serine-rich domain 1	GO:0005739//mitochondrion	-	-	NA	GRMZM2G079683_T01/3.00404e-54/[mRNA] locus=2:27954602:27955156:+	Os04t0520700-01/137.275/[mRNA] locus=chr04:26075114:26075638:-	gi|514802718|ref|XP_004976251.1|/9.71801e-44/PREDICTED: uncharacterized protein LOC101760473 [Setaria italica]
Pavir.Gb00956	Chr07b:12149002-12150668	7.65829	6.00797	6.83313	16.5012	14.7418	15.6215	31.7589	43.4085	37.5837	21.3774	13.1625	17.2699	1.19292	1.26657	[+/+]	K09286|1|2e-140|499|sita:101783166|EREBP-like factor	GO:0005634//nucleus	GO:0003700//sequence-specific DNA binding transcription factor activity;GO:0003677//DNA binding	GO:0006355//regulation of transcription, DNA-templated	NA	GRMZM2G055180_T01/1.30219e-111/[mRNA] locus=2:20723563:20724402:+	Os04t0546800-01/357.317/[mRNA] locus=chr04:27371821:27372777:-	gi|514728212|ref|XP_004956406.1|/8.58399e-140/PREDICTED: ethylene-responsive transcription factor 2-like [Setaria italica]
Pavir.Gb02010	Chr07b:29449835-29451490	25.653	27.9499	26.8015	66.4485	71.6344	69.0414	164.313	324.491	244.402	75.8655	33.8118	54.8387	1.36515	1.82372	[+/+]	K10752|1|4e-50|199|mdm:103421028|histone-binding protein RBBP4;K05747|2|8e-09|62.8|dosa:Os12t0165300-01|Wiskott-Aldrich syndrome protein;K00430|3|1e-08|62.0|mdm:103431979|peroxidase [EC:1.11.1.7];K07213|4|6e-08|59.7|fve:101298579|copper chaperone;K13412|5|6e-08|59.7|dosa:Os05t0491900-00|calcium-dependent protein kinase [EC:2.7.11.1]	GO:0005886//plasma membrane	GO:0046872//metal ion binding	GO:0030001//metal ion transport	NA	GRMZM2G085086_T01/7.055e-141/[mRNA] locus=2:83492403:83492951:-	Os04t0244800-01/367.228/[mRNA] locus=chr04:9368248:9368992:-	gi|514809996|ref|XP_004979813.1|/2.3514e-75/PREDICTED: heavy metal-associated isoprenylated plant protein 26-like [Setaria italica]
Pavir.Gb02335	Chr07b:42521107-42524907	1.71929	2.33793	2.02861	5.14066	3.31355	4.2271	87.2651	103.035	95.15	59.8997	53.6702	56.7849	1.05918	4.49246	[+/+]	K00615|1|0.0|1367|sita:101776231|transketolase [EC:2.2.1.1]	GO:0009941//chloroplast envelope;GO:0009570//chloroplast stroma	GO:0004802//transketolase activity	GO:0046686//response to cadmium ion;GO:0008152//metabolic process;GO:0009651//response to salt stress	AT3G60750.1/6.54799e-36/[mRNA] locus=Chr3:22454004:22456824:+	GRMZM2G010494_T01/0/[mRNA] locus=2:86651204:86654477:+	Os04t0266900-01/1737.04/[mRNA] locus=chr04:11026713:11032321:+	gi|514784372|ref|XP_004970575.1|/0/PREDICTED: transketolase, chloroplastic-like [Setaria italica]
Pavir.Ha00303	Chr08a:6110287-6113031	1.59792	3.26852	2.43322	7.02739	6.72799	6.87769	14.7661	23.0267	18.8964	4.51849	1.79135	3.15492	1.49906	1.45811	[+/+]	K09422|1|1e-87|324|sita:101771445|myb proto-oncogene protein, plant	-	-	-	AT3G06490.1/1.95772e-13/[mRNA] locus=Chr3:2004298:2006358:+	GRMZM2G131442_T02/2.19461e-156/[mRNA] locus=4:2044882:2046764:+	Os11t0684000-01/276.04/[mRNA] locus=chr11:27670722:27673191:-	gi|514810377|ref|XP_004979993.1|/4.92099e-113/PREDICTED: myb-related protein Zm38-like [Setaria italica]
Pavir.Hb01671	Chr08b:48020366-48024109	1.85067	2.79485	2.32276	6.71276	8.21534	7.46405	38.8657	54.9224	46.894	13.802	9.06545	11.4337	1.68412	2.65137	[+/+]	K05681|1|1e-25|117|cme:CYME_CMS467C|ATP-binding cassette, subfamily G (WHITE), member 2	GO:0016021//integral component of membrane;GO:0005886//plasma membrane	GO:0005524//ATP binding;GO:0016887//ATPase activity	GO:0006200//ATP catabolic process;GO:0009737//response to abscisic acid;GO:0080168//abscisic acid transport	NA	GRMZM2G046024_T01/0/[mRNA] locus=4:206076575:206080622:-	Os11t0177400-01/922.288/[mRNA] locus=chr11:3853902:3856770:-	gi|514808000|ref|XP_004978848.1|/1.87211e-160/PREDICTED: LOW QUALITY PROTEIN: ABC transporter G family member 25-like [Setaria italica]
Pavir.Ia00292	Chr09a:2441611-2442172	0.22546	0.346412	0.285936	8.10578	10.48	9.29287	10.0983	38.7302	24.4142	0.91179	0.01	0.460895	5.02236	1.39353	[+/+]	K13412|1|5e-11|67.8|dosa:Os05t0491900-00|calcium-dependent protein kinase [EC:2.7.11.1];K14325|4|3e-09|61.6|pvu:PHAVU_005G056900g|RNA-binding protein with serine-rich domain 1	GO:0005622//intracellular	GO:0008270//zinc ion binding	-	NA	GRMZM2G002805_T01/1.20817e-47/[mRNA] locus=5:2378762:2379289:-	Os03t0820400-01/133.311/[mRNA] locus=chr03:34427826:34428260:+	gi|514812940|ref|XP_004981259.1|/3.19177e-76/PREDICTED: zinc finger protein ZAT12-like [Setaria italica]
Pavir.Ia00532	Chr09a:5266963-5269104	1.99401	3.86195	2.92798	6.1405	6.66029	6.4004	14.4489	26.9065	20.6777	7.14688	13.1105	10.1287	1.12826	1.69184	[+/+]	K01365|1|3e-137|489|bdi:100822378|cathepsin L [EC:3.4.22.15];K16292|2|3e-106|386|bdi:100843107|KDEL-tailed cysteine endopeptidase [EC:3.4.22.-]	-	GO:0008234//cysteine-type peptidase activity	GO:0006508//proteolysis	NA	GRMZM2G130053_T01/0/[mRNA] locus=5:7112296:7113558:-	Os11t0255300-01/149.169/[mRNA] locus=chr11:8379618:8381790:-	gi|514813925|ref|XP_004981743.1|/4.3493e-173/PREDICTED: cysteine proteinase EP-B 1-like [Setaria italica]
Pavir.Ia00892	Chr09a:9131658-9134403	15.9592	30.1656	23.0624	64.7876	61.049	62.9183	153.777	182.561	168.169	92.6121	74.361	83.4866	1.44794	1.41836	[+/+]	K08900|1|7e-22|106|mdm:103404027|mitochondrial chaperone BCS1;K14325|3|2e-08|62.0|pper:PRUPE_ppa006711mg|RNA-binding protein with serine-rich domain 1	-	-	GO:0010224//response to UV-B;GO:0010224//response to UV-B	AT1G48450.1/6.33704e-14/[mRNA] locus=Chr1:17908746:17910345:-	GRMZM2G046849_T01/0/[mRNA] locus=1:269023325:269025625:+	Os03t0717900-01/690.352/[mRNA] locus=chr03:29065042:29067264:+	gi|514814404|ref|XP_004981973.1|/0/PREDICTED: uncharacterized protein LOC101781190 isoform X1 [Setaria italica]
Pavir.Ia02754	Chr09a:54271320-54275603	6.42607	8.76862	7.59735	15.5841	16.889	16.2365	31.8058	33.5793	32.6926	21.947	24.9683	23.4576	1.09567	1.00972	[+/+]	K17550|1|2e-68|261|ppp:PHYPADRAFT_3938|protein phosphatase 1 regulatory subunit 7	GO:0005739//mitochondrion	-	-	NA	GRMZM2G080530_T02/0/[mRNA] locus=1:139462364:139464701:+	Os10t0376200-01/640.793/[mRNA] locus=chr10:11982631:11985837:+	gi|253761668|ref|XP_002489209.1|/0/hypothetical protein SORBIDRAFT_0012s006000 [Sorghum bicolor]
Pavir.Ia03143	Chr09a:63817399-63823207	10.3197	6.68433	8.50204	34.197	26.3748	30.2859	47.6813	77.1136	62.3975	20.976	21.3437	21.1598	1.83277	1.04284	[+/+]	K14963|1|1e-17|92.8|bdi:100832822|COMPASS component SWD3;K13171|3|1e-14|82.8|bvg:104900057|serine/arginine repetitive matrix protein 1	-	-	-	NA	GRMZM2G078806_T02/0/[mRNA] locus=1:66013215:66016885:-	Os03t0386000-01/57.9812/[mRNA] locus=chr03:15330048:15331682:+	gi|514818981|ref|XP_004984190.1|/2.02478e-163/PREDICTED: uncharacterized WD repeat-containing protein C2A9.03-like isoform X4 [Setaria italica]
Pavir.Ia03830	Chr09a:72887259-72889131	0.670757	1.31061	0.990685	27.4081	13.7281	20.5681	29.2054	85.4511	57.3283	6.449	1.67935	4.06418	4.37584	1.47884	[+/+]	K14497|1|0.0|708|sita:101766228|protein phosphatase 2C [EC:3.1.3.16]	-	GO:0046872//metal ion binding;GO:0004722//protein serine/threonine phosphatase activity	GO:0009788//negative regulation of abscisic acid-activated signaling pathway;GO:0006470//protein dephosphorylation;GO:0009414//response to water deprivation;GO:0009409//response to cold;GO:0010119//regulation of stomatal movement	NA	GRMZM2G010855_T01/0/[mRNA] locus=1:39139996:39141436:-	Os03t0268600-01/821.187/[mRNA] locus=chr03:8921744:8923307:-	gi|514820474|ref|XP_004984925.1|/0/PREDICTED: probable protein phosphatase 2C 30-like [Setaria italica]
Pavir.Ia03845	Chr09a:72984142-72988876	0.886639	2.6507	1.76867	4.08083	4.85381	4.46732	8.34427	12.8397	10.592	3.80273	3.28944	3.54609	1.33674	1.24549	[+/+]	K12897|1|2e-71|270|pop:POPTR_0009s04640g|transformer-2 protein	-	-	-	NA	GRMZM2G073567_T01/1.8827e-153/[mRNA] locus=9:140521119:140522893:+	Os03t0265600-01/260.181/[mRNA] locus=chr03:8768851:8769600:-	gi|514819981|ref|XP_004984682.1|/4.66591e-160/PREDICTED: serine/arginine repetitive matrix protein 2-like isoform X1 [Setaria italica]
Pavir.Ia03934	Chr09a:73742670-73744319	3.97847	5.83011	4.90429	15.6425	16.5832	16.1128	19.4333	45.6252	32.5293	8.93181	8.94673	8.93927	1.71609	1.01353	[+/+]	K02184|1|8e-12|64.7|zma:103633391|formin 2	-	-	-	NA	GRMZM2G360234_T01/1.67489e-132/[mRNA] locus=1:32756551:32757321:-	Os03t0242300-01/168.993/[mRNA] locus=chr03:7520327:7521013:-	gi|514820710|ref|XP_004985041.1|/4.67564e-114/PREDICTED: vegetative cell wall protein gp1-like [Setaria italica]
Pavir.Ia04010	Chr09a:74445156-74449328	6.55381	11.8543	9.20407	18.0496	22.4781	20.2639	46.769	40.5773	43.6731	24.6594	20.8424	22.7509	1.13856	1.10784	[+/+]	K16055|1|0.0|1680|sita:101754475|trehalose 6-phosphate synthase/phosphatase [EC:2.4.1.15 3.1.3.12]	-	GO:0003825//alpha,alpha-trehalose-phosphate synthase (UDP-forming) activity	GO:0005992//trehalose biosynthetic process	NA	GRMZM2G099860_T01/0/[mRNA] locus=1:28446656:28449631:-	Os03t0224300-01/2260.38/[mRNA] locus=chr03:6519405:6522131:-	gi|514820934|ref|XP_004985151.1|/0/PREDICTED: alpha,alpha-trehalose-phosphate synthase [UDP-forming] 6-like [Setaria italica]
Pavir.Ia04422	Chr09a:81216692-81218138	33.6206	53.7577	43.6891	83.9422	93.1566	88.5494	154.25	242.553	198.401	71.9855	59.3944	65.69	1.01921	1.16387	[+/+]	K01177|1|0.0|723|sita:101778130|beta-amylase [EC:3.2.1.2]	-	-	-	AT4G17090.1/4.14434e-08/[mRNA] locus=Chr4:9605266:9607250:-	GRMZM2G450125_T01/0/[mRNA] locus=1:9057259:9059657:+	Os03t0141200-01/1148.28/[mRNA] locus=chr03:2273221:2276027:+	gi|514822161|ref|XP_004985750.1|/0/PREDICTED: beta-amylase 1, chloroplastic-like isoform X2 [Setaria italica]
Pavir.Ia04852	Chr09a:86038560-86040872	1.43777	2.57882	2.00829	4.09605	4.27125	4.18365	7.98523	10.8511	9.41815	5.0952	4.34229	4.71874	1.05879	1.17068	[+/+]	K02184|1|2e-08|62.0|bdi:100830926|formin 2	-	-	GO:0016998//cell wall macromolecule catabolic process	NA	GRMZM2G008773_T01/7.40916e-77/[mRNA] locus=1:3889689:3890027:+	Os10t0524300-01/258.199/[mRNA] locus=chr10:20374301:20374627:+	gi|514822590|ref|XP_004985957.1|/2.15972e-46/PREDICTED: uncharacterized protein LOC101757701 [Setaria italica]
Pavir.Ib00188	Chr09b:1786988-1789218	3.73838	3.40607	3.57223	7.34327	7.03009	7.18668	12.6517	17.7845	15.2181	6.4019	7.44303	6.92247	1.0085	1.08239	[+/+]	K13412|1|4e-21|102|dosa:Os05t0491900-00|calcium-dependent protein kinase [EC:2.7.11.1];K13171|4|7e-15|82.0|bvg:104900057|serine/arginine repetitive matrix protein 1	-	-	GO:0006351//transcription, DNA-templated	NA	GRMZM2G109509_T01/0/[mRNA] locus=1:7087481:7091161:-	Os03t0131100-01/472.293/[mRNA] locus=chr03:1777283:1780799:-	gi|242037057|ref|XP_002465923.1|/1.0194e-120/hypothetical protein SORBIDRAFT_01g048290 [Sorghum bicolor]
Pavir.Ib00819	Chr09b:8468938-8470967	1.34137	1.51264	1.427	4.92176	4.83063	4.8762	28.0915	28.7958	28.4436	10.7178	9.02336	9.87058	1.77277	2.54428	[+/+]	K01177|1|0.0|813|zma:100281141|beta-amylase [EC:3.2.1.2]	GO:0005634//nucleus;GO:0005829//cytosol;GO:0009536//plastid	GO:0016161//beta-amylase activity	GO:0009414//response to water deprivation;GO:0005983//starch catabolic process	AT3G23920.1/2.28517e-16/[mRNA] locus=Chr3:8641722:8644199:+	GRMZM2G025833_T01/0/[mRNA] locus=5:30775398:30777229:-	Os10t0465700-01/1427.79/[mRNA] locus=chr10:17181012:17182883:+	gi|514816396|ref|XP_004982940.1|/0/PREDICTED: beta-amylase 1, chloroplastic-like [Setaria italica]
Pavir.Ib01152	Chr09b:11871634-11873559	0.436804	0.953646	0.695225	34.8339	14.1556	24.4947	34.8104	97.0186	65.9145	7.64866	1.06953	4.35909	5.13885	1.42812	[+/+]	K14497|1|0.0|698|sita:101766228|protein phosphatase 2C [EC:3.1.3.16]	-	GO:0046872//metal ion binding;GO:0004722//protein serine/threonine phosphatase activity	GO:0009788//negative regulation of abscisic acid-activated signaling pathway;GO:0006470//protein dephosphorylation;GO:0009414//response to water deprivation;GO:0009409//response to cold;GO:0010119//regulation of stomatal movement	NA	GRMZM2G010855_T01/0/[mRNA] locus=1:39139996:39141436:-	Os03t0268600-01/835.064/[mRNA] locus=chr03:8921744:8923307:-	gi|514820474|ref|XP_004984925.1|/0/PREDICTED: probable protein phosphatase 2C 30-like [Setaria italica]
Pavir.Ib01829	Chr09b:19959497-19962573	1.68877	2.59282	2.1408	14.6073	8.72191	11.6646	68.0664	153.45	110.758	12.9631	5.94605	9.45459	2.44592	3.24721	[+/+]	K14963|1|3e-17|90.5|bdi:100832822|COMPASS component SWD3;K13171|5|3e-13|77.4|bvg:104900057|serine/arginine repetitive matrix protein 1	-	-	-	NA	GRMZM2G078806_T02/0/[mRNA] locus=1:66013215:66016885:-	NA	gi|514818981|ref|XP_004984190.1|/2.98591e-164/PREDICTED: uncharacterized WD repeat-containing protein C2A9.03-like isoform X4 [Setaria italica]
Pavir.Ib03518	Chr09b:57379918-57383305	27.7756	34.0016	30.8886	52.5619	75.7288	64.1454	123.384	140.965	132.174	59.297	88.6061	73.9515	1.05427	1.04303	[+/+]	K07407|1|3e-35|146|sita:101786040|alpha-galactosidase [EC:3.2.1.22]	GO:0009505//plant-type cell wall;GO:0048046//apoplast	GO:0004553//hydrolase activity, hydrolyzing O-glycosyl compounds	GO:0005975//carbohydrate metabolic process	AT5G08380.1/8.9251e-06/[mRNA] locus=Chr5:2694851:2697616:-	GRMZM2G095126_T01/1.67507e-79/[mRNA] locus=1:228317558:228320202:-	Os10t0492900-01/137.275/[mRNA] locus=chr10:18707817:18710534:+	gi|514816013|ref|XP_004982754.1|/1.63441e-34/PREDICTED: alpha-galactosidase-like isoform X2 [Setaria italica]
Pavir.Ib03977	Chr09b:62797540-62799819	0.973463	2.12126	1.54736	5.78336	3.789	4.78618	7.17089	16.0999	11.6354	2.48981	3.06958	2.77969	1.62906	1.28157	[+/+]	K16794|1|9e-49|196|fve:101302907|platelet-activating factor acetylhydrolase IB subunit alpha;K03362|3|6e-32|140|rcu:RCOM_0801980|F-box and WD-40 domain protein 1/11;K13412|4|2e-22|108|dosa:Os05t0491900-00|calcium-dependent protein kinase [EC:2.7.11.1]	-	-	-	NA	GRMZM2G099023_T01/0/[mRNA] locus=1:253911794:253913239:-	Os03t0625300-00/313.705/[mRNA] locus=chr03:23781012:23782726:+	gi|514815277|ref|XP_004982399.1|/0/PREDICTED: vegetative incompatibility protein HET-E-1-like [Setaria italica]
Pavir.J00682	contig00689:13870-17883	6.84949	5.14104	5.99526	16.1962	10.4021	13.2991	43.9377	187.189	115.564	24.0572	7.55236	15.8048	1.14944	3.11928	[+/+]	-	-	-	-	NA	GRMZM2G065598_T03/7.61855e-63/[mRNA] locus=3:179415934:179419191:-	Os01t0848900-01/59.9635/[mRNA] locus=chr01:36480885:36482507:+	gi|514784380|ref|XP_004970577.1|/1.9162e-76/PREDICTED: uncharacterized protein LOC101777051 isoform X1 [Setaria italica]
Pavir.J00894	contig00954:26977-27526	0.697461	0.239355	0.468408	27.1646	25.0168	26.0907	24.2488	83.1217	53.6852	3.05429	0.819205	1.93675	5.79963	1.04099	[+/+]	K13412|1|4e-11|67.8|dosa:Os05t0491900-00|calcium-dependent protein kinase [EC:2.7.11.1];K13172|4|1e-09|62.8|cvr:CHLNCDRAFT_140537|serine/arginine repetitive matrix protein 2	-	-	-	NA	GRMZM2G002805_T01/7.56705e-49/[mRNA] locus=5:2378762:2379289:-	Os03t0820400-01/115.469/[mRNA] locus=chr03:34427826:34428260:+	gi|514812940|ref|XP_004981259.1|/3.26742e-78/PREDICTED: zinc finger protein ZAT12-like [Setaria italica]
Pavir.J04795	contig06935:7512-9539	1.56161	3.95708	2.75935	10.7123	6.64312	8.6777	19.5471	34.8067	27.1769	10.8353	9.05153	9.94343	1.65299	1.647	[+/+]	K15172|1|4e-26|120|vcn:VOLCADRAFT_106802|transcription elongation factor SPT5;K13172|2|8e-20|99.8|cvr:CHLNCDRAFT_140537|serine/arginine repetitive matrix protein 2	GO:0005886//plasma membrane	GO:0003676//nucleic acid binding;GO:0008270//zinc ion binding	GO:0006979//response to oxidative stress	AT5G07500.1/2.30386e-07/[mRNA] locus=Chr5:2372716:2373453:+	GRMZM5G801627_T02/0/[mRNA] locus=6:132663383:132664567:+	Os01t0192000-01/622.952/[mRNA] locus=chr01:4949852:4951012:-	gi|514745567|ref|XP_004960911.1|/0/PREDICTED: zinc finger CCCH domain-containing protein 35-like [Setaria italica]
Pavir.J05576	contig08719:2475-8179	2.00158	1.31558	1.65858	4.31795	4.52014	4.41905	15.4287	23.617	19.5229	6.01531	4.61979	5.31755	1.41379	2.14336	[+/+]	K02184|1|2e-07|43.9|cvr:CHLNCDRAFT_138268|formin 2	-	-	-	NA	GRMZM5G851032_T01/2.11639e-71/[mRNA] locus=2:11947307:11951326:+	Os04t0603400-01/220.534/[mRNA] locus=chr04:30447338:30451203:-	gi|514803650|ref|XP_004976709.1|/1.56785e-46/PREDICTED: uncharacterized protein LOC101779940 [Setaria italica]
Pavir.J05624	contig08855:6749-12407	3.49312	8.98431	6.23871	11.1094	17.9345	14.522	87.2293	86.7136	86.9715	28.7696	30.3158	29.5427	1.21892	2.58231	[+/+]	K06617|1|0.0|1433|sita:101763493|raffinose synthase [EC:2.4.1.82]	-	GO:0003824//catalytic activity	GO:0080167//response to karrikin;GO:0008152//metabolic process	AT3G57520.1/3.60194e-10/[mRNA] locus=Chr3:21288982:21292694:-	GRMZM2G077181_T01/0/[mRNA] locus=1:290952546:290956206:-	Os07t0209100-01/1100.7/[mRNA] locus=chr07:5890881:5893808:-	gi|514813096|ref|XP_004981334.1|/0/PREDICTED: probable galactinol--sucrose galactosyltransferase 2-like [Setaria italica]
Pavir.J08784	contig11943:9429-11812	22.5979	33.4421	28.02	57.3989	62.9189	60.1589	107.034	142.368	124.701	78.669	60.9097	69.7894	1.10232	1.05162	[+/+]	K08900|1|4e-22|106|mdm:103404027|mitochondrial chaperone BCS1	-	-	GO:0010224//response to UV-B;GO:0010224//response to UV-B	AT1G48450.1/3.30752e-12/[mRNA] locus=Chr1:17908746:17910345:-	GRMZM2G046849_T01/0/[mRNA] locus=1:269023325:269025625:+	Os03t0717900-01/712.158/[mRNA] locus=chr03:29065042:29067264:+	gi|514814404|ref|XP_004981973.1|/0/PREDICTED: uncharacterized protein LOC101781190 isoform X1 [Setaria italica]
Pavir.J08900	contig12032:1682-2877	0.651171	0.800469	0.72582	9.72991	5.93642	7.83316	37.4282	43.1918	40.31	12.9312	10.4294	11.6803	3.43191	2.36347	[+/+]	K03676|1|2e-41|170|sita:101762867|glutaredoxin 3	GO:0005737//cytoplasm	GO:0009055//electron carrier activity;GO:0015035//protein disulfide oxidoreductase activity	GO:0045454//cell redox homeostasis;GO:0022900//electron transport chain	NA	GRMZM2G318213_T01/2.551e-155/[mRNA] locus=6:132270118:132270486:-	Os05t0198200-00/254.234/[mRNA] locus=chr05:6086156:6086572:+	gi|514745602|ref|XP_004960919.1|/3.1984e-63/PREDICTED: glutaredoxin-C7-like [Setaria italica]
Pavir.J10163	contig12952:4233-5082	4.63896	5.76478	5.20187	13.1557	9.87835	11.517	41.6209	119.233	80.4268	12.8274	8.81663	10.822	1.14667	2.80391	[+/+]	K09286|1|4e-32|139|eus:EUTSA_v10008326mg|EREBP-like factor	GO:0005634//nucleus	GO:0003700//sequence-specific DNA binding transcription factor activity;GO:0003677//DNA binding	GO:0006355//regulation of transcription, DNA-templated	NA	GRMZM2G100982_T01/4.71439e-122/[mRNA] locus=8:72423591:72424382:-	Os05t0572000-00/486.17/[mRNA] locus=chr05:28499654:28500475:-	gi|514746619|ref|XP_004961160.1|/1.50558e-145/PREDICTED: ethylene-responsive transcription factor ERF061-like [Setaria italica]
Pavir.J14606	contig165702:422-1525	2.20304	2.97243	2.58773	8.75507	9.34235	9.04871	18.492	29.8718	24.1819	5.25364	3.82763	4.54063	1.80602	1.41814	[+/+]	K05681|1|2e-55|216|cme:CYME_CMS467C|ATP-binding cassette, subfamily G (WHITE), member 2	GO:0016021//integral component of membrane;GO:0005886//plasma membrane	GO:0005524//ATP binding;GO:0016887//ATPase activity	GO:0006200//ATP catabolic process;GO:0009737//response to abscisic acid;GO:0080168//abscisic acid transport	NA	GRMZM2G046024_T01/0/[mRNA] locus=4:206076575:206080622:-	Os11t0177400-01/585.287/[mRNA] locus=chr11:3853902:3856770:-	gi|413925486|gb|AFW65418.1|/4.06863e-150/hypothetical protein ZEAMMB73_370543 [Zea mays]
Pavir.J16225	contig180527:416-1506	14.0931	16.6496	15.3713	31.539	63.8108	47.6749	40.1721	155.12	97.6462	12.841	9.28637	11.0637	1.63299	1.03433	[+/+]	-	-	-	-	NA	GRMZM5G816571_T01/4.47816e-33/[mRNA] locus=4:26914401:26914837:+	Os04t0615200-01/85.7341/[mRNA] locus=chr04:31220147:31220782:-	gi|514792594|ref|XP_004972608.1|/4.97517e-37/PREDICTED: CYSTM1 family protein A-like [Setaria italica]
Pavir.J16347	contig18176:1094-1855	8.17147	12.3911	10.2813	26.3256	21.2654	23.7955	136.232	319.602	227.917	45.7748	31.3671	38.5709	1.21067	3.25975	[+/+]	K05765|1|3e-68|258|sita:101766473|cofilin	GO:0015629//actin cytoskeleton	GO:0003779//actin binding	GO:0030042//actin filament depolymerization;GO:0006950//response to stress	NA	GRMZM2G097122_T01/4.3272e-14/[mRNA] locus=2:199484215:199484838:+	Os03t0820500-01/402.911/[mRNA] locus=chr03:34430584:34431200:+	gi|514812936|ref|XP_004981257.1|/1.0423e-67/PREDICTED: actin-depolymerizing factor 3-like [Setaria italica]
Pavir.J16651	contig184348:630-2414	2.91341	8.58599	5.7497	26.4779	17.0194	21.7486	111.033	231.052	171.043	30.6147	11.8841	21.2494	1.91937	2.97536	[+/+]	-	-	-	-	NA	GRMZM2G127379_T01/5.37342e-83/[mRNA] locus=10:2679553:2681246:-	Os11t0126900-01/400.928/[mRNA] locus=chr11:1234135:1235043:+	gi|355912517|gb|AET07181.1|/0/NAC transcription factor [Panicum virgatum]
Pavir.J17014	contig188118:0-1213	1.71357	3.3173	2.51544	5.0736	7.03663	6.05511	21.8372	24.0986	22.9679	7.96121	5.79792	6.87956	1.26735	1.92339	[+/+]	K09419|1|1e-76|285|sita:101759317|heat shock transcription factor, other eukaryote	GO:0005634//nucleus	GO:0003700//sequence-specific DNA binding transcription factor activity;GO:0043565//sequence-specific DNA binding	GO:0006355//regulation of transcription, DNA-templated	AT3G22830.1/7.58922e-17/[mRNA] locus=Chr3:8078981:8080895:+	GRMZM2G118047_T01/3.35968e-159/[mRNA] locus=9:76062952:76064231:+	Os02t0232000-01/278.022/[mRNA] locus=chr02:7464099:7465081:+	gi|514764782|ref|XP_004965592.1|/5.0337e-76/PREDICTED: heat stress transcription factor C-2b-like [Setaria italica]
Pavir.J19254	contig20987:2601-4504	0.0772133	0.0524124	0.0648129	5.95397	3.9072	4.93059	4.17385	16.0851	10.1295	1.02632	0.504154	0.765238	6.24933	1.03873	[+/+]	K13171|1|1e-17|92.4|ath:AT2G29210|serine/arginine repetitive matrix protein 1;K13172|3|3e-17|90.9|cvr:CHLNCDRAFT_140537|serine/arginine repetitive matrix protein 2	-	-	-	NA	GRMZM2G389301_T01/0/[mRNA] locus=6:155738737:155739624:+	Os05t0494600-01/656.652/[mRNA] locus=chr05:24291872:24292795:-	gi|514748538|ref|XP_004961642.1|/1.1468e-151/PREDICTED: EID1-like F-box protein 3-like [Setaria italica]
Pavir.J20524	contig223174:847-2049	0.718026	1.03008	0.87405	12.6795	8.54702	10.6132	31.2348	51.1885	41.2116	6.78366	1.4609	4.12228	3.60201	1.95719	[+/+]	-	-	-	-	NA	GRMZM2G078806_T02/1.59329e-14/[mRNA] locus=1:66013215:66016885:-	Os03t0386000-01/61.9459/[mRNA] locus=chr03:15330048:15331682:+	gi|514818981|ref|XP_004984190.1|/1.16088e-40/PREDICTED: uncharacterized WD repeat-containing protein C2A9.03-like isoform X4 [Setaria italica]
Pavir.J23511	contig256948:750-1699	1.6032	1.78203	1.69262	4.24322	4.18696	4.21509	9.47191	12.4427	10.9573	2.92133	0.813111	1.86722	1.31631	1.37826	[+/+]	-	-	-	-	NA	GRMZM5G801278_T01/1.50563e-32/[mRNA] locus=3:201946444:201947859:-	Os01t0719000-03/95.6459/[mRNA] locus=chr01:29961872:29962766:+	gi|195644984|gb|ACG41960.1|/2.76027e-74/hypothetical protein [Zea mays]
Pavir.J23546	contig257347:0-1060	4.09605	7.52544	5.81075	14.3089	11.008	12.6585	41.1003	54.3007	47.7005	12.0156	11.8364	11.926	1.12331	1.9139	[+/+]	K13412|1|1e-19|97.8|dosa:Os05t0491900-00|calcium-dependent protein kinase [EC:2.7.11.1]	-	-	-	NA	GRMZM2G025783_T01/0/[mRNA] locus=2:219729393:219730514:-	Os11t0246200-00/492.117/[mRNA] locus=chr11:7878340:7879491:-	gi|414591320|tpg|DAA41891.1|/1.82017e-136/TPA: protein kinase Kelch repeat:Kelch [Zea mays]
Pavir.J24303	contig266568:45-1607	2.75333	2.0318	2.39257	5.94793	6.00222	5.97507	22.5328	32.6947	27.6137	12.102	15.8019	13.952	1.3204	2.20836	[+/+]	K01025|1|6e-70|265|bdi:100835504|	-	-	-	NA	GRMZM2G080955_T01/1.12352e-31/[mRNA] locus=3:150769335:150770369:+	Os09t0555150-01/131.328/[mRNA] locus=chr09:22013813:22014970:+	gi|226506420|ref|NP_001140649.1|/2.81286e-121/uncharacterized protein LOC100272724 [Zea mays]
Pavir.J25289	contig27909:1451-3974	0.647366	2.18856	1.41796	7.61558	3.62693	5.62126	18.203	13.2126	15.7078	13.133	15.3347	14.2338	1.98707	1.48251	[+/+]	K13172|1|3e-15|84.7|vcn:VOLCADRAFT_117048|serine/arginine repetitive matrix protein 2	-	-	GO:0009408//response to heat;GO:0009644//response to high light intensity;GO:0042542//response to hydrogen peroxide;GO:0009408//response to heat;GO:0009644//response to high light intensity;GO:0042542//response to hydrogen peroxide	NA	GRMZM2G049349_T01/0/[mRNA] locus=1:272218721:272220782:-	Os03t0729000-01/1647.83/[mRNA] locus=chr03:29784846:29786943:-	gi|514814256|ref|XP_004981900.1|/0/PREDICTED: uncharacterized protein LOC101752556 [Setaria italica]
Pavir.J26038	contig288570:2-386	1.01654	0.210567	0.613554	7.06465	3.94276	5.50371	23.6535	55.3155	39.4845	3.8614	0.808314	2.33486	3.16514	2.84281	[+/+]	K13171|1|5e-12|69.7|sita:101767855|serine/arginine repetitive matrix protein 1;K14325|3|2e-10|64.3|egr:104450015|RNA-binding protein with serine-rich domain 1	-	-	-	NA	GRMZM2G079683_T01/9.89638e-100/[mRNA] locus=2:27954602:27955156:+	Os04t0520700-01/212.605/[mRNA] locus=chr04:26075114:26075638:-	gi|514802718|ref|XP_004976251.1|/1.76105e-60/PREDICTED: uncharacterized protein LOC101760473 [Setaria italica]
Pavir.J28666	contig32622:6272-7207	1.91565	1.66673	1.79119	5.21811	6.35527	5.78669	19.239	38.0834	28.6612	6.50162	7.25235	6.87699	1.69182	2.30829	[+/+]	K18880|1|2e-33|143|ath:AT4G14440|very-long-chain (3R)-3-hydroxyacyl-CoA dehydratase [EC:4.2.1.134]	GO:0005777//peroxisome	GO:0004165//dodecenoyl-CoA delta-isomerase activity	GO:0009062//fatty acid catabolic process	NA	GRMZM2G346457_T01/1.05562e-141/[mRNA] locus=3:4344529:4345251:-	Os01t0205600-01/408.858/[mRNA] locus=chr01:5773340:5774083:+	gi|514776871|ref|XP_004968573.1|/2.33536e-89/PREDICTED: enoyl-CoA hydratase domain-containing protein 3, mitochondrial-like [Setaria italica]
Pavir.J31265	contig369385:14-779	0.148937	0.229345	0.189141	8.65729	5.8528	7.25504	18.559	34.7826	26.6708	1.58891	0.829947	1.20943	5.26145	1.87821	[+/+]	K13171|1|2e-16|86.7|cmo:103497135|serine/arginine repetitive matrix protein 1	-	-	-	AT2G25130.1/5.48656e-09/[mRNA] locus=Chr2:10695243:10696959:-	GRMZM2G084005_T01/5.65402e-35/[mRNA] locus=10:21551805:21552761:-	Os12t0242500-01/103.575/[mRNA] locus=chr12:7892517:7893506:+	gi|514744707|ref|XP_004960701.1|/2.0564e-79/PREDICTED: skin secretory protein xP2-like [Setaria italica]
Pavir.J32219	contig38589:4639-6044	11.7063	11.3889	11.5476	29.2313	20.9692	25.1002	71.7688	103.091	87.43	24.2559	11.766	18.011	1.1201	1.80043	[+/+]	K09419|1|1e-120|434|sita:101767343|heat shock transcription factor, other eukaryote	GO:0005634//nucleus	GO:0003700//sequence-specific DNA binding transcription factor activity;GO:0043565//sequence-specific DNA binding	GO:0006355//regulation of transcription, DNA-templated	AT3G24520.1/1.48277e-07/[mRNA] locus=Chr3:8941455:8942531:+	GRMZM2G051448_T01/1.78153e-82/[mRNA] locus=3:200595922:200596281:-	Os01t0733200-01/597.181/[mRNA] locus=chr01:30582636:30583497:+	gi|514781486|ref|XP_004969854.1|/4.21395e-120/PREDICTED: heat stress transcription factor C-1b-like [Setaria italica]
Pavir.J34361	contig46434:23-1361	6.97667	5.54365	6.26016	23.7612	16.2125	19.9868	51.2151	91.5722	71.3936	21.9106	12.8565	17.3835	1.67478	1.83674	[+/+]	K09286|1|9e-72|271|zma:100281128|EREBP-like factor	GO:0005634//nucleus	GO:0003700//sequence-specific DNA binding transcription factor activity;GO:0003677//DNA binding	GO:0006355//regulation of transcription, DNA-templated	AT5G67190.1/1.0065e-11/[mRNA] locus=Chr5:26809135:26809689:-	GRMZM2G119865_T01/4.2867e-114/[mRNA] locus=6:79554499:79555032:+	Os06t0166400-01/321.634/[mRNA] locus=chr06:3337162:3337716:+	gi|242092124|ref|XP_002436552.1|/2.40269e-86/hypothetical protein SORBIDRAFT_10g004580 [Sorghum bicolor]
Pavir.J34979	contig50166:3848-5639	0.916082	2.68127	1.79868	4.96709	7.25499	6.11104	9.52034	30.8652	20.1928	3.78245	2.88642	3.33444	1.76448	1.72435	[+/+]	K13172|1|2e-14|80.5|cvr:CHLNCDRAFT_140537|serine/arginine repetitive matrix protein 2	-	GO:0003677//DNA binding	GO:0009788//negative regulation of abscisic acid-activated signaling pathway;GO:0006355//regulation of transcription, DNA-templated;GO:0009611//response to wounding	AT1G01720.1/4.10161e-23/[mRNA] locus=Chr1:268471:269514:+	GRMZM2G180328_T01/0/[mRNA] locus=6:147868402:147870021:+	Os01t0884300-01/680.44/[mRNA] locus=chr01:38399501:38401372:-	gi|514750165|ref|XP_004962039.1|/2.45197e-148/PREDICTED: NAC domain-containing protein 48-like [Setaria italica]
Pavir.J35217	contig51820:161-536	2.75527	2.85529	2.80528	4.8251	6.41677	5.62093	14.1908	9.65319	11.922	3.59797	3.36654	3.48226	1.00267	1.08475	[+/+]	K02184|1|3e-06|50.4|jcu:105640573|formin 2;K14007|3|1e-05|48.9|csl:COCSUDRAFT_57085|protein transport protein SEC24	-	-	-	NA	GRMZM2G475635_T01/3.94529e-65/[mRNA] locus=9:111548155:111548421:-	Os02t0669500-01/153.134/[mRNA] locus=chr02:27183731:27184054:+	gi|514716086|ref|XP_004953409.1|/3.59339e-53/PREDICTED: uncharacterized protein LOC101776793 [Setaria italica]
Pavir.J38634	contig77587:297-3255	1.41146	1.73546	1.57346	4.00475	8.75661	6.38068	18.2198	9.56388	13.8918	9.50043	21.126	15.3132	2.01977	1.12245	[+/+]	K00787|1|2e-165|582|osa:4337261|farnesyl diphosphate synthase [EC:2.5.1.1 2.5.1.10]	-	GO:0004337//geranyltranstransferase activity;GO:0004161//dimethylallyltranstransferase activity;GO:0004337//geranyltranstransferase activity;GO:0004161//dimethylallyltranstransferase activity	GO:0008299//isoprenoid biosynthetic process;GO:0008299//isoprenoid biosynthetic process	NA	GRMZM2G098569_T01/9.50405e-14/[mRNA] locus=3:205146541:205150561:-	Os04t0657100-01/69.8753/[mRNA] locus=chr04:33517332:33519968:-	gi|326490349|dbj|BAJ84838.1|/5.26312e-166/predicted protein [Hordeum vulgare subsp. vulgare]
Pavir.J39476	contig84458:432-3679	3.7723	1.2538	2.51305	7.18932	4.89207	6.0407	16.0722	35.6219	25.847	10.1917	5.08817	7.63994	1.26528	2.09721	[+/+]	K14486|1|0.0|649|pda:103709322|auxin response factor	-	-	-	AT5G20730.1/7.87908e-14/[mRNA] locus=Chr5:7016704:7021504:-	GRMZM2G160005_T01/0/[mRNA] locus=9:11123917:11134566:-	Os02t0141100-00/55.9988/[mRNA] locus=chr02:2208021:2214488:-	gi|514760622|ref|XP_004964586.1|/0/PREDICTED: auxin response factor 16-like [Setaria italica]
Pavir.J40621	contig95263:2-1130	4.72363	10.2331	7.47837	35.1008	23.2399	29.1704	40.307	127.204	83.7555	12.5032	8.69482	10.599	1.96371	1.52168	[+/+]	K00430|1|9e-11|68.2|dosa:Os04t0498700-01|peroxidase [EC:1.11.1.7]	-	-	-	NA	GRMZM2G303639_T01/8.56573e-53/[mRNA] locus=10:34931267:34931935:+	Os11t0282300-01/178.905/[mRNA] locus=chr11:10068359:10069267:+	gi|514744898|ref|XP_004960749.1|/3.44527e-53/PREDICTED: uncharacterized protein LOC101761324 [Setaria italica]
Pavir.Aa00834	Chr01a:10043058-10044161	4.25654	8.09019	6.17336	3.07594	0.692676	1.88431	0.363636	0.421663	0.39265	1.59243	1.33425	1.46334	-1.71202	-2.26272	[-/-]	K09286|1|4e-44|178|egr:104436580|EREBP-like factor	-	-	GO:0006351//transcription, DNA-templated	AT2G35700.1/6.32387e-09/[mRNA] locus=Chr2:15005205:15005789:+	GRMZM2G072926_T01/1.60656e-143/[mRNA] locus=4:152162343:152163029:+	Os02t0657000-01/428.681/[mRNA] locus=chr02:26551101:26551778:+	gi|514715818|ref|XP_004953342.1|/8.04386e-105/PREDICTED: ethylene-responsive transcription factor ERF034-like [Setaria italica]
Pavir.Aa01352	Chr01a:18189458-18195683	6.59059	7.32046	6.95552	2.73285	1.63189	2.18237	0.634773	0.918299	0.776536	1.30523	0.972945	1.13909	-1.67226	-1.49077	[-/-]	K10352|1|3e-41|172|sot:102585808|myosin heavy chain;K13412|2|1e-14|84.0|dosa:Os05t0491900-00|calcium-dependent protein kinase [EC:2.7.11.1];K13171|5|2e-14|83.6|dosa:Os03t0270200-01|serine/arginine repetitive matrix protein 1	-	-	-	NA	GRMZM2G422510_T01/0/[mRNA] locus=5:184344605:184347150:+	Os02t0614666-00/505.993/[mRNA] locus=chr02:24277921:24278669:-	gi|514714860|ref|XP_004953103.1|/0/PREDICTED: filament-like plant protein 7-like isoform X1 [Setaria italica]
Pavir.Aa01803	Chr01a:24875716-24877258	7.25053	6.78309	7.01681	1.97294	0.375549	1.17425	0.130699	0.303053	0.216876	0.64004	1.038	0.839021	-2.57908	-2.43679	[-/-]	K00430|1|8e-160|563|sita:101757067|peroxidase [EC:1.11.1.7]	GO:0016023//cytoplasmic membrane-bounded vesicle	GO:0046872//metal ion binding;GO:0020037//heme binding;GO:0004601//peroxidase activity	GO:0006979//response to oxidative stress;GO:0055114//oxidation-reduction process	NA	GRMZM2G117706_T01/0/[mRNA] locus=4:228852226:228853396:+	Os02t0240100-01/912.376/[mRNA] locus=chr02:7938546:7939604:+	gi|514707635|ref|XP_004951344.1|/3.50307e-159/PREDICTED: peroxidase 70-like [Setaria italica]
Pavir.Ab00132	Chr01b:1905356-1907321	12.7975	5.51496	9.15625	5.59281	3.30071	4.44676	0.878761	1.0573	0.968028	1.79681	1.72025	1.75853	-1.042	-2.19963	[-/-]	K09060|1|5e-100|364|sita:101756519|plant G-box-binding factor	GO:0005634//nucleus	GO:0003700//sequence-specific DNA binding transcription factor activity;GO:0043565//sequence-specific DNA binding	GO:0006355//regulation of transcription, DNA-templated	NA	GRMZM2G153144_T01/4.60515e-162/[mRNA] locus=5:74151302:74154992:+	Os02t0128200-02/248.287/[mRNA] locus=chr02:1457918:1461239:+	gi|514710417|ref|XP_004952026.1|/1.90551e-99/PREDICTED: transcription factor HBP-1a-like [Setaria italica]
Pavir.Ab00142	Chr01b:1986284-1987737	9.0279	12.833	10.9305	5.99304	4.1531	5.07307	2.231	2.11272	2.17186	2.30498	0.743287	1.52413	-1.10743	-1.22392	[-/-]	K14325|1|1e-09|65.1|dosa:Os01t0959000-01|RNA-binding protein with serine-rich domain 1;K01183|3|7e-09|62.8|bvg:104883960|chitinase [EC:3.2.1.14]	-	-	-	NA	GRMZM2G371167_T01/2.85863e-75/[mRNA] locus=5:74407426:74407746:-	Os02t0129800-01/244.322/[mRNA] locus=chr02:1558740:1559048:-	gi|514710382|ref|XP_004952018.1|/2.0118e-33/PREDICTED: coiled-coil domain-containing protein 171-like [Setaria italica]
Pavir.Ab00259	Chr01b:3143077-3146174	12.6338	6.03493	9.33435	4.38581	4.55771	4.47176	1.18832	1.38813	1.28822	1.92656	2.04048	1.98352	-1.06171	-1.79546	[-/-]	K09060|1|2e-141|502|sita:101756519|plant G-box-binding factor	GO:0005634//nucleus	GO:0003700//sequence-specific DNA binding transcription factor activity;GO:0043565//sequence-specific DNA binding	GO:0006355//regulation of transcription, DNA-templated	NA	GRMZM2G153144_T01/0/[mRNA] locus=5:74151302:74154992:+	Os02t0128200-02/456.434/[mRNA] locus=chr02:1457918:1461239:+	gi|514710417|ref|XP_004952026.1|/9.80554e-141/PREDICTED: transcription factor HBP-1a-like [Setaria italica]
Pavir.Ab00417	Chr01b:4665611-4668842	4.19995	5.03672	4.61834	1.61541	0.618582	1.11699	0.130856	0.0456464	0.0882514	0.704521	0.3045	0.50451	-2.04775	-3.66186	[-/-]	K06041|1|0.0|663|sita:101786481|arabinose-5-phosphate isomerase [EC:5.3.1.13]	-	GO:0030246//carbohydrate binding;GO:0016853//isomerase activity	GO:0005975//carbohydrate metabolic process	AT3G54690.1/1.95772e-13/[mRNA] locus=Chr3:20246586:20247810:+	GRMZM2G012143_T01/0/[mRNA] locus=4:237033905:237036894:-	Os02t0158300-01/1047.18/[mRNA] locus=chr02:3179629:3182497:+	gi|514709638|ref|XP_004951835.1|/0/PREDICTED: probable arabinose 5-phosphate isomerase-like [Setaria italica]
Pavir.Ab00496	Chr01b:5173340-5180880	10.0833	7.98405	9.03368	5.90504	3.03475	4.4699	2.18497	1.37828	1.78163	4.98193	4.80369	4.89281	-1.01507	-1.32705	[-/-]	K04733|1|8e-41|170|pop:POPTR_0011s03210g|interleukin-1 receptor-associated kinase 4 [EC:2.7.11.1];K04730|2|1e-38|162|pop:POPTR_0006s01540g|interleukin-1 receptor-associated kinase 1 [EC:2.7.11.1];K17422|5|2e-36|155|mtr:MTR_5g045910|large subunit ribosomal protein L41	-	-	-	NA	GRMZM2G424519_T01/0/[mRNA] locus=5:148694769:148700619:-	Os02t0232500-02/1199.82/[mRNA] locus=chr02:7501547:7511568:+	gi|514707747|ref|XP_004951372.1|/0/PREDICTED: probable LRR receptor-like serine/threonine-protein kinase At1g53440-like isoform X2 [Setaria italica]
Pavir.Ab00921	Chr01b:11884978-11886720	20.967	25.416	23.1915	13.8103	5.96455	9.88744	2.33019	2.73145	2.53082	9.44969	10.0943	9.77201	-1.22993	-1.96599	[-/-]	K00430|1|1e-157|556|sita:101757067|peroxidase [EC:1.11.1.7]	GO:0016023//cytoplasmic membrane-bounded vesicle	GO:0046872//metal ion binding;GO:0020037//heme binding;GO:0004601//peroxidase activity	GO:0006979//response to oxidative stress;GO:0055114//oxidation-reduction process	NA	GRMZM2G117706_T01/0/[mRNA] locus=4:228852226:228853396:+	Os02t0240100-01/880.658/[mRNA] locus=chr02:7938546:7939604:+	gi|514707635|ref|XP_004951344.1|/5.34221e-157/PREDICTED: peroxidase 70-like [Setaria italica]
Pavir.Ab02502	Chr01b:45330329-45334380	4.89172	3.29215	4.09194	0.0872419	0.213716	0.150479	0.01	0.0981499	0.0540749	0.207135	0.026167	0.116651	-4.76515	-1.60188	[-/-]	K18485|1|2e-52|207|vvi:100259155|myogenic factor 6;K13412|2|5e-19|97.1|dosa:Os05t0491900-00|calcium-dependent protein kinase [EC:2.7.11.1]	-	-	-	AT1G72210.1/2.12955e-07/[mRNA] locus=Chr1:27180066:27182268:+	GRMZM2G111146_T04/2.20696e-107/[mRNA] locus=5:198778364:198779920:-	Os02t0691500-01/319.652/[mRNA] locus=chr02:28390258:28392892:+	gi|514716501|ref|XP_004953510.1|/2.97531e-152/PREDICTED: transcription factor bHLH96-like [Setaria italica]
Pavir.Ab02796	Chr01b:49528148-49536066	4.83888	6.2432	5.54104	3.38781	1.91443	2.65112	1.29771	1.11999	1.20885	1.60017	1.69347	1.64682	-1.06355	-1.13297	[-/-]	K11446|1|0.0|934|sbi:SORBI_04g031040|histone demethylase JARID1 [EC:1.14.11.-]	-	-	-	AT5G46910.1/4.22303e-16/[mRNA] locus=Chr5:19046888:19050880:+	GRMZM2G060919_T02/0/[mRNA] locus=5:199223549:199227334:+	Os02t0696700-01/392.999/[mRNA] locus=chr02:28643011:28645039:+	gi|514716722|ref|XP_004953563.1|/0/PREDICTED: lysine-specific demethylase 5D-like [Setaria italica]
Pavir.Ba00524	Chr02a:6570854-6574703	8.93645	7.33512	8.13579	3.57045	1.71371	2.64208	0.358771	1.2531	0.805934	1.47134	0.309242	0.89029	-1.62261	-1.71294	[-/-]	K13412|1|1e-07|59.3|dosa:Os05t0491900-00|calcium-dependent protein kinase [EC:2.7.11.1];K09187|2|3e-07|57.8|vcn:VOLCADRAFT_116514|histone-lysine N-methyltransferase MLL2 [EC:2.1.1.43];K05747|3|4e-07|57.4|dosa:Os02t0739100-01|Wiskott-Aldrich syndrome protein;K05765|4|1e-06|55.5|cvr:CHLNCDRAFT_36630|cofilin;K13171|5|2e-06|55.1|crb:CARUB_v10022637mg|serine/arginine repetitive matrix protein 1	GO:0016023//cytoplasmic membrane-bounded vesicle	-	-	AT1G55360.1/4.63581e-30/[mRNA] locus=Chr1:20666526:20668502:-	GRMZM2G092669_T01/0/[mRNA] locus=7:159855689:159858763:+	Os07t0573400-02/1179.99/[mRNA] locus=chr07:23178445:23181770:+	gi|514735213|ref|XP_004958104.1|/0/PREDICTED: uncharacterized protein LOC101785997 [Setaria italica]
Pavir.Ba00685	Chr02a:8518710-8522934	33.2874	62.7544	48.0209	20.0761	27.5906	23.8334	4.34716	5.18685	4.76701	6.71991	11.2298	8.97487	-1.01068	-2.32183	[-/-]	K00770|1|0.0|982|sita:101766992|1,4-beta-D-xylan synthase [EC:2.4.2.24]	GO:0016021//integral component of membrane;GO:0016021//integral component of membrane	GO:0016760//cellulose synthase (UDP-forming) activity;GO:0016760//cellulose synthase (UDP-forming) activity	GO:0030244//cellulose biosynthetic process;GO:0030244//cellulose biosynthetic process	NA	GRMZM2G367267_T01/3.6723e-39/[mRNA] locus=2:204658088:204661597:-	Os07t0552800-01/135.293/[mRNA] locus=chr07:21970421:21973181:+	gi|242050512|ref|XP_002463000.1|/0/hypothetical protein SORBIDRAFT_02g036023 [Sorghum bicolor]
Pavir.Ba00729	Chr02a:9149153-9154555	13.4646	6.34232	9.90347	1.5885	0.632977	1.11074	0.056579	0.0515594	0.0540692	0.204486	0.103217	0.153852	-3.15642	-4.36056	[-/-]	K01177|1|0.0|946|sita:101754272|beta-amylase [EC:3.2.1.2]	GO:0005739//mitochondrion	GO:0016161//beta-amylase activity	GO:0005983//starch catabolic process;GO:0080027//response to herbivore	NA	GRMZM2G058310_T01/0/[mRNA] locus=7:155357685:155360305:+	Os07t0543300-00/218.552/[mRNA] locus=chr07:21505641:21506356:+	gi|514734552|ref|XP_004957938.1|/0/PREDICTED: beta-amylase-like [Setaria italica]
Pavir.Ba00794	Chr02a:9845907-9847523	6.4161	8.12155	7.26883	4.16096	2.17936	3.17016	0.491778	0.30283	0.397304	2.59696	2.75038	2.67367	-1.19717	-2.99624	[-/-]	K08200|1|0.0|933|zma:100281490|MFS transporter, OCT family, solute carrier family 22 (organic cation transporter), member 3;K08202|2|3e-134|479|pper:PRUPE_ppa021519mg|MFS transporter, OCT family, solute carrier family 22 (organic cation transporter), member 4/5	GO:0016021//integral component of membrane	GO:0022857//transmembrane transporter activity	GO:0055085//transmembrane transport	NA	GRMZM2G019974_T01/0/[mRNA] locus=7:157503131:157504747:+	Os07t0561800-01/666.564/[mRNA] locus=chr07:22427662:22428525:+	gi|514734881|ref|XP_004958022.1|/0/PREDICTED: organic cation/carnitine transporter 2-like [Setaria italica]
Pavir.Ba01006	Chr02a:12144471-12147017	4.63223	4.45851	4.54537	1.94878	1.2488	1.59879	0.204948	0.991413	0.598181	1.44192	0.657091	1.0495	-1.50741	-1.41833	[-/-]	K08235|1|1e-172|606|sita:101759668|xyloglucan:xyloglucosyl transferase [EC:2.4.1.207]	GO:0048046//apoplast;GO:0005618//cell wall	GO:0004553//hydrolase activity, hydrolyzing O-glycosyl compounds;GO:0016762//xyloglucan:xyloglucosyl transferase activity	GO:0006073//cellular glucan metabolic process	NA	GRMZM2G413044_T01/0/[mRNA] locus=7:148463902:148465147:+	Os07t0480800-01/805.329/[mRNA] locus=chr07:17490887:17492480:+	gi|514733525|ref|XP_004957690.1|/6.2958e-172/PREDICTED: probable xyloglucan endotransglucosylase/hydrolase protein 32-like [Setaria italica]
Pavir.Ba01561	Chr02a:20302082-20304894	13.3376	13.5425	13.44	7.07513	4.191	5.63307	1.49562	2.10409	1.79985	1.41124	0.837489	1.12437	-1.25455	-1.64604	[-/-]	K06911|1|1e-166|587|sita:101755073|uncharacterized protein	GO:0005886//plasma membrane	GO:0005516//calmodulin binding	GO:0009737//response to abscisic acid	AT1G50590.1/4.04936e-11/[mRNA] locus=Chr1:18732378:18734053:-	GRMZM2G055469_T01/0/[mRNA] locus=7:132391150:132393217:+	Os09t0484800-01/959.952/[mRNA] locus=chr09:18708172:18710008:+	gi|514731378|ref|XP_004957168.1|/4.09028e-166/PREDICTED: pirin-like protein At1g50590-like [Setaria italica]
Pavir.Ba01616	Chr02a:21006340-21008158	7.54985	3.01816	5.28401	1.36226	0.501411	0.931836	0.158301	0.691815	0.425058	1.07888	0.229204	0.654041	-2.50348	-1.13242	[-/-]	K08679|1|0.0|908|sbi:SORBI_02g029130|UDP-glucuronate 4-epimerase [EC:5.1.3.6]	-	GO:0050662//coenzyme binding;GO:0000166//nucleotide binding;GO:0016857//racemase and epimerase activity, acting on carbohydrates and derivatives	GO:0005975//carbohydrate metabolic process;GO:0044237//cellular metabolic process	AT3G23820.1/8.46752e-10/[mRNA] locus=Chr3:8603645:8605027:+	GRMZM2G429118_T01/0/[mRNA] locus=7:137168834:137170297:-	Os09t0504000-01/1423.82/[mRNA] locus=chr09:19486502:19487998:-	gi|242049752|ref|XP_002462620.1|/0/hypothetical protein SORBIDRAFT_02g029130 [Sorghum bicolor]
Pavir.Ba01626	Chr02a:21054984-21057647	5.94807	5.10463	5.52635	2.35685	2.82153	2.58919	0.67817	0.462187	0.570179	1.7343	1.40524	1.56977	-1.09383	-2.18301	[-/-]	K11253|1|4e-28|127|pop:POPTR_0002s10030g|histone H3;K16189|2|2e-14|81.6|zma:100281419|phytochrome-interacting factor 4	-	GO:0046983//protein dimerization activity	-	AT1G68920.2/2.43108e-13/[mRNA] locus=Chr1:25915620:25917675:+	GRMZM2G144275_T04/0/[mRNA] locus=7:137486274:137488034:+	Os09t0501600-01/466.346/[mRNA] locus=chr09:19406544:19408267:-	gi|514731775|ref|XP_004957264.1|/0/PREDICTED: transcription factor bHLH49-like [Setaria italica]
Pavir.Ba02147	Chr02a:29164147-29167017	248.249	234.988	241.618	151.1	80.5925	115.846	35.3654	24.5908	29.9781	55.0806	45.1114	50.096	-1.06052	-1.95023	[-/-]	K13464|1|0.0|560|sita:101760884|jasmonate ZIM domain-containing protein	-	-	-	NA	GRMZM2G126507_T01/0/[mRNA] locus=7:108843749:108846006:-	Os09t0401300-01/174.94/[mRNA] locus=chr09:14056503:14060145:-	gi|514729727|ref|XP_004956768.1|/0/PREDICTED: protein TIFY 6A-like [Setaria italica]
Pavir.Ba02549	Chr02a:39762880-39766500	10.6198	8.27454	9.44718	4.50184	4.11338	4.30761	1.26984	1.06342	1.16663	2.40078	2.67566	2.53822	-1.133	-1.88454	[-/-]	K13076|1|0.0|931|sita:101764528|delta8-fatty-acid desaturase [EC:1.14.19.4]	-	GO:0016717//oxidoreductase activity, acting on paired donors, with oxidation of a pair of donors resulting in the reduction of molecular oxygen to two molecules of water;GO:0005506//iron ion binding;GO:0020037//heme binding;GO:0052631//sphingolipid delta-8 desaturase activity	GO:0006633//fatty acid biosynthetic process;GO:0055114//oxidation-reduction process	AT2G46210.1/4.61661e-16/[mRNA] locus=Chr2:18977542:18978891:+	GRMZM2G129453_T01/0/[mRNA] locus=7:92941656:92943044:-	Os09t0338500-01/1033.3/[mRNA] locus=chr09:10338668:10340068:+	gi|514729101|ref|XP_004956618.1|/0/PREDICTED: delta(8)-fatty-acid desaturase-like [Setaria italica]
Pavir.Ba03777	Chr02a:75577737-75578962	17.019	30.0596	23.5393	9.07215	10.8848	9.97846	4.30491	1.55141	2.92816	12.0802	14.9718	13.526	-1.23818	-1.76882	[-/-]	K05280|1|2e-56|219|mus:103979831|flavonoid 3'-monooxygenase [EC:1.14.13.21];K09755|5|1e-52|207|rcu:RCOM_0193830|ferulate-5-hydroxylase [EC:1.14.-.-]	-	GO:0020037//heme binding;GO:0016705//oxidoreductase activity, acting on paired donors, with incorporation or reduction of molecular oxygen;GO:0004497//monooxygenase activity;GO:0005506//iron ion binding;GO:0009055//electron carrier activity	GO:0055114//oxidation-reduction process	NA	GRMZM2G139467_T01/0/[mRNA] locus=2:234257925:234259631:+	Os03t0650200-00/597.181/[mRNA] locus=chr03:25219722:25221556:-	gi|514724482|ref|XP_004955502.1|/3.54495e-162/PREDICTED: flavonoid 3'-monooxygenase-like [Setaria italica]
Pavir.Bb02285	Chr02b:55518520-55519692	20.5223	5.76204	13.1422	8.13543	3.3938	5.76462	1.10228	1.5896	1.34594	3.07964	3.34205	3.21085	-1.18891	-2.09861	[-/-]	K01188|1|4e-165|581|sita:101765089|beta-glucosidase [EC:3.2.1.21]	-	-	-	NA	GRMZM2G055699_T01/8.35275e-07/[mRNA] locus=6:137650202:137653748:-	Os09t0490400-00/398.946/[mRNA] locus=chr09:18889955:18893764:-	gi|514731485|ref|XP_004957195.1|/1.45993e-164/PREDICTED: beta-glucosidase 29-like isoform X2 [Setaria italica]
Pavir.Bb02327	Chr02b:56319577-56324876	13.8473	8.1637	11.0055	4.54645	2.51191	3.52918	0.298618	0.604588	0.451603	7.15422	7.49301	7.32361	-1.64082	-2.96621	[-/-]	K08818|1|4e-06|54.3|obr:102701242|cell division cycle 2-like [EC:2.7.11.22]	-	-	-	NA	GRMZM2G162598_T01/0/[mRNA] locus=7:125404175:125407437:+	Os09t0456100-01/381.105/[mRNA] locus=chr09:17183079:17186613:+	gi|514730729|ref|XP_004957009.1|/0/PREDICTED: uncharacterized protein LOC101758590 [Setaria italica]
Pavir.Bb02728	Chr02b:60713401-60714314	14.5204	13.1755	13.848	3.79576	2.86619	3.33097	0.0496176	0.0447412	0.0471794	1.27739	0.66746	0.972425	-2.05566	-6.14164	[-/-]	K14488|1|2e-11|70.5|vvi:100242084|SAUR family protein	-	-	-	NA	GRMZM5G835903_T01/3.35094e-52/[mRNA] locus=7:147419623:147420099:-	Os09t0545700-01/151.152/[mRNA] locus=chr09:21577543:21577968:+	gi|514732864|ref|XP_004957536.1|/4.76119e-63/PREDICTED: uncharacterized protein LOC101766308 [Setaria italica]
Pavir.Bb02730	Chr02b:60719059-60721650	19.5749	7.85768	13.7163	9.31383	3.00783	6.16083	0.662827	1.18024	0.921534	2.84315	3.25976	3.05146	-1.15469	-2.74102	[-/-]	K01188|1|4e-54|212|sita:101765089|beta-glucosidase [EC:3.2.1.21]	GO:0009505//plant-type cell wall	GO:0004553//hydrolase activity, hydrolyzing O-glycosyl compounds	GO:0005975//carbohydrate metabolic process;GO:0009860//pollen tube growth	NA	NA	Os09t0491100-01/198.728/[mRNA] locus=chr09:18905620:18908382:-	gi|514731481|ref|XP_004957194.1|/1.73659e-53/PREDICTED: beta-glucosidase 29-like isoform X1 [Setaria italica]
Pavir.Bb02731	Chr02b:60726790-60727473	4.6566	4.34128	4.49894	0.28756	0.740387	0.513973	0.01	0.124697	0.0673485	0.338767	0.01	0.174383	-3.12982	-3.03174	[-/-]	K14488|1|3e-11|68.9|vvi:100242084|SAUR family protein	-	-	-	NA	GRMZM5G835903_T01/1.47962e-47/[mRNA] locus=7:147419623:147420099:-	Os09t0545700-01/145.205/[mRNA] locus=chr09:21577543:21577968:+	gi|514732864|ref|XP_004957536.1|/6.03382e-66/PREDICTED: uncharacterized protein LOC101766308 [Setaria italica]
Pavir.Bb03564	Chr02b:72072956-72073968	6.48532	2.04808	4.2667	0.854141	0.700378	0.77726	0.01	0.0516274	0.0308137	0.01	0.0688152	0.0394076	-2.45665	-4.88451	[-/-]	K13171|1|9e-06|51.2|sita:101767855|serine/arginine repetitive matrix protein 1	-	-	-	NA	GRMZM2G026795_T01/2.58038e-06/[mRNA] locus=3:11726828:11727618:+	NA	gi|242046808|ref|XP_002461150.1|/5.93378e-45/hypothetical protein SORBIDRAFT_02g041700 [Sorghum bicolor]
Pavir.Bb03604	Chr02b:72403988-72405800	16.3412	7.58841	11.9648	2.98995	3.29837	3.14416	0.422228	0.868878	0.645553	4.13451	1.658	2.89626	-1.92805	-2.28407	[-/-]	K00430|1|3e-163|575|sita:101776301|peroxidase [EC:1.11.1.7]	GO:0005576//extracellular region	GO:0046872//metal ion binding;GO:0020037//heme binding;GO:0004601//peroxidase activity	GO:0042744//hydrogen peroxide catabolic process;GO:0055114//oxidation-reduction process	NA	GRMZM2G025441_T01/0/[mRNA] locus=7:172752580:172754406:+	Os07t0676900-01/547.623/[mRNA] locus=chr07:28660234:28661566:+	gi|514737078|ref|XP_004958680.1|/1.27745e-162/PREDICTED: peroxidase 70-like [Setaria italica]
Pavir.Ca00031	Chr03a:674469-680225	10.6292	8.69382	9.66149	2.34228	5.9869	4.16459	0.476069	0.500424	0.488246	1.02054	2.18208	1.60131	-1.21407	-3.09249	[-/-]	K14492|1|6e-97|354|sita:101756833|two-component response regulator ARR-A family	GO:0009536//plastid;GO:0005634//nucleus	GO:0000156//phosphorelay response regulator activity	GO:0000160//phosphorelay signal transduction system;GO:0035556//intracellular signal transduction;GO:0006355//regulation of transcription, DNA-templated;GO:0007623//circadian rhythm;GO:0009736//cytokinin-activated signaling pathway	AT3G57040.1/1.34099e-13/[mRNA] locus=Chr3:21110059:21111228:+	GRMZM2G129954_T01/9.22291e-81/[mRNA] locus=10:1723135:1725062:-	Os12t0139400-01/416.787/[mRNA] locus=chr12:1915993:1917598:+	gi|514805292|ref|XP_004977508.1|/2.55525e-96/PREDICTED: two-component response regulator ARR9-like isoform X2 [Setaria italica]
Pavir.Ca00249	Chr03a:2931086-2933286	13.4834	17.0063	15.2448	9.77269	2.70386	6.23827	4.21254	1.90394	3.05824	2.81251	2.70852	2.76052	-1.2891	-1.02845	[-/-]	K14209|1|2e-117|423|egr:104451767|solute carrier family 36 (proton-coupled amino acid transporter)	GO:0016021//integral component of membrane	-	-	AT1G77380.1/1.51356e-11/[mRNA] locus=Chr1:29075201:29077252:-	GRMZM2G433162_T01/0/[mRNA] locus=10:11195576:11197222:-	Os12t0181600-01/1394.09/[mRNA] locus=chr12:4144914:4146544:-	gi|514804683|ref|XP_004977213.1|/0/PREDICTED: amino acid permease 3-like [Setaria italica]
Pavir.Ca00671	Chr03a:7812912-7816123	4.49495	4.25013	4.37254	2.46502	1.77874	2.12188	0.578377	0.298705	0.438541	1.86508	1.24664	1.55586	-1.04313	-2.27456	[-/-]	K04733|1|1e-116|421|dosa:Os01t0870500-01|interleukin-1 receptor-associated kinase 4 [EC:2.7.11.1]	GO:0016023//cytoplasmic membrane-bounded vesicle	GO:0004672//protein kinase activity;GO:0000166//nucleotide binding	GO:0016310//phosphorylation	NA	GRMZM2G420882_T01/2.23882e-28/[mRNA] locus=6:33620979:33623696:-	Os07t0186200-00/706.211/[mRNA] locus=chr07:4593094:4595607:-	gi|514743062|ref|XP_004960297.1|/0/PREDICTED: G-type lectin S-receptor-like serine/threonine-protein kinase At2g19130-like [Setaria italica]
Pavir.Ca00721	Chr03a:8194105-8194701	3.42052	8.67289	6.04671	3.24499	1.21665	2.23082	0.582293	0.844664	0.713478	3.30156	1.5721	2.43683	-1.43858	-1.64463	[-/-]	-	-	-	-	NA	NA	NA	-
Pavir.Ca00834	Chr03a:9660697-9663277	20.6731	12.2612	16.4672	6.72618	4.60036	5.66327	1.97143	2.16169	2.06656	4.1788	3.02596	3.60238	-1.53988	-1.4544	[-/-]	-	GO:0016023//cytoplasmic membrane-bounded vesicle	-	-	NA	GRMZM2G057630_T01/6.41293e-71/[mRNA] locus=6:44339510:44339866:-	Os05t0103400-01/220.534/[mRNA] locus=chr05:193469:193678:+	gi|514745664|ref|XP_004960935.1|/1.58091e-27/PREDICTED: uncharacterized protein LOC101767288 [Setaria italica]
Pavir.Ca00931	Chr03a:10406300-10407493	6.26339	10.1145	8.18893	3.96209	0.857355	2.40972	0.289857	0.522176	0.406017	0.931778	0.664168	0.797973	-1.76481	-2.56926	[-/-]	K06464|1|3e-19|97.1|atr:105420786|integrin beta 2;K06588|1|3e-19|97.1|atr:105420786|integrin beta 5;K19519|1|3e-19|97.1|atr:105420786|transforming growth factor-beta-induced protein;K00430|2|2e-15|84.0|obr:102718644|peroxidase [EC:1.11.1.7];K03456|5|5e-15|82.8|mus:103981635|serine/threonine-protein phosphatase 2A regulatory subunit A	GO:0016023//cytoplasmic membrane-bounded vesicle;GO:0046658//anchored component of plasma membrane;GO:0009505//plant-type cell wall	-	-	NA	GRMZM2G022931_T01/7.43053e-94/[mRNA] locus=3:210507429:210508178:+	Os01t0668100-01/389.034/[mRNA] locus=chr01:27341154:27341897:-	gi|242088829|ref|XP_002440247.1|/2.10782e-107/hypothetical protein SORBIDRAFT_09g028480 [Sorghum bicolor]
Pavir.Ca00932	Chr03a:10409885-10410982	45.6684	71.1789	58.4237	35.82	14.3542	25.0871	6.06859	5.89957	5.98408	17.4599	9.90643	13.6831	-1.21961	-2.06774	[-/-]	K13172|1|3e-15|83.2|vcn:VOLCADRAFT_117048|serine/arginine repetitive matrix protein 2	-	-	-	NA	GRMZM2G001514_T01/0/[mRNA] locus=8:69593036:69593884:+	Os05t0563600-01/373.175/[mRNA] locus=chr05:28051825:28052643:+	gi|514746821|ref|XP_004961218.1|/1.62341e-135/PREDICTED: fasciclin-like arabinogalactan protein 13-like [Setaria italica]
Pavir.Ca00945	Chr03a:10490755-10495955	112.005	108.996	110.501	71.1814	30.5005	50.8409	17.5045	13.5404	15.5225	8.16593	10.695	9.43047	-1.11999	-1.71163	[-/-]	K04371|1|0.0|875|bdi:100844368|mitogen-activated protein kinase 1/3 [EC:2.7.11.24]	-	GO:0004707//MAP kinase activity;GO:0005524//ATP binding	GO:0000165//MAPK cascade;GO:0006468//protein phosphorylation	AT2G42880.1/4.81591e-52/[mRNA] locus=Chr2:17840572:17843947:-	GRMZM2G034052_T01/0/[mRNA] locus=8:70550243:70553568:-	Os05t0566400-01/1271.18/[mRNA] locus=chr05:28189352:28193896:-	gi|514746793|ref|XP_004961205.1|/0/PREDICTED: mitogen-activated protein kinase 7-like [Setaria italica]
Pavir.Ca02129	Chr03a:33748140-33755291	13.3135	21.8016	17.5575	10.1834	6.97245	8.57793	0.932747	0.446308	0.689527	1.16501	2.32626	1.74564	-1.03339	-3.63695	[-/-]	K02184|1|1e-13|79.0|zma:103633391|formin 2	GO:0005618//cell wall	GO:0046872//metal ion binding;GO:0003993//acid phosphatase activity	-	NA	GRMZM2G136453_T01/6.83844e-117/[mRNA] locus=1:195331555:195338243:-	Os08t0531000-01/101.593/[mRNA] locus=chr08:26439667:26445149:+	gi|242079829|ref|XP_002444683.1|/6.00136e-61/hypothetical protein SORBIDRAFT_07g025980 [Sorghum bicolor]
Pavir.Ca02130	Chr03a:33748140-33755291	5.03511	9.12023	7.07767	1.87749	1.30785	1.59267	0.01	0.01	0.01	0.053685	0.568432	0.311059	-2.15183	-10.6372	[-/-]	-	-	-	-	NA	NA	NA	-
Pavir.Cb00693	Chr03b:14002996-14004795	4.23296	9.43251	6.83274	3.38225	2.22202	2.80213	0.0468952	0.0819288	0.064412	0.632258	0.273106	0.452682	-1.28594	-5.44305	[-/-]	K13412|1|5e-11|68.9|dosa:Os05t0491900-00|calcium-dependent protein kinase [EC:2.7.11.1];K08248|5|2e-10|67.4|dosa:Os06t0656000-00|mandelonitrile lyase [EC:4.1.2.10]	-	GO:0005507//copper ion binding;GO:0009055//electron carrier activity	-	NA	GRMZM2G008106_T01/7.74619e-152/[mRNA] locus=4:201732702:201734075:+	Os12t0454600-00/125.381/[mRNA] locus=chr12:15758689:15760393:+	gi|514752710|ref|XP_004962626.1|/1.67629e-114/PREDICTED: early nodulin-55-2-like [Setaria italica]
Pavir.Da00153	Chr04a:2396130-2397507	26.3734	9.60238	17.9879	1.90543	0.653011	1.27922	0.169868	0.489536	0.329702	2.03825	0.747232	1.39274	-3.81369	-1.95603	[-/-]	K14504|1|1e-151|536|zma:100284736|xyloglucan:xyloglucosyl transferase TCH4 [EC:2.4.1.207];K08235|2|1e-150|533|sbi:SORBI_10g028550|xyloglucan:xyloglucosyl transferase [EC:2.4.1.207]	GO:0009505//plant-type cell wall;GO:0016023//cytoplasmic membrane-bounded vesicle;GO:0005886//plasma membrane;GO:0048046//apoplast	GO:0004553//hydrolase activity, hydrolyzing O-glycosyl compounds;GO:0016762//xyloglucan:xyloglucosyl transferase activity;GO:0080039//xyloglucan endotransglucosylase activity	GO:0010411//xyloglucan metabolic process;GO:0080022//primary root development;GO:0009739//response to gibberellin;GO:0009409//response to cold;GO:0009741//response to brassinosteroid;GO:0009408//response to heat;GO:0042545//cell wall modification;GO:0009733//response to auxin;GO:0007568//aging;GO:0009612//response to mechanical stimulus	AT5G57550.1/2.22737e-06/[mRNA] locus=Chr5:23305055:23306384:-	AC210669.3_FGT001/0/[mRNA] locus=8:53326211:53327094:+	Os06t0696400-01/755.77/[mRNA] locus=chr06:29133211:29134348:+	gi|514767022|ref|XP_004966141.1|/2.82851e-158/PREDICTED: xyloglucan endotransglucosylase/hydrolase protein 22-like [Setaria italica]
Pavir.Da00295	Chr04a:4689494-4691364	12.0421	8.85854	10.4503	3.99368	5.43961	4.71664	1.66658	1.81511	1.74084	6.22299	4.52551	5.37425	-1.14772	-1.43797	[-/-]	K17710|1|0.0|993|sbi:SORBI_10g026180|pentatricopeptide repeat domain-containing protein 1	-	-	-	NA	GRMZM2G177169_T01/0/[mRNA] locus=6:95318827:95321187:-	Os05t0275000-01/1031.32/[mRNA] locus=chr05:11254072:11256453:-	gi|242093812|ref|XP_002437396.1|/0/hypothetical protein SORBIDRAFT_10g026180 [Sorghum bicolor]
Pavir.Da01232	Chr04a:23126516-23127815	7.68959	17.002	12.3458	9.4529	2.67305	6.06297	1.05199	0.47366	0.762824	0.764711	0.361511	0.563111	-1.02592	-2.9906	[-/-]	K01183|1|3e-11|70.5|bvg:104883960|chitinase [EC:3.2.1.14]	-	-	-	NA	GRMZM2G366301_T01/7.7451e-17/[mRNA] locus=6:112124119:112124358:+	Os06t0220900-00/107.54/[mRNA] locus=chr06:6233208:6233477:+	gi|242092478|ref|XP_002436729.1|/5.59766e-16/hypothetical protein SORBIDRAFT_10g007730 [Sorghum bicolor]
Pavir.Da01661	Chr04a:34783753-34785606	6.36463	10.4207	8.39267	2.05895	2.40157	2.23026	0.115957	0.0696452	0.0928011	2.23081	2.1739	2.20235	-1.91192	-4.58693	[-/-]	K00430|1|2e-173|608|sita:101770542|peroxidase [EC:1.11.1.7]	-	GO:0020037//heme binding;GO:0046872//metal ion binding;GO:0004601//peroxidase activity;GO:0020037//heme binding;GO:0046872//metal ion binding;GO:0004601//peroxidase activity;GO:0020037//heme binding;GO:0046872//metal ion binding;GO:0004601//peroxidase activity	GO:0055114//oxidation-reduction process;GO:0006979//response to oxidative stress;GO:0055114//oxidation-reduction process;GO:0006979//response to oxidative stress;GO:0055114//oxidation-reduction process;GO:0006979//response to oxidative stress	AT5G66390.1/6.33477e-07/[mRNA] locus=Chr5:26516063:26517329:-	GRMZM2G070603_T01/0/[mRNA] locus=9:41753466:41754602:-	Os06t0490400-00/658.634/[mRNA] locus=chr06:16896515:16897661:+	gi|514763597|ref|XP_004965311.1|/1.56746e-172/PREDICTED: peroxidase 1-like [Setaria italica]
Pavir.Da01714	Chr04a:37554269-37555738	231.672	87.4355	159.554	71.141	44.2937	57.7174	21.9851	24.3971	23.1911	24.7378	32.3751	28.5564	-1.46697	-1.31544	[-/-]	K09873|1|1e-135|483|sbi:SORBI_10g019360|aquaporin TIP	GO:0016021//integral component of membrane;GO:0009941//chloroplast envelope;GO:0009705//plant-type vacuole membrane;GO:0009505//plant-type cell wall;GO:0000326//protein storage vacuole;GO:0042807//central vacuole;GO:0005886//plasma membrane	GO:0015204//urea transmembrane transporter activity;GO:0015200//methylammonium transmembrane transporter activity	GO:0071918//urea transmembrane transport;GO:0072489//methylammonium transmembrane transport;GO:0006833//water transport	AT3G16240.1/1.07433e-23/[mRNA] locus=Chr3:5505534:5506788:+	GRMZM2G121275_T01/9.96923e-115/[mRNA] locus=2:19828380:19829331:-	Os06t0336200-01/1116.56/[mRNA] locus=chr06:13407410:13408339:+	gi|242095880|ref|XP_002438430.1|/4.22697e-135/hypothetical protein SORBIDRAFT_10g019360 [Sorghum bicolor]
Pavir.Da01897	Chr04a:42531713-42534450	8.23698	5.07949	6.65824	1.04614	1.04338	1.04476	0.0217919	0.278199	0.149996	0.394053	0.0265143	0.210283	-2.67197	-2.80018	[-/-]	K01051|1|8e-106|385|rcu:RCOM_0708470|pectinesterase [EC:3.1.1.11]	-	GO:0016787//hydrolase activity	-	NA	GRMZM2G046618_T01/0/[mRNA] locus=9:11627807:11630355:-	Os06t0193200-01/611.058/[mRNA] locus=chr06:4700552:4702946:+	gi|514760690|ref|XP_004964603.1|/0/PREDICTED: probable pectinesterase/pectinesterase inhibitor 12-like [Setaria italica]
Pavir.Da01963	Chr04a:43326618-43334517	5.25523	4.6314	4.94332	0.58701	0.34643	0.46672	0.194406	0.20999	0.202198	0.681766	0.451263	0.566515	-3.40485	-1.20679	[-/-]	K00924|1|2e-132|474|tcc:TCM_034252|;K17422|2|2e-131|471|mtr:MTR_5g045910|large subunit ribosomal protein L41	GO:0005739//mitochondrion;GO:0005739//mitochondrion;GO:0016023//cytoplasmic membrane-bounded vesicle	GO:0004674//protein serine/threonine kinase activity;GO:0005524//ATP binding;GO:0004674//protein serine/threonine kinase activity;GO:0005524//ATP binding	GO:0030155//regulation of cell adhesion;GO:0051302//regulation of cell division;GO:0006468//protein phosphorylation;GO:0010103//stomatal complex morphogenesis;GO:0001558//regulation of cell growth;GO:2000027//regulation of organ morphogenesis;GO:0009965//leaf morphogenesis;GO:0050832//defense response to fungus;GO:0030155//regulation of cell adhesion;GO:0051302//regulation of cell division;GO:000…	AT2G26330.1/1.83281e-15/[mRNA] locus=Chr2:11208367:11213895:-	GRMZM5G809695_T03/0/[mRNA] locus=6:108197460:108204415:-	Os06t0203800-01/2482.4/[mRNA] locus=chr06:5244605:5251473:-	gi|514762075|ref|XP_004964942.1|/0/PREDICTED: LRR receptor-like serine/threonine-protein kinase ERECTA-like isoform X2 [Setaria italica]
Pavir.Da02410	Chr04a:49624292-49626645	18.3433	12.4085	15.3759	8.79451	3.65937	6.22694	0.178257	0.0958902	0.137074	0.245664	0.748255	0.496959	-1.30408	-5.5055	[-/-]	K02940|1|1e-105|384|sita:101773010|large subunit ribosomal protein L9e;K01623|2|3e-53|210|pda:103722777|fructose-bisphosphate aldolase, class I [EC:4.1.2.13]	GO:0016020//membrane	-	-	NA	GRMZM2G030216_T01/8.80351e-159/[mRNA] locus=9:26826554:26829094:-	Os06t0109300-01/702.246/[mRNA] locus=chr06:546566:550103:+	gi|514759505|ref|XP_004964307.1|/0/PREDICTED: WAT1-related protein At3g30340-like [Setaria italica]
Pavir.Da02424	Chr04a:49690731-49695366	5.61245	4.00577	4.80911	1.28253	1.04712	1.16482	0.337891	0.622954	0.480422	0.826283	0.453757	0.64002	-2.04566	-1.27773	[-/-]	K00423|1|2e-153|543|pmum:103319834|L-ascorbate oxidase [EC:1.10.3.3]	GO:0016023//cytoplasmic membrane-bounded vesicle	GO:0005507//copper ion binding;GO:0016491//oxidoreductase activity	GO:0055114//oxidation-reduction process	AT5G51480.1/1.19803e-15/[mRNA] locus=Chr5:20910433:20913153:+	GRMZM2G049693_T02/0/[mRNA] locus=9:28003942:28007571:+	Os06t0104300-01/2004.65/[mRNA] locus=chr06:297681:301704:-	gi|514759394|ref|XP_004964279.1|/0/PREDICTED: monocopper oxidase-like protein SKU5-like [Setaria italica]
Pavir.Db00109	Chr04b:1737251-1738596	42.051	36.5896	39.3203	4.5411	7.84916	6.19513	0.242862	1.21863	0.730747	7.34941	0.169582	3.75949	-2.66607	-3.08369	[-/-]	K14504|1|8e-154|543|sbi:SORBI_10g028580|xyloglucan:xyloglucosyl transferase TCH4 [EC:2.4.1.207];K08235|2|2e-153|542|sita:101771748|xyloglucan:xyloglucosyl transferase [EC:2.4.1.207]	GO:0009505//plant-type cell wall;GO:0005737//cytoplasm;GO:0005886//plasma membrane;GO:0048046//apoplast	GO:0004553//hydrolase activity, hydrolyzing O-glycosyl compounds;GO:0016762//xyloglucan:xyloglucosyl transferase activity;GO:0080039//xyloglucan endotransglucosylase activity	GO:0010411//xyloglucan metabolic process;GO:0080022//primary root development;GO:0009739//response to gibberellin;GO:0009409//response to cold;GO:0009741//response to brassinosteroid;GO:0009408//response to heat;GO:0042545//cell wall modification;GO:0009733//response to auxin;GO:0007568//aging;GO:0009612//response to mechanical stimulus	AT5G57550.1/2.35617e-12/[mRNA] locus=Chr5:23305055:23306384:-	GRMZM2G166944_T01/0/[mRNA] locus=5:54172214:54173212:-	Os06t0697000-02/809.293/[mRNA] locus=chr06:29156719:29157756:-	gi|242096892|ref|XP_002438936.1|/3.4914e-153/hypothetical protein SORBIDRAFT_10g028580 [Sorghum bicolor]
Pavir.Db00810	Chr04b:10796137-10798432	21.9861	13.6302	17.8082	7.05859	6.19374	6.62616	2.48761	3.15378	2.82069	2.00362	2.43956	2.22159	-1.42629	-1.23212	[-/-]	K13412|1|2e-20|100|dosa:Os05t0491900-00|calcium-dependent protein kinase [EC:2.7.11.1];K13172|5|7e-15|82.4|vcn:VOLCADRAFT_117048|serine/arginine repetitive matrix protein 2	-	GO:0004142//diacylglycerol cholinephosphotransferase activity	GO:0006657//CDP-choline pathway	AT3G15820.1/5.82726e-07/[mRNA] locus=Chr3:5351217:5353573:+	GRMZM2G015040_T01/0/[mRNA] locus=9:91102706:91104187:+	Os06t0607100-01/601.146/[mRNA] locus=chr06:24139480:24142221:+	gi|514766133|ref|XP_004965925.1|/8.4156e-129/PREDICTED: uncharacterized protein LOC101755412 [Setaria italica]
Pavir.Db02403	Chr04b:49677891-49679944	6.85268	4.37161	5.61215	1.94428	0.734889	1.33958	0.211357	0.192805	0.202081	0.286751	0.257223	0.271987	-2.06677	-2.72878	[-/-]	K02940|1|3e-104|379|sita:101773010|large subunit ribosomal protein L9e;K01623|2|2e-54|214|pda:103722777|fructose-bisphosphate aldolase, class I [EC:4.1.2.13]	GO:0016020//membrane	-	-	NA	GRMZM2G030216_T01/8.51347e-159/[mRNA] locus=9:26826554:26829094:-	Os06t0109300-01/666.564/[mRNA] locus=chr06:546566:550103:+	gi|514759505|ref|XP_004964307.1|/1.15395e-180/PREDICTED: WAT1-related protein At3g30340-like [Setaria italica]
Pavir.Ea00849	Chr05a:11913201-11913917	14.3509	15.8217	15.0863	3.98401	4.67648	4.33025	2.07837	1.81621	1.94729	6.74925	2.79017	4.76971	-1.80072	-1.15298	[-/-]	-	-	-	-	NA	GRMZM2G339866_T01/3.66048e-79/[mRNA] locus=3:32466528:32466740:+	Os11t0496500-01/192.781/[mRNA] locus=chr11:17625890:17626099:+	gi|514774138|ref|XP_004967908.1|/3.46179e-30/PREDICTED: uncharacterized protein LOC101762723 [Setaria italica]
Pavir.Ea01054	Chr05a:14730740-14733882	9.63506	15.5806	12.6078	6.71584	4.88139	5.79861	2.00715	1.76806	1.8876	5.60326	3.36041	4.48184	-1.12054	-1.61915	[-/-]	K09422|1|0.0|821|sita:101759338|myb proto-oncogene protein, plant	-	GO:0003677//DNA binding;GO:0003682//chromatin binding	-	AT1G09540.1/7.28953e-33/[mRNA] locus=Chr1:3086333:3087689:+	GRMZM2G017520_T01/0/[mRNA] locus=3:48493266:48494830:-	Os01t0285300-01/971.846/[mRNA] locus=chr01:10217919:10219420:-	gi|514773052|ref|XP_004967646.1|/0/PREDICTED: transcription factor MYB86-like [Setaria italica]
Pavir.Ea01343	Chr05a:19642001-19644009	5.26258	11.9953	8.62895	4.99627	2.08995	3.54311	1.52434	0.979606	1.25197	0.879004	0.505246	0.692125	-1.28417	-1.50081	[-/-]	K09422|1|3e-46|187|sbi:SORBI_03g012550|myb proto-oncogene protein, plant	-	GO:0003677//DNA binding;GO:0003682//chromatin binding	-	NA	GRMZM2G051256_T01/2.29979e-110/[mRNA] locus=3:54469338:54472649:+	Os01t0305900-01/266.128/[mRNA] locus=chr01:11350610:11356623:+	gi|414877222|tpg|DAA54353.1|/4.89597e-46/TPA: putative MYB DNA-binding domain superfamily protein, partial [Zea mays]
Pavir.Ea01380	Chr05a:20294547-20294793	5.25127	12.1772	8.71423	2.51456	0.586308	1.55044	0.812934	0.376197	0.594565	4.5876	0.989873	2.78874	-2.4907	-1.38277	[-/-]	K00430|1|1e-39|161|sita:101773534|peroxidase [EC:1.11.1.7]	-	GO:0020037//heme binding;GO:0046872//metal ion binding;GO:0004601//peroxidase activity	GO:0055114//oxidation-reduction process;GO:0006979//response to oxidative stress	NA	GRMZM2G055487_T01/4.89601e-08/[mRNA] locus=8:96218842:96219933:-	Os12t0530100-01/61.9459/[mRNA] locus=chr12:20890292:20899446:-	gi|514777425|ref|XP_004968777.1|/5.01559e-39/PREDICTED: peroxidase 24-like [Setaria italica]
Pavir.Ea02123	Chr05a:41647454-41649392	10.6816	8.55001	9.6158	4.68835	3.05998	3.87417	1.66243	1.12969	1.39606	1.61267	1.45624	1.53445	-1.31152	-1.47253	[-/-]	K08869|1|4e-22|106|cre:CHLREDRAFT_165812|aarF domain-containing kinase;K17613|2|2e-13|77.8|mpp:MICPUCDRAFT_55883|calcineurin-binding protein cabin-1;K13172|3|2e-06|54.7|vcn:VOLCADRAFT_117048|serine/arginine repetitive matrix protein 2;K13412|4|7e-06|52.8|dosa:Os05t0491900-00|calcium-dependent protein kinase [EC:2.7.11.1]	-	GO:0008270//zinc ion binding;GO:0003682//chromatin binding;GO:0003677//DNA binding	-	NA	GRMZM2G071977_T01/3.35088e-130/[mRNA] locus=3:223680771:223682144:+	Os01t0603300-01/327.581/[mRNA] locus=chr01:23760571:23762028:+	gi|514778401|ref|XP_004969089.1|/1.96148e-136/PREDICTED: transcription factor MYB1R1-like [Setaria italica]
Pavir.Ea02156	Chr05a:41953792-41957144	39.1596	20.0653	29.6124	5.90084	4.47786	5.18935	0.728652	1.50167	1.11516	3.70938	0.947276	2.32833	-2.51258	-2.2183	[-/-]	K15292|1|2e-18|94.7|gsl:Gasu_61540|syntaxin-binding protein 1	-	-	-	NA	GRMZM2G034985_T03/0/[mRNA] locus=3:224675368:224676654:+	Os01t0611000-01/1102.68/[mRNA] locus=chr01:24181227:24183530:+	gi|514778607|ref|XP_004969140.1|/0/PREDICTED: uncharacterized protein LOC101755969 [Setaria italica]
Pavir.Ea02708	Chr05a:49364798-49366023	780.916	100.364	440.64	204.183	27.79	115.986	0.543374	6.2242	3.38379	10.7441	5.36044	8.05225	-1.92564	-5.09918	[-/-]	K08912|1|2e-143|509|sbi:SORBI_09g028720|light-harvesting complex II chlorophyll a/b binding protein 1	GO:0010287//plastoglobule;GO:0009941//chloroplast envelope;GO:0048046//apoplast;GO:0009535//chloroplast thylakoid membrane;GO:0005739//mitochondrion	GO:0046872//metal ion binding	GO:0009765//photosynthesis, light harvesting;GO:0009637//response to blue light;GO:0010218//response to far red light;GO:0010114//response to red light	AT2G34420.1/1.77652e-34/[mRNA] locus=Chr2:14522716:14523513:-	GRMZM2G406438_T01/0/[mRNA] locus=3:223529990:223530859:-	Os01t0720500-01/874.711/[mRNA] locus=chr01:30031081:30031878:+	gi|413948509|gb|AFW81158.1|/1.66802e-143/light harvesting chlorophyll a/b binding protein3 [Zea mays]
Pavir.Ea02869	Chr05a:51155412-51157987	7.61024	6.76463	7.18743	3.31681	2.0304	2.67361	0.884934	0.797617	0.841276	0.650643	1.46056	1.0556	-1.42669	-1.66814	[-/-]	-	-	-	-	AT5G11500.1/1.97728e-15/[mRNA] locus=Chr5:3676747:3678946:+	GRMZM2G055898_T01/2.98516e-145/[mRNA] locus=3:198383819:198387016:-	Os01t0750500-01/476.258/[mRNA] locus=chr01:31453602:31457315:-	gi|514781900|ref|XP_004969958.1|/1.77566e-61/PREDICTED: coiled-coil domain-containing protein 25-like [Setaria italica]
Pavir.Ea02890	Chr05a:51275503-51278223	2.93045	6.25307	4.59176	1.28975	0.904465	1.09711	0.210632	0.654516	0.432574	1.28794	0.374074	0.831007	-2.06535	-1.34268	[-/-]	K19355|1|0.0|847|sita:101764760|mannan endo-1,4-beta-mannosidase [EC:3.2.1.78]	GO:0005576//extracellular region;GO:0016023//cytoplasmic membrane-bounded vesicle	GO:0016985//mannan endo-1,4-beta-mannosidase activity	GO:0005975//carbohydrate metabolic process	NA	GRMZM2G140201_T01/0/[mRNA] locus=3:197248039:197249779:-	Os01t0746700-00/749.823/[mRNA] locus=chr01:31252898:31254736:-	gi|514781802|ref|XP_004969933.1|/0/PREDICTED: mannan endo-1,4-beta-mannosidase 2-like [Setaria italica]
Pavir.Ea03187	Chr05a:54392440-54395889	27.1514	57.2302	42.1908	15.5003	12.0196	13.7599	6.80589	4.52464	5.66526	30.2424	13.51	21.8762	-1.61646	-1.28026	[-/-]	K07375|1|0.0|934|zma:100381281|tubulin beta	GO:0005874//microtubule;GO:0005737//cytoplasm	GO:0003924//GTPase activity;GO:0005200//structural constituent of cytoskeleton;GO:0005525//GTP binding	GO:0051258//protein polymerization;GO:0006184//GTP catabolic process;GO:0007017//microtubule-based process	AT5G12250.1/0/[mRNA] locus=Chr5:3961317:3962971:-	GRMZM2G071790_T04/0/[mRNA] locus=3:187441825:187444814:-	Os01t0805900-01/1800.47/[mRNA] locus=chr01:34168903:34171365:+	gi|514783235|ref|XP_004970293.1|/0/PREDICTED: LOW QUALITY PROTEIN: tubulin beta-4 chain-like [Setaria italica]
Pavir.Ea03233	Chr05a:54698976-54700814	38.1436	20.9589	29.5513	14.3447	11.0893	12.717	2.27753	2.8126	2.54507	1.17933	0.891747	1.03554	-1.21646	-2.32098	[-/-]	K13412|1|2e-14|81.3|dosa:Os05t0491900-00|calcium-dependent protein kinase [EC:2.7.11.1]	-	GO:0003677//DNA binding	GO:0006355//regulation of transcription, DNA-templated	AT1G01720.1/2.55145e-06/[mRNA] locus=Chr1:268471:269514:+	GRMZM2G068973_T01/0/[mRNA] locus=8:170863039:170864226:+	Os01t0816100-01/575.376/[mRNA] locus=chr01:34693117:34694271:-	gi|514783514|ref|XP_004970362.1|/2.60505e-158/PREDICTED: NAC domain-containing protein 68-like [Setaria italica]
Pavir.Ea03494	Chr05a:57824976-57827196	14.4147	11.3902	12.9024	5.39629	3.73093	4.56361	1.16738	0.426129	0.796753	0.772459	2.23576	1.50411	-1.4994	-2.51797	[-/-]	K14209|1|6e-142|504|cit:102606955|solute carrier family 36 (proton-coupled amino acid transporter);K15015|5|1e-10|68.2|pop:POPTR_0017s11980g|solute carrier family 32 (vesicular inhibitory amino acid transporter)	GO:0016021//integral component of membrane	-	-	NA	GRMZM2G078024_T01/0/[mRNA] locus=3:164586974:164589135:-	Os01t0908600-01/603.129/[mRNA] locus=chr01:39562762:39565430:+	gi|514786037|ref|XP_004970987.1|/0/PREDICTED: LOW QUALITY PROTEIN: proline transporter 1-like [Setaria italica]
Pavir.Ea03516	Chr05a:58373644-58374591	8.89964	8.00526	8.45245	1.0821	0.0749717	0.578534	0.214	0.288925	0.251462	2.03386	0.128265	1.08106	-3.8689	-1.20206	[-/-]	K13171|1|8e-08|58.2|csv:101207842|serine/arginine repetitive matrix protein 1;K13172|3|5e-07|55.5|cvr:CHLNCDRAFT_140537|serine/arginine repetitive matrix protein 2;K13412|4|4e-06|52.4|dosa:Os05t0491900-00|calcium-dependent protein kinase [EC:2.7.11.1];K08248|5|7e-06|51.6|dosa:Os06t0656000-00|mandelonitrile lyase [EC:4.1.2.10]	-	-	-	NA	GRMZM2G025414_T01/0/[mRNA] locus=3:165460752:165461409:-	Os01t0907200-00/353.352/[mRNA] locus=chr01:39483848:39484629:+	gi|514785982|ref|XP_004970973.1|/2.75305e-86/PREDICTED: BAG family molecular chaperone regulator 1-like [Setaria italica]
Pavir.Ea03520	Chr05a:58411761-58416724	5.16536	3.33233	4.24885	2.16542	1.25623	1.71082	0.829581	0.765478	0.797529	1.53505	0.909108	1.22208	-1.31238	-1.10108	[-/-]	-	-	GO:0016757//transferase activity, transferring glycosyl groups	-	AT2G19880.2/4.44946e-64/[mRNA] locus=Chr2:8581578:8585118:+	GRMZM2G061419_T01/0/[mRNA] locus=8:163369230:163374867:-	Os01t0906000-01/238.375/[mRNA] locus=chr01:39438221:39438605:-	gi|514785958|ref|XP_004970967.1|/0/PREDICTED: uncharacterized protein LOC101756929 [Setaria italica]
Pavir.Ea04152	Chr05a:63625245-63626533	13.4562	7.04686	10.2515	2.52433	0.935534	1.72993	0.0464584	0.0849016	0.06568	0.336732	0.01	0.173366	-2.56705	-4.71912	[-/-]	K09873|1|4e-128|458|sita:101772726|aquaporin TIP	GO:0005774//vacuolar membrane;GO:0016021//integral component of membrane;GO:0005774//vacuolar membrane;GO:0016021//integral component of membrane	GO:0005215//transporter activity;GO:0005215//transporter activity	GO:0006810//transport;GO:0006810//transport	AT3G26520.1/2.04197e-24/[mRNA] locus=Chr3:9722770:9723703:-	GRMZM2G168439_T01/0/[mRNA] locus=8:156573968:156574809:-	Os01t0975900-01/696.299/[mRNA] locus=chr01:43116310:43117149:-	gi|514787884|ref|XP_004971442.1|/1.53066e-127/PREDICTED: probable aquaporin TIP1-2-like [Setaria italica]
Pavir.Eb00131	Chr05b:2850350-2852521	11.0323	5.5202	8.27625	3.32136	2.44551	2.88343	0.826107	1.21479	1.02045	2.39745	2.01987	2.20866	-1.52119	-1.49858	[-/-]	K13412|1|3e-16|86.7|dosa:Os05t0491900-00|calcium-dependent protein kinase [EC:2.7.11.1]	GO:0016023//cytoplasmic membrane-bounded vesicle;GO:0005773//vacuole;GO:0005739//mitochondrion	-	-	NA	GRMZM2G400938_T01/0/[mRNA] locus=3:3422085:3424766:+	Os01t0217000-01/797.399/[mRNA] locus=chr01:6388000:6391311:-	gi|514777093|ref|XP_004968629.1|/0/PREDICTED: uncharacterized protein LOC101778813 [Setaria italica]
Pavir.Eb01178	Chr05b:17393878-17396124	6.661	15.7123	11.1867	5.45668	2.66198	4.05933	1.32237	0.883166	1.10277	4.68033	2.98467	3.8325	-1.46247	-1.88011	[-/-]	K09422|1|0.0|821|sita:101759338|myb proto-oncogene protein, plant	-	GO:0003677//DNA binding;GO:0003682//chromatin binding	-	AT1G09540.1/2.07194e-35/[mRNA] locus=Chr1:3086333:3087689:+	GRMZM2G017520_T01/0/[mRNA] locus=3:48493266:48494830:-	Os01t0285300-01/944.093/[mRNA] locus=chr01:10217919:10219420:-	gi|514773052|ref|XP_004967646.1|/0/PREDICTED: transcription factor MYB86-like [Setaria italica]
Pavir.Eb01999	Chr05b:38984382-38985518	1395.25	493.343	944.298	595.936	112.63	354.283	44.7399	81.2687	63.0043	131.902	142.677	137.289	-1.41434	-2.49138	[-/-]	K08912|1|1e-147|523|zma:100282054|light-harvesting complex II chlorophyll a/b binding protein 1	GO:0010287//plastoglobule;GO:0009941//chloroplast envelope;GO:0048046//apoplast;GO:0009535//chloroplast thylakoid membrane;GO:0005739//mitochondrion	GO:0046872//metal ion binding	GO:0009765//photosynthesis, light harvesting;GO:0009637//response to blue light;GO:0010218//response to far red light;GO:0010114//response to red light	AT2G34420.1/7.39411e-74/[mRNA] locus=Chr2:14522716:14523513:-	GRMZM2G310755_T01/0/[mRNA] locus=3:223452721:223453608:-	Os01t0600900-02/1017.44/[mRNA] locus=chr01:23607433:23608218:+	gi|226510115|ref|NP_001148439.1|/4.3113e-147/chlorophyll a-b binding protein 2 [Zea mays]
Pavir.Eb02680	Chr05b:58747756-58751082	9.22217	9.21089	9.21653	3.3757	3.03237	3.20403	0.646024	0.91345	0.779737	1.58058	0.422645	1.00161	-1.52433	-2.03883	[-/-]	K19355|1|0.0|740|sita:101771899|mannan endo-1,4-beta-mannosidase [EC:3.2.1.78]	-	GO:0004553//hydrolase activity, hydrolyzing O-glycosyl compounds	GO:0005975//carbohydrate metabolic process	NA	GRMZM2G055585_T01/0/[mRNA] locus=3:211533984:211536959:-	Os01t0663300-01/605.111/[mRNA] locus=chr01:27081921:27085319:+	gi|514779774|ref|XP_004969435.1|/0/PREDICTED: mannan endo-1,4-beta-mannosidase 1-like [Setaria italica]
Pavir.Eb02706	Chr05b:58937818-58939884	10.9895	8.61827	9.80389	1.63595	0.755305	1.19563	0.157436	0.460268	0.308852	2.04575	1.29755	1.67165	-3.03559	-1.95278	[-/-]	K00430|1|7e-19|96.7|dosa:Os04t0498700-01|peroxidase [EC:1.11.1.7]	GO:0016023//cytoplasmic membrane-bounded vesicle	-	-	NA	GRMZM2G022931_T01/0/[mRNA] locus=3:210507429:210508178:+	Os01t0668100-01/561.499/[mRNA] locus=chr01:27341154:27341897:-	gi|514779962|ref|XP_004969482.1|/4.26032e-123/PREDICTED: fasciclin-like arabinogalactan protein 11-like [Setaria italica]
Pavir.Eb02934	Chr05b:61679744-61680534	66.5843	7.60376	37.094	19.4844	2.91123	11.1978	0.150751	0.681095	0.415923	0.925987	0.553814	0.739901	-1.72797	-4.75076	[-/-]	K08912|1|1e-117|422|sbi:SORBI_09g028720|light-harvesting complex II chlorophyll a/b binding protein 1	GO:0010287//plastoglobule;GO:0009941//chloroplast envelope;GO:0048046//apoplast;GO:0009535//chloroplast thylakoid membrane;GO:0005739//mitochondrion	GO:0046872//metal ion binding	GO:0009765//photosynthesis, light harvesting;GO:0009637//response to blue light;GO:0010218//response to far red light;GO:0010114//response to red light	AT2G34420.1/9.15226e-26/[mRNA] locus=Chr2:14522716:14523513:-	GRMZM2G402936_T01/3.10629e-110/[mRNA] locus=6:164901251:164901985:+	Os01t0720500-01/466.346/[mRNA] locus=chr01:30031081:30031878:+	gi|195619060|gb|ACG31360.1|/5.32381e-117/chlorophyll a-b binding protein 2 [Zea mays]
Pavir.Eb03141	Chr05b:65059672-65063246	8.50653	6.44126	7.47389	4.99776	2.32591	3.66183	1.1551	1.4578	1.30645	1.35906	1.35584	1.35745	-1.02929	-1.48692	[-/-]	-	-	-	-	AT5G11500.1/1.90516e-15/[mRNA] locus=Chr5:3676747:3678946:+	GRMZM2G055898_T01/0/[mRNA] locus=3:198383819:198387016:-	Os01t0750500-01/833.082/[mRNA] locus=chr01:31453602:31457315:-	gi|514781900|ref|XP_004969958.1|/9.69536e-118/PREDICTED: coiled-coil domain-containing protein 25-like [Setaria italica]
Pavir.Eb03570	Chr05b:70727760-70729455	81.3735	36.381	58.8772	9.80463	4.27299	7.03881	0.259818	0.283369	0.271593	3.30009	0.302395	1.80124	-3.06431	-4.69581	[-/-]	K14317|1|4e-12|73.2|mpp:MICPUCDRAFT_46822|nuclear pore complex protein Nup214	GO:0016023//cytoplasmic membrane-bounded vesicle;GO:0005618//cell wall;GO:0005576//extracellular region;GO:0016020//membrane	-	GO:0009664//plant-type cell wall organization;GO:0006949//syncytium formation	AT2G39700.1/6.56558e-16/[mRNA] locus=Chr2:16544246:16545434:-	GRMZM2G339122_T01/0/[mRNA] locus=3:184363796:184365212:-	Os01t0823100-01/908.411/[mRNA] locus=chr01:35145612:35146835:+	gi|514783646|ref|XP_004970396.1|/6.47728e-145/PREDICTED: expansin-A2-like [Setaria italica]
Pavir.Fa00228	Chr06a:3378423-3381070	19.3363	24.4027	21.8695	10.9535	6.77347	8.8635	3.56037	3.76062	3.6605	9.56024	4.85468	7.20746	-1.30297	-1.27584	[-/-]	K14325|1|1e-13|79.0|cam:101500051|RNA-binding protein with serine-rich domain 1;K13171|4|2e-11|71.6|sita:101767855|serine/arginine repetitive matrix protein 1	GO:0005739//mitochondrion;GO:0005739//mitochondrion;GO:0005739//mitochondrion	GO:0051087//chaperone binding;GO:0051087//chaperone binding;GO:0051087//chaperone binding	-	NA	GRMZM2G079956_T04/0/[mRNA] locus=1:197656519:197657675:-	Os08t0546100-00/811.276/[mRNA] locus=chr08:27357415:27358442:-	gi|514798271|ref|XP_004974079.1|/7.16305e-159/PREDICTED: BAG family molecular chaperone regulator 1-like [Setaria italica]
Pavir.Fa00989	Chr06a:15259941-15263413	51.1989	59.9753	55.5871	31.8707	20.1392	26.0049	1.9284	3.71212	2.82026	11.4497	6.77542	9.11255	-1.09597	-3.20488	[-/-]	K03456|1|4e-95|349|mus:103981635|serine/threonine-protein phosphatase 2A regulatory subunit A;K06464|2|5e-34|146|atr:105420786|integrin beta 2;K06588|2|5e-34|146|atr:105420786|integrin beta 5;K19519|2|5e-34|146|atr:105420786|transforming growth factor-beta-induced protein;K15292|3|2e-19|98.2|gsl:Gasu_61540|syntaxin-binding protein 1	GO:0016023//cytoplasmic membrane-bounded vesicle;GO:0016023//cytoplasmic membrane-bounded vesicle	-	-	NA	GRMZM2G084812_T01/0/[mRNA] locus=6:124803991:124804902:+	Os08t0321000-02/329.564/[mRNA] locus=chr08:13985436:13987921:-	gi|514794986|ref|XP_004973191.1|/0/PREDICTED: fasciclin-like arabinogalactan protein 2-like [Setaria italica]
Pavir.Fa01355	Chr06a:31407401-31408052	9.3737	8.21762	8.79566	3.19397	2.59103	2.8925	0.985811	1.78162	1.38372	2.70171	3.90025	3.30098	-1.60448	-1.06377	[-/-]	K13171|1|5e-07|54.7|sita:101767855|serine/arginine repetitive matrix protein 1;K14325|5|7e-06|37.7|sot:102577454|RNA-binding protein with serine-rich domain 1	-	-	-	NA	GRMZM2G128907_T01/1.35666e-44/[mRNA] locus=10:70814594:70815130:+	NA	gi|218200741|gb|EEC83168.1|/7.72018e-28/hypothetical protein OsI_28394 [Oryza sativa Indica Group]
Pavir.Fa01357	Chr06a:31436311-31438649	12.1876	12.0573	12.1225	3.8389	5.99674	4.91782	1.6638	0.936546	1.30017	3.81986	1.86367	2.84177	-1.30159	-1.91931	[-/-]	K17623|1|8e-128|457|sita:101768174|pseudouridine-5'-monophosphatase [EC:3.1.3.-]	GO:0005739//mitochondrion	GO:0016787//hydrolase activity	-	AT4G25840.1/5.7485e-10/[mRNA] locus=Chr4:13139026:13140719:+	GRMZM2G102231_T01/0/[mRNA] locus=10:70574447:70578498:-	Os08t0243600-01/733.964/[mRNA] locus=chr08:8768130:8771513:-	gi|514794415|ref|XP_004973054.1|/3.29067e-127/PREDICTED: pseudouridine-5'-monophosphatase-like isoform X2 [Setaria italica]
Pavir.Fa02317	Chr06a:50493887-50496797	9.11147	6.68094	7.89621	3.6404	2.73468	3.18754	0.458395	0.154623	0.306509	0.910945	0.909488	0.910216	-1.30872	-3.37844	[-/-]	K14638|1|0.0|665|dosa:Os11t0282800-00|solute carrier family 15 (peptide/histidine transporter), member 3/4	GO:0016020//membrane	GO:0005215//transporter activity	GO:0006810//transport	NA	GRMZM2G055545_T01/0/[mRNA] locus=3:98009103:98011591:+	Os12t0231000-01/549.605/[mRNA] locus=chr12:7165942:7170625:+	gi|514744890|ref|XP_004960747.1|/0/PREDICTED: probable peptide/nitrate transporter At1g59740-like isoform X1 [Setaria italica]
Pavir.Fb00465	Chr06b:9534292-9538507	1.61393	8.39432	5.00413	1.9704	1.96451	1.96745	0.167149	0.151957	0.159553	0.01	0.050689	0.0303445	-1.34679	-3.62423	[-/-]	K14174|1|0.0|673|sita:101767375|beta-farnesene synthase [EC:4.2.3.47];K15797|3|5e-130|465|sita:101778298|(S)-beta-macrocarpene synthase [EC:5.5.1.17]	GO:0005737//cytoplasm	GO:0046872//metal ion binding;GO:0016829//lyase activity;GO:0010333//terpene synthase activity;GO:0000287//magnesium ion binding	GO:0006952//defense response;GO:0016114//terpenoid biosynthetic process	NA	GRMZM2G179092_T01/5.47688e-96/[mRNA] locus=10:74476281:74479821:-	Os08t0167800-01/147.187/[mRNA] locus=chr08:3961276:3964829:+	gi|514798923|ref|XP_004974400.1|/0/PREDICTED: beta-sesquiphellandrene synthase-like [Setaria italica]
Pavir.Fb01005	Chr06b:23893017-23894472	16.8438	13.067	14.9554	7.66996	6.61946	7.14471	1.135	1.27046	1.20273	2.0652	2.47347	2.26933	-1.06572	-2.57056	[-/-]	K06129|1|1e-173|609|zma:103649606|lysophospholipase III [EC:3.1.1.5]	-	GO:0008374//O-acyltransferase activity	GO:0006629//lipid metabolic process	NA	GRMZM2G035256_T01/0/[mRNA] locus=3:4546998:4548348:+	Os10t0163370-01/377.14/[mRNA] locus=chr10:4346974:4348344:-	gi|414875785|tpg|DAA52916.1|/6.00247e-173/TPA: hypothetical protein ZEAMMB73_438401 [Zea mays]
Pavir.Fb01288	Chr06b:31438289-31441262	39.0956	45.6541	42.3749	20.5754	15.4488	18.0121	4.00351	5.49441	4.74896	14.848	9.47371	12.1609	-1.23424	-1.92328	[-/-]	K03456|1|1e-96|354|mus:103981635|serine/threonine-protein phosphatase 2A regulatory subunit A;K06464|2|1e-30|135|atr:105420786|integrin beta 2;K06588|2|1e-30|135|atr:105420786|integrin beta 5;K19519|2|1e-30|135|atr:105420786|transforming growth factor-beta-induced protein;K15292|3|4e-19|97.1|gsl:Gasu_61540|syntaxin-binding protein 1	GO:0016023//cytoplasmic membrane-bounded vesicle	-	-	NA	GRMZM2G084812_T01/0/[mRNA] locus=6:124803991:124804902:+	Os08t0321000-02/329.564/[mRNA] locus=chr08:13985436:13987921:-	gi|514794986|ref|XP_004973191.1|/0/PREDICTED: fasciclin-like arabinogalactan protein 2-like [Setaria italica]
Pavir.Fb01674	Chr06b:44977276-44979586	7.04214	14.1011	10.5716	6.56472	3.33872	4.95172	2.24918	1.9939	2.12154	5.20902	2.86371	4.03636	-1.0942	-1.22282	[-/-]	K15082|1|1e-53|211|cic:CICLE_v10010155mg|DNA repair protein RAD7	GO:0016023//cytoplasmic membrane-bounded vesicle;GO:0016023//cytoplasmic membrane-bounded vesicle	-	-	NA	GRMZM2G075775_T01/8.53438e-81/[mRNA] locus=4:63419848:63429079:-	Os08t0459300-02/266.128/[mRNA] locus=chr08:22530352:22532288:-	gi|514796727|ref|XP_004973623.1|/9.80371e-108/PREDICTED: uncharacterized protein LOC101780191 [Setaria italica]
Pavir.Fb01965	Chr06b:49107349-49110179	5.61363	7.46899	6.54131	2.32332	0.869984	1.59665	0.441947	0.851991	0.646969	1.41573	1.2592	1.33747	-2.03453	-1.30328	[-/-]	K11253|1|3e-28|127|pop:POPTR_0002s10030g|histone H3;K13412|2|2e-14|81.6|dosa:Os05t0491900-00|calcium-dependent protein kinase [EC:2.7.11.1];K12126|5|2e-14|81.6|bvg:104890618|phytochrome-interacting factor 3	-	GO:0046983//protein dimerization activity	-	AT1G68920.2/6.24759e-17/[mRNA] locus=Chr1:25915620:25917675:+	GRMZM5G828396_T01/0/[mRNA] locus=1:192032527:192034549:+	Os08t0524800-01/476.258/[mRNA] locus=chr08:26103014:26104947:+	gi|514797975|ref|XP_004973933.1|/0/PREDICTED: transcription factor bHLH78-like [Setaria italica]
Pavir.Fb02293	Chr06b:55166165-55167167	6.99657	4.21571	5.60614	4.28888	0.657301	2.47309	0.621648	0.560317	0.590982	1.19709	0.542868	0.869977	-1.18069	-2.06513	[-/-]	-	-	-	-	NA	AC202011.3_FGT010/4.10673e-24/[mRNA] locus=1:206340907:206341623:+	Os08t0551500-00/343.44/[mRNA] locus=chr08:27646938:27647642:+	gi|514799942|ref|XP_004974908.1|/5.23474e-114/PREDICTED: filament-like plant protein 1-like [Setaria italica]
Pavir.Ga00140	Chr07a:2764491-2766248	1.59715	12.4368	7.01696	2.315	3.43414	2.87457	1.11524	1.36673	1.24099	1.51685	1.13543	1.32614	-1.2875	-1.21186	[-/-]	K00475|1|0.0|667|sita:101777126|naringenin 3-dioxygenase [EC:1.14.11.9]	-	GO:0045486//naringenin 3-dioxygenase activity	GO:0010224//response to UV-B;GO:0055114//oxidation-reduction process	AT3G51240.1/4.38695e-17/[mRNA] locus=Chr3:19025409:19026658:+	GRMZM2G062396_T01/0/[mRNA] locus=2:3556901:3558332:+	Os04t0662600-00/728.017/[mRNA] locus=chr04:33809616:33812412:-	gi|514742601|ref|XP_004960184.1|/0/PREDICTED: naringenin,2-oxoglutarate 3-dioxygenase-like [Setaria italica]
Pavir.Ga00254	Chr07a:3863692-3865717	10.9436	11.1708	11.0572	5.44032	3.01895	4.22964	0.885381	1.23272	1.05905	2.7331	1.72467	2.22888	-1.38639	-1.99776	[-/-]	K13412|1|3e-22|107|dosa:Os05t0491900-00|calcium-dependent protein kinase [EC:2.7.11.1]	-	GO:0005524//ATP binding;GO:0004674//protein serine/threonine kinase activity	GO:0006468//protein phosphorylation	NA	GRMZM2G081957_T02/5.60729e-179/[mRNA] locus=2:25002803:25003896:-	Os04t0689500-01/246.305/[mRNA] locus=chr04:35277719:35278876:+	gi|514741742|ref|XP_004959968.1|/2.59904e-167/PREDICTED: uncharacterized protein LOC101762121 isoform X2 [Setaria italica]
Pavir.Ga00323	Chr07a:4410020-4411121	39.1205	14.1454	26.633	1.20227	1.70577	1.45402	0.01	0.0347082	0.0223541	0.779196	0.0462887	0.412743	-4.1951	-6.34765	[-/-]	K11855|1|4e-21|102|bvg:104906049|ubiquitin carboxyl-terminal hydrolase 36/42 [EC:3.4.19.12];K13171|3|8e-17|88.6|bvg:104900057|serine/arginine repetitive matrix protein 1;K05747|5|4e-16|86.3|gmx:102666577|Wiskott-Aldrich syndrome protein	-	-	-	NA	GRMZM2G372085_T01/1.28945e-107/[mRNA] locus=2:5924451:5924909:-	Os04t0644400-01/250.269/[mRNA] locus=chr04:32793227:32793775:-	gi|514804286|ref|XP_004977017.1|/7.43465e-96/PREDICTED: 36.4 kDa proline-rich protein-like [Setaria italica]
Pavir.Ga00716	Chr07a:8842554-8845292	75.8055	37.7621	56.7838	36.4057	20.355	28.3803	4.3961	3.88439	4.14025	11.9069	10.5101	11.2085	-1.00059	-2.7771	[-/-]	K00434|1|0.0|634|sita:101775209|L-ascorbate peroxidase [EC:1.11.1.11]	GO:0009543//chloroplast thylakoid lumen;GO:0005634//nucleus;GO:0009535//chloroplast thylakoid membrane	GO:0020037//heme binding;GO:0004601//peroxidase activity	GO:0006979//response to oxidative stress;GO:0055114//oxidation-reduction process	AT4G09010.1/2.75735e-06/[mRNA] locus=Chr4:5777502:5779338:-	GRMZM2G156227_T01/0/[mRNA] locus=2:12102937:12105171:-	Os04t0602100-01/686.387/[mRNA] locus=chr04:30385667:30387992:+	gi|514803627|ref|XP_004976698.1|/3.48384e-180/PREDICTED: thylakoid lumenal 29 kDa protein, chloroplastic-like isoform X2 [Setaria italica]
Pavir.Ga01377	Chr07a:17618146-17619516	7.2434	8.795	8.0192	2.67954	2.97414	2.82684	0.0372367	0.603784	0.32051	2.32582	0.63711	1.48147	-1.50427	-3.14075	[-/-]	K19307|1|2e-11|70.5|sly:101268886|25S rRNA (uracil2634-N3)-methyltransferase [EC:2.1.1.313];K15223|4|4e-06|53.1|dosa:Os03t0764450-00|upstream activation factor subunit UAF30;K13171|5|9e-06|52.0|brp:103868054|serine/arginine repetitive matrix protein 1	-	-	-	NA	GRMZM2G169726_T01/1.96369e-26/[mRNA] locus=10:124096970:124097686:-	Os04t0469000-01/79.787/[mRNA] locus=chr04:23422693:23423187:-	gi|514806411|ref|XP_004978063.1|/4.95011e-37/PREDICTED: uncharacterized protein LOC101769967 [Setaria italica]
Pavir.Ga01477	Chr07a:18404330-18407599	4.52094	9.2189	6.86992	2.7586	3.69708	3.22784	1.09607	1.78916	1.44261	2.72603	1.92527	2.32565	-1.08972	-1.16189	[-/-]	K18635|1|8e-08|58.9|mis:MICPUN_109058|protein SPIRAL1 and related proteins	-	-	-	AT4G39860.1/3.72095e-11/[mRNA] locus=Chr4:18499909:18501472:+	GRMZM2G381267_T01/0/[mRNA] locus=10:121539406:121542925:-	Os04t0455600-02/827.135/[mRNA] locus=chr04:22795530:22798679:-	gi|514801845|ref|XP_004975821.1|/6.45309e-155/PREDICTED: uncharacterized protein LOC101764259 isoform X1 [Setaria italica]
Pavir.Ga01711	Chr07a:21645845-21648594	8.32231	4.15967	6.24099	2.05226	3.72966	2.89096	0.298745	0.0868917	0.192818	0.568957	0.193174	0.381066	-1.11023	-3.90623	[-/-]	K09458|1|0.0|721|sita:101768198|3-oxoacyl-[acyl-carrier-protein] synthase II [EC:2.3.1.179]	-	-	-	AT5G46290.3/8.39939e-74/[mRNA] locus=Chr5:18774439:18776629:-	GRMZM2G012863_T01/0/[mRNA] locus=9:11217168:11220784:+	Os04t0445700-01/1219.64/[mRNA] locus=chr04:22217218:22221108:-	gi|514801682|ref|XP_004975742.1|/0/PREDICTED: 3-oxoacyl-[acyl-carrier-protein] synthase I, chloroplastic-like isoform X1 [Setaria italica]
Pavir.Ga02105	Chr07a:28459503-28460757	5.7897	3.86922	4.82946	1.47647	0.556586	1.01653	0.205326	0.123278	0.164302	0.796112	0.501788	0.64895	-2.24821	-2.62923	[-/-]	K12896|1|3e-10|67.0|bdi:100846226|splicing factor, arginine/serine-rich 7;K02184|2|5e-10|66.2|zma:103647807|formin 2	GO:0016023//cytoplasmic membrane-bounded vesicle	-	-	NA	GRMZM2G034206_T01/4.49104e-123/[mRNA] locus=10:110086669:110087106:+	Os02t0511600-01/202.693/[mRNA] locus=chr02:18335055:18335552:+	gi|226498470|ref|NP_001147392.1|/9.915e-55/LGC1 precursor [Zea mays]
Pavir.Ga02255	Chr07a:34991938-34994419	47.5572	32.4616	40.0094	20.8985	12.0221	16.4603	3.7114	1.43263	2.57201	0.519396	1.51178	1.01559	-1.28135	-2.67802	[-/-]	K13422|1|6e-16|85.9|egu:105043927|transcription factor MYC2	-	GO:0046983//protein dimerization activity	-	NA	GRMZM2G042895_T01/1.7179e-85/[mRNA] locus=10:76586763:76588521:+	Os04t0301500-01/256.217/[mRNA] locus=chr04:13466725:13468791:-	gi|514800628|ref|XP_004975236.1|/2.8457e-107/PREDICTED: transcription factor bHLH35-like isoform X1 [Setaria italica]
Pavir.Ga02554	Chr07a:45783386-45783852	1161.01	843.681	1002.35	500.216	501.543	500.88	140.669	190.216	165.443	343.769	299.759	321.764	-1.00084	-1.59813	[-/-]	K02982|1|9e-69|258|zma:845237|small subunit ribosomal protein S3	GO:0015935//small ribosomal subunit;GO:0009507//chloroplast	GO:0003735//structural constituent of ribosome;GO:0019843//rRNA binding	GO:0006412//translation	NA	GRMZM2G448151_T01/0/[mRNA] locus=1:203906170:203906844:+	NA	gi|345895256|ref|YP_004841987.1|/4.33339e-70/ribosomal protein S3 [Panicum virgatum]
Pavir.Gb00249	Chr07b:2327386-2328547	18.9708	16.2638	17.6173	7.74172	5.13399	6.43785	0.364033	0.0762503	0.220142	0.390696	0.724026	0.557361	-1.45234	-4.87008	[-/-]	K14492|1|3e-77|289|sita:101781296|two-component response regulator ARR-A family	GO:0005739//mitochondrion;GO:0009536//plastid;GO:0005634//nucleus	GO:0000156//phosphorelay response regulator activity	GO:0000160//phosphorelay signal transduction system;GO:0035556//intracellular signal transduction;GO:0010114//response to red light;GO:0009735//response to cytokinin;GO:0006355//regulation of transcription, DNA-templated;GO:0007623//circadian rhythm	NA	GRMZM2G392101_T01/2.67152e-133/[mRNA] locus=10:147845186:147845776:+	Os04t0673300-01/448.505/[mRNA] locus=chr04:34376080:34376696:+	gi|514742294|ref|XP_004960106.1|/1.21319e-76/PREDICTED: two-component response regulator ARR6-like [Setaria italica]
Pavir.Gb00696	Chr07b:8084049-8085622	28.3378	21.5732	24.9555	13.7541	9.14302	11.4486	1.9389	5.87438	3.90664	0.715775	1.35359	1.03468	-1.12419	-1.55117	[-/-]	K13412|1|1e-11|71.6|dosa:Os05t0491900-00|calcium-dependent protein kinase [EC:2.7.11.1];K13172|3|2e-09|64.3|cvr:CHLNCDRAFT_140537|serine/arginine repetitive matrix protein 2;K13171|4|1e-08|62.0|sita:101767855|serine/arginine repetitive matrix protein 1	-	-	-	NA	GRMZM2G046782_T02/0/[mRNA] locus=10:132093787:132094772:-	Os04t0526800-01/628.899/[mRNA] locus=chr04:26342727:26343655:-	gi|242076548|ref|XP_002448210.1|/6.51327e-111/hypothetical protein SORBIDRAFT_06g023170 [Sorghum bicolor]
Pavir.Gb01267	Chr07b:17225600-17230327	38.0825	14.7311	26.4068	12.4972	9.05192	10.7746	1.86769	2.34582	2.10675	3.92064	4.12954	4.02509	-1.29328	-2.35453	[-/-]	K08150|1|0.0|1110|sita:101771289|MFS transporter, SP family, solute carrier family 2 (myo-inositol transporter), member 13	GO:0005886//plasma membrane;GO:0016021//integral component of membrane;GO:0005886//plasma membrane;GO:0016021//integral component of membrane;GO:0005886//plasma membrane;GO:0016021//integral component of membrane	GO:0005366//myo-inositol:proton symporter activity;GO:0005366//myo-inositol:proton symporter activity;GO:0005366//myo-inositol:proton symporter activity	GO:0055085//transmembrane transport;GO:0055085//transmembrane transport;GO:0055085//transmembrane transport	AT1G30220.1/1.35637e-18/[mRNA] locus=Chr1:10632957:10635439:-	GRMZM2G160069_T01/0/[mRNA] locus=10:130204107:130206998:-	Os04t0511400-02/1354.44/[mRNA] locus=chr04:25567925:25570394:-	gi|514802595|ref|XP_004976190.1|/0/PREDICTED: probable inositol transporter 2-like [Setaria italica]
Pavir.Gb01759	Chr07b:23166040-23166780	15.6955	37.0198	26.3576	11.4541	10.7788	11.1165	0.964398	0.348259	0.656328	0.01	0.786854	0.398427	-1.24553	-4.08213	[-/-]	-	-	-	-	NA	NA	NA	gi|565437435|ref|XP_006281930.1|/5.48229e-18/hypothetical protein CARUB_v10028138mg [Capsella rubella]
Pavir.Gb02098	Chr07b:33182362-33183414	1.86944	6.59526	4.23235	0.122242	0.319913	0.221078	0.01	0.0411062	0.0255531	0.01	0.328548	0.169274	-4.25883	-3.39245	[-/-]	K10523|1|7e-51|201|sbi:SORBI_05g024820|speckle-type POZ protein	-	-	-	NA	GRMZM2G027688_T01/2.12803e-10/[mRNA] locus=1:239103546:239104667:-	Os10t0423800-00/101.593/[mRNA] locus=chr10:15019919:15021106:-	gi|77551974|gb|ABA94771.1|/4.97728e-53/BTB/POZ domain containing protein, expressed [Oryza sativa Japonica Group]
Pavir.Gb02206	Chr07b:37915563-37917880	16.0721	10.5431	13.3076	8.29194	4.93769	6.61482	0.492079	0.36809	0.430085	0.215198	0.327313	0.271255	-1.00848	-3.94301	[-/-]	K13422|1|2e-16|87.8|atr:18425704|transcription factor MYC2	-	GO:0046983//protein dimerization activity	-	NA	GRMZM2G042895_T01/4.8887e-95/[mRNA] locus=10:76586763:76588521:+	Os04t0301500-01/274.058/[mRNA] locus=chr04:13466725:13468791:-	gi|514800628|ref|XP_004975236.1|/4.85253e-107/PREDICTED: transcription factor bHLH35-like isoform X1 [Setaria italica]
Pavir.Ha00801	Chr08a:22066111-22077655	32.7088	48.2718	40.4903	15.4822	5.66527	10.5738	3.01833	2.14677	2.58255	0.665009	1.2906	0.977803	-1.93709	-2.03362	[-/-]	K13407|1|1e-103|377|pxb:103966292|fatty acid omega-hydroxylase [EC:1.14.-.-]	GO:0016023//cytoplasmic membrane-bounded vesicle	GO:0009055//electron carrier activity;GO:0004497//monooxygenase activity;GO:0005506//iron ion binding;GO:0020037//heme binding;GO:0016705//oxidoreductase activity, acting on paired donors, with incorporation or reduction of molecular oxygen	GO:0055114//oxidation-reduction process	NA	GRMZM2G177668_T01/0/[mRNA] locus=4:19111543:19113186:-	Os11t0482901-01/573.393/[mRNA] locus=chr11:16985668:16986786:-	gi|413920849|gb|AFW60781.1|/0/putative cytochrome P450 superfamily protein [Zea mays]
Pavir.Ha00863	Chr08a:23526439-23532457	4.78319	3.45933	4.12126	1.50417	0.628996	1.06658	0.471992	0.0684558	0.270224	0.130297	0.446068	0.288182	-1.95009	-1.98077	[-/-]	K10529|1|0.0|1174|zma:101027254|alpha-dioxygenase [EC:1.-.-.-]	-	GO:0004601//peroxidase activity;GO:0020037//heme binding;GO:0016165//linoleate 13S-lipoxygenase activity	GO:0006979//response to oxidative stress;GO:0008219//cell death;GO:0009751//response to salicylic acid;GO:0001561//fatty acid alpha-oxidation;GO:0010150//leaf senescence;GO:0001676//long-chain fatty acid metabolic process	NA	GRMZM2G312997_T01/0/[mRNA] locus=6:53719337:53724096:-	Os12t0448900-01/2884.82/[mRNA] locus=chr12:15330503:15336740:-	gi|125536489|gb|EAY82977.1|/0/hypothetical protein OsI_38200 [Oryza sativa Indica Group]
Pavir.Ha01123	Chr08a:30759862-30760663	27.7528	74.6312	51.192	24.9254	9.92673	17.4261	3.78438	1.73368	2.75903	3.07129	6.19716	4.63422	-1.55467	-2.65901	[-/-]	K01870|1|5e-11|68.6|eus:EUTSA_v10003524mg|isoleucyl-tRNA synthetase [EC:6.1.1.5];K13412|2|2e-08|59.7|dosa:Os05t0491900-00|calcium-dependent protein kinase [EC:2.7.11.1];K15223|4|4e-08|58.9|dosa:Os03t0764450-00|upstream activation factor subunit UAF30;K03509|5|1e-07|57.4|vcn:VOLCADRAFT_116690|DNA polymerase eta [EC:2.7.7.7]	GO:0016023//cytoplasmic membrane-bounded vesicle	-	-	NA	GRMZM2G044104_T01/7.11993e-13/[mRNA] locus=4:5149928:5150518:-	Os11t0214900-00/260.181/[mRNA] locus=chr11:5978417:5978986:+	gi|514808541|ref|XP_004979107.1|/1.43682e-86/PREDICTED: uncharacterized protein LOC101762662 [Setaria italica]
Pavir.Ha01223	Chr08a:34466897-34468671	122.392	75.2586	98.8252	34.6336	12.5843	23.609	8.18131	12.0149	10.0981	29.4282	21.064	25.2461	-2.06554	-1.22525	[-/-]	K13262|1|2e-70|267|vvi:100243529|isoflavone-7-O-methyltransferase [EC:2.1.1.150];K16040|2|9e-69|261|vvi:100233030|trans-resveratrol di-O-methyltransferase [EC:2.1.1.240];K13230|5|1e-56|221|zma:100147731|2,4,7-trihydroxy-1,4-benzoxazin-3-one-glucoside 7-O-methyltransferase [EC:2.1.1.241]	-	-	-	NA	GRMZM2G349791_T01/1.15338e-31/[mRNA] locus=4:1294804:1295868:-	Os11t0306400-01/99.6106/[mRNA] locus=chr11:11591840:11596113:-	gi|514808496|ref|XP_004979086.1|/0/PREDICTED: probable O-methyltransferase 2-like [Setaria italica]
Pavir.Ha01810	Chr08a:51699713-51701409	13.5286	14.8526	14.1906	2.28974	2.35459	2.32216	0.325053	1.34643	0.835743	3.34274	0.635451	1.9891	-2.61139	-1.47434	[-/-]	K13412|1|5e-14|79.7|dosa:Os05t0491900-00|calcium-dependent protein kinase [EC:2.7.11.1];K13172|5|5e-10|66.2|vcn:VOLCADRAFT_117048|serine/arginine repetitive matrix protein 2	GO:0009505//plant-type cell wall	-	GO:0051607//defense response to virus	NA	GRMZM2G087094_T01/2.90073e-121/[mRNA] locus=4:196241870:196242511:-	Os11t0157200-03/458.417/[mRNA] locus=chr11:2738658:2739290:-	gi|514807761|ref|XP_004978732.1|/1.72443e-105/PREDICTED: uncharacterized protein LOC101768882 [Setaria italica]
Pavir.Hb00197	Chr08b:3849785-3856230	14.0833	22.0335	18.0584	9.96813	7.54375	8.75594	1.9363	2.31492	2.12561	5.33551	4.54555	4.94053	-1.04434	-2.04239	[-/-]	K18443|1|1e-39|164|rcu:RCOM_0732470|golgi-specific brefeldin A-resistance guanine nucleotide exchange factor 1;K13199|2|8e-20|98.6|mtr:MTR_7g081660|plasminogen activator inhibitor 1 RNA-binding protein	-	GO:0042802//identical protein binding;GO:0004252//serine-type endopeptidase activity;GO:0042802//identical protein binding;GO:0004252//serine-type endopeptidase activity;GO:0042802//identical protein binding;GO:0004252//serine-type endopeptidase activity;GO:0042802//identical protein binding;GO:0004252//serine-type endopeptidase activity	GO:0043086//negative regulation of catalytic activity;GO:0006508//proteolysis;GO:0043086//negative regulation of catalytic activity;GO:0006508//proteolysis;GO:0043086//negative regulation of catalytic activity;GO:0006508//proteolysis;GO:0043086//negative regulation of catalytic activity;GO:0006508//proteolysis	NA	GRMZM2G012062_T01/6.47564e-34/[mRNA] locus=10:1891480:1893696:-	Os04t0121100-01/188.817/[mRNA] locus=chr04:1248490:1260126:+	gi|116308987|emb|CAH66108.1|/9.12073e-113/OSIGBa0115D20.1 [Oryza sativa Indica Group]
Pavir.Hb00992	Chr08b:25026409-25027422	3.74291	12.6988	8.22087	5.43381	2.07626	3.75504	0.657511	0.158031	0.407771	1.34282	1.5005	1.42166	-1.13046	-3.203	[-/-]	K05747|1|2e-08|60.5|gmx:102666577|Wiskott-Aldrich syndrome protein;K02184|2|5e-08|59.3|sot:102593556|formin 2;K00430|3|8e-08|58.5|obr:102718644|peroxidase [EC:1.11.1.7]	-	-	-	NA	GRMZM2G044104_T01/1.01232e-21/[mRNA] locus=4:5149928:5150518:-	Os11t0214900-00/230.446/[mRNA] locus=chr11:5978417:5978986:+	gi|514808541|ref|XP_004979107.1|/1.41001e-73/PREDICTED: uncharacterized protein LOC101762662 [Setaria italica]
Pavir.Hb01734	Chr08b:48901806-48903098	299.327	137.833	218.58	99.3501	90.9615	95.1558	16.0826	24.5505	20.3166	60.5128	48.709	54.6109	-1.1998	-2.22763	[-/-]	K01623|1|6e-147|520|sbi:SORBI_05g004590|fructose-bisphosphate aldolase, class I [EC:4.1.2.13]	GO:0031977//thylakoid lumen;GO:0005739//mitochondrion;GO:0009941//chloroplast envelope;GO:0010287//plastoglobule;GO:0022626//cytosolic ribosome;GO:0016020//membrane;GO:0048046//apoplast	GO:0004332//fructose-bisphosphate aldolase activity	GO:0009737//response to abscisic acid;GO:0006096//glycolytic process;GO:0046686//response to cadmium ion	AT2G21330.1/6.79633e-49/[mRNA] locus=Chr2:9128416:9130152:-	GRMZM2G155253_T02/0/[mRNA] locus=4:204599361:204601109:-	Os11t0171300-01/1082.86/[mRNA] locus=chr11:3488999:3491515:-	gi|115484401|ref|NP_001065862.1|/2.60569e-146/Os11g0171300 [Oryza sativa Japonica Group]
Pavir.Ia00123	Chr09a:1077745-1080603	0.311994	26.3812	13.3466	6.75758	2.64433	4.70095	0.216431	0.100704	0.158567	0.388414	0.302277	0.345346	-1.50544	-4.88979	[-/-]	K07437|1|1e-120|433|zma:100272865|cytochrome P450, family 26, subfamily A	-	-	-	NA	GRMZM2G100412_T01/3.06864e-07/[mRNA] locus=5:15313258:15315499:+	Os03t0658800-03/71.8576/[mRNA] locus=chr03:25746370:25760650:-	gi|475607001|gb|EMT26562.1|/6.30068e-144/Cytochrome P450 87A3 [Aegilops tauschii]
Pavir.Ia00220	Chr09a:1939205-1940179	9.11708	6.6846	7.90084	4.56956	2.65158	3.61057	0.351244	2.06981	1.21053	0.159081	0.168442	0.163762	-1.12978	-1.57659	[-/-]	K14006|1|5e-17|89.0|tcc:TCM_045610|protein transport protein SEC23;K13412|2|5e-09|62.4|dosa:Os05t0491900-00|calcium-dependent protein kinase [EC:2.7.11.1];K13172|3|2e-08|60.5|vcn:VOLCADRAFT_117048|serine/arginine repetitive matrix protein 2	GO:0016021//integral component of membrane	-	-	NA	GRMZM2G325477_T02/4.03483e-135/[mRNA] locus=5:1731072:1731943:+	Os03t0830400-01/287.934/[mRNA] locus=chr03:34878366:34878923:-	gi|514812761|ref|XP_004981170.1|/2.42267e-84/PREDICTED: cell number regulator 10-like [Setaria italica]
Pavir.Ia00411	Chr09a:4167904-4168240	6.13349	4.60044	5.36697	3.67275	1.56102	2.61688	1.36869	0.306065	0.837377	1.71183	0.80821	1.26002	-1.03626	-1.6439	[-/-]	-	-	-	-	NA	NA	NA	gi|260446982|emb|CBG76264.1|/7.41085e-11/OO_Ba0005L10-OO_Ba0081K17.15 [Oryza officinalis]
Pavir.Ia02182	Chr09a:33751867-33753568	28.6916	22.2133	25.4525	6.38509	2.84266	4.61388	0.209715	0.346281	0.277998	1.88315	0.683379	1.28326	-2.46375	-4.05283	[-/-]	K15292|1|6e-19|95.9|gsl:Gasu_61540|syntaxin-binding protein 1	GO:0005576//extracellular region	-	GO:0019953//sexual reproduction	NA	GRMZM2G176595_T01/0/[mRNA] locus=1:91876060:91877050:-	Os10t0555900-02/392.999/[mRNA] locus=chr10:21848225:21849615:-	gi|514817966|ref|XP_004983695.1|/4.35399e-148/PREDICTED: expansin-B6-like [Setaria italica]
Pavir.Ia02186	Chr09a:33793298-33794946	97.0775	58.7551	77.9163	13.4496	9.36063	11.4051	0.18328	0.924528	0.553904	7.6238	0.26878	3.94629	-2.77225	-4.3639	[-/-]	K13754|1|3e-07|57.0|vvi:104881844|solute carrier family 24 (sodium/potassium/calcium exchanger), member 6;K15292|2|2e-06|49.3|gsl:Gasu_61540|syntaxin-binding protein 1;K08248|5|3e-06|53.9|dosa:Os06t0656000-00|mandelonitrile lyase [EC:4.1.2.10]	GO:0005576//extracellular region;GO:0005576//extracellular region	-	GO:0019953//sexual reproduction;GO:0019953//sexual reproduction	NA	GRMZM2G013671_T01/0/[mRNA] locus=9:116268809:116270567:+	Os10t0555900-02/567.446/[mRNA] locus=chr10:21848225:21849615:-	gi|514817947|ref|XP_004983686.1|/1.5864e-137/PREDICTED: expansin-B3-like [Setaria italica]
Pavir.Ia02285	Chr09a:35665734-35668083	55.228	55.6831	55.4555	8.26822	4.0479	6.15806	0.239546	0.339013	0.28928	4.69287	0.459972	2.57642	-3.17078	-4.41194	[-/-]	K15292|1|7e-09|62.4|gsl:Gasu_61540|syntaxin-binding protein 1;K13412|4|7e-09|62.4|dosa:Os05t0491900-00|calcium-dependent protein kinase [EC:2.7.11.1];K13754|5|4e-07|56.6|vvi:104881844|solute carrier family 24 (sodium/potassium/calcium exchanger), member 6	GO:0005576//extracellular region;GO:0005576//extracellular region	-	GO:0019953//sexual reproduction;GO:0019953//sexual reproduction	NA	GRMZM2G013671_T01/0/[mRNA] locus=9:116268809:116270567:+	Os10t0555900-02/718.105/[mRNA] locus=chr10:21848225:21849615:-	gi|514817956|ref|XP_004983690.1|/1.06614e-149/PREDICTED: expansin-B3-like [Setaria italica]
Pavir.Ia02487	Chr09a:43878798-43881018	12.8818	9.78971	11.3358	2.72221	1.51038	2.11629	0.524799	1.4753	1.00005	3.25193	1.53859	2.39526	-2.42127	-1.08147	[-/-]	K02184|1|1e-18|78.6|cam:101505448|formin 2	-	-	-	NA	GRMZM2G166218_T02/7.53862e-49/[mRNA] locus=4:188327895:188328854:+	Os10t0205700-01/137.275/[mRNA] locus=chr10:7529517:7530457:-	gi|514817011|ref|XP_004983237.1|/2.92508e-111/PREDICTED: proline-rich protein 4-like [Setaria italica]
Pavir.Ia02573	Chr09a:48990922-49001143	11.492	10.0089	10.7504	4.31177	2.73341	3.52259	1.67971	1.80985	1.74478	3.76421	2.24552	3.00487	-1.60969	-1.01359	[-/-]	K01191|1|0.0|1834|sita:101775393|alpha-mannosidase [EC:3.2.1.24]	GO:0016023//cytoplasmic membrane-bounded vesicle	GO:0004559//alpha-mannosidase activity;GO:0030246//carbohydrate binding;GO:0008270//zinc ion binding	GO:0006013//mannose metabolic process	AT5G66150.1/1.44291e-12/[mRNA] locus=Chr5:26439013:26444434:-	GRMZM2G337242_T01/0/[mRNA] locus=1:117155140:117165073:-	Os10t0140200-01/914.358/[mRNA] locus=chr10:2477440:2489572:+	gi|514817360|ref|XP_004983404.1|/0/PREDICTED: lysosomal alpha-mannosidase-like [Setaria italica]
Pavir.Ia02882	Chr09a:59400095-59401362	11.1995	3.28321	7.24134	2.1886	2.20021	2.19441	0.270566	0.304581	0.287574	1.49074	0.826518	1.15863	-1.72242	-2.93183	[-/-]	K13412|1|7e-20|99.0|dosa:Os05t0491900-00|calcium-dependent protein kinase [EC:2.7.11.1]	-	-	-	NA	GRMZM2G119766_T01/0/[mRNA] locus=1:84764078:84765085:+	Os06t0133600-02/115.469/[mRNA] locus=chr06:1790039:1791085:+	gi|514818169|ref|XP_004983792.1|/0/PREDICTED: uncharacterized protein LOC101772140 [Setaria italica]
Pavir.Ia02944	Chr09a:60203645-60204239	11.5529	7.92279	9.73783	3.86669	2.54851	3.2076	1.11384	1.31724	1.21554	5.16191	1.3647	3.2633	-1.60211	-1.3999	[-/-]	-	-	-	-	NA	GRMZM2G389196_T01/3.24342e-48/[mRNA] locus=1:80664773:80664958:-	Os10t0522800-01/79.787/[mRNA] locus=chr10:20278294:20278485:-	gi|514818338|ref|XP_004983874.1|/7.49834e-21/PREDICTED: uncharacterized protein LOC101770278 [Setaria italica]
Pavir.Ia03031	Chr09a:61302211-61304332	3.18333	13.1	8.14166	5.0492	2.54096	3.79508	0.780571	0.504128	0.64235	1.17495	1.14861	1.16178	-1.10119	-2.5627	[-/-]	K13496|1|2e-70|267|egr:104438941|UDP-glucosyl transferase 73C [EC:2.4.1.-]	-	-	-	NA	GRMZM2G037545_T01/8.71917e-27/[mRNA] locus=6:156692969:156694498:-	Os03t0808200-00/125.381/[mRNA] locus=chr03:33787909:33789390:+	gi|514748401|ref|XP_004961608.1|/0/PREDICTED: UDP-glucose flavonoid 3-O-glucosyltransferase 7-like [Setaria italica]
Pavir.Ia03032	Chr09a:61306249-61307805	3.46553	9.57147	6.5185	4.03621	1.93545	2.98583	0.818755	0.245653	0.532204	0.901742	1.33347	1.11761	-1.12641	-2.48808	[-/-]	K13496|1|1e-131|470|mus:103969971|UDP-glucosyl transferase 73C [EC:2.4.1.-]	-	GO:0080046//quercetin 4'-O-glucosyltransferase activity;GO:0050502//cis-zeatin O-beta-D-glucosyltransferase activity;GO:0080043//quercetin 3-O-glucosyltransferase activity;GO:0080044//quercetin 7-O-glucosyltransferase activity;GO:0050403//trans-zeatin O-beta-D-glucosyltransferase activity	GO:0016131//brassinosteroid metabolic process;GO:0010224//response to UV-B;GO:0051555//flavonol biosynthetic process	NA	GRMZM2G403740_T01/1.56151e-169/[mRNA] locus=9:8354542:8356068:-	Os03t0358800-00/470.311/[mRNA] locus=chr03:13915989:13917506:+	gi|514824466|ref|XP_004986891.1|/0/PREDICTED: UDP-glycosyltransferase 73C5-like [Setaria italica]
Pavir.Ia03232	Chr09a:65234779-65238726	9.0242	5.33302	7.17861	3.69875	3.20044	3.4496	1.23553	1.83315	1.53434	3.89748	3.30864	3.60306	-1.05728	-1.16881	[-/-]	K09646|1|0.0|654|sita:101767582|serine carboxypeptidase 1 [EC:3.4.16.-]	-	GO:0004185//serine-type carboxypeptidase activity	GO:0006508//proteolysis	NA	GRMZM2G136495_T01/0/[mRNA] locus=9:121579299:121582693:+	Os03t0393700-01/682.423/[mRNA] locus=chr03:15824212:15829070:-	gi|514818869|ref|XP_004984135.1|/0/PREDICTED: serine carboxypeptidase-like 51-like [Setaria italica]
Pavir.Ia03929	Chr09a:73700285-73703129	15.7385	23.4926	19.6156	10.2058	7.93606	9.07095	4.56605	3.82765	4.19685	7.46315	9.07281	8.26798	-1.11267	-1.11195	[-/-]	K14297|1|2e-26|121|zma:103640102|nuclear pore complex protein Nup98-Nup96;K13412|4|3e-13|77.8|dosa:Os05t0491900-00|calcium-dependent protein kinase [EC:2.7.11.1]	-	-	GO:0009682//induced systemic resistance;GO:0009723//response to ethylene	AT4G24180.1/8.83152e-07/[mRNA] locus=Chr4:12550356:12551221:-	GRMZM2G346861_T02/0/[mRNA] locus=1:33215162:33216963:-	Os03t0243900-01/718.105/[mRNA] locus=chr03:7611887:7613808:-	gi|514820688|ref|XP_004985030.1|/3.6892e-177/PREDICTED: thaumatin-like protein 1-like [Setaria italica]
Pavir.Ia04670	Chr09a:83673246-83678910	14.2481	18.7286	16.4883	9.32145	5.71243	7.51694	1.85772	2.47074	2.16423	5.13408	3.03009	4.08209	-1.13323	-1.79629	[-/-]	K13648|1|0.0|1149|sita:101785510|alpha-1,4-galacturonosyltransferase [EC:2.4.1.43]	-	-	-	AT5G15470.1/5.29504e-18/[mRNA] locus=Chr5:5021433:5024168:-	GRMZM2G107854_T01/0/[mRNA] locus=1:25416051:25422141:-	Os03t0211800-01/1766.77/[mRNA] locus=chr03:5829628:5834768:-	gi|514821091|ref|XP_004985228.1|/0/PREDICTED: probable galacturonosyltransferase 14-like [Setaria italica]
Pavir.Ib00165	Chr09b:1631640-1633141	16.3699	16.9291	16.6495	9.87058	6.5641	8.21734	1.45292	3.29474	2.37383	7.6594	3.75435	5.70688	-1.01874	-1.79145	[-/-]	K03456|1|3e-43|177|mus:103981635|serine/threonine-protein phosphatase 2A regulatory subunit A;K06464|2|1e-21|105|atr:105420786|integrin beta 2;K06588|2|1e-21|105|atr:105420786|integrin beta 5;K19519|2|1e-21|105|atr:105420786|transforming growth factor-beta-induced protein;K15292|3|1e-21|103|gsl:Gasu_61540|syntaxin-binding protein 1	GO:0016023//cytoplasmic membrane-bounded vesicle	-	-	NA	GRMZM2G065718_T01/0/[mRNA] locus=1:5953160:5954338:+	Os03t0128000-01/236.393/[mRNA] locus=chr03:1579509:1580714:+	gi|514825080|ref|XP_004987197.1|/0/PREDICTED: fasciclin-like arabinogalactan protein 8-like [Setaria italica]
Pavir.Ib00833	Chr09b:8584853-8586592	51.9698	20.9291	36.4494	10.5177	10.4194	10.4685	0.0334003	0.481253	0.257327	1.63572	0.816222	1.22597	-1.79984	-5.34631	[-/-]	K13412|1|3e-16|87.0|dosa:Os05t0491900-00|calcium-dependent protein kinase [EC:2.7.11.1];K15292|4|3e-14|80.5|gsl:Gasu_61540|syntaxin-binding protein 1	GO:0005576//extracellular region	-	GO:0019953//sexual reproduction	NA	GRMZM2G176595_T01/0/[mRNA] locus=1:91876060:91877050:-	Os10t0555900-02/448.505/[mRNA] locus=chr10:21848225:21849615:-	gi|514817966|ref|XP_004983695.1|/6.03422e-148/PREDICTED: expansin-B6-like [Setaria italica]
Pavir.Ib00839	Chr09b:8644519-8646411	6.73442	5.30033	6.01738	2.39054	1.3746	1.88257	0.411368	0.233749	0.322558	1.27118	1.8507	1.56094	-1.67643	-2.54507	[-/-]	K16911|1|1e-74|281|mtr:MTR_1g102430|ATP-dependent RNA helicase DDX21 [EC:3.6.4.13];K00912|3|1e-20|102|obr:102706670|tetraacyldisaccharide 4'-kinase [EC:2.7.1.130];K13172|4|7e-18|93.2|vcn:VOLCADRAFT_117048|serine/arginine repetitive matrix protein 2	GO:0016020//membrane	-	-	NA	GRMZM2G172602_T01/0/[mRNA] locus=1:234825695:234827080:+	Os03t0144300-01/190.799/[mRNA] locus=chr03:2466564:2468078:+	gi|514823719|ref|XP_004986519.1|/0/PREDICTED: xyloglucan galactosyltransferase KATAMARI1 homolog [Setaria italica]
Pavir.Ib01029	Chr09b:11033472-11040896	27.2956	32.1352	29.7154	15.615	12.1941	13.9046	4.50627	5.18058	4.84343	9.73011	7.07819	8.40415	-1.09565	-1.52146	[-/-]	K10352|1|4e-53|211|sot:102585808|myosin heavy chain;K12472|3|2e-15|86.7|ota:Ot15g00490|epidermal growth factor receptor substrate 15	GO:0005886//plasma membrane	-	-	AT1G21810.1/7.97144e-09/[mRNA] locus=Chr1:7656578:7658634:-	AC205419.3_FGT001/0/[mRNA] locus=9:142806737:142811172:-	Os03t0246500-01/1570.52/[mRNA] locus=chr03:7743756:7748939:+	gi|514820659|ref|XP_004985016.1|/0/PREDICTED: filament-like plant protein 4-like isoform X1 [Setaria italica]
Pavir.Ib01281	Chr09b:13935765-13936913	12.8657	16.1889	14.5273	4.34626	3.79178	4.06902	0.123987	0.335181	0.229584	1.26582	0.858841	1.06233	-1.83601	-4.14759	[-/-]	K04730|1|1e-28|127|pper:PRUPE_ppa025419mg|interleukin-1 receptor-associated kinase 1 [EC:2.7.11.1];K04733|5|2e-20|100|mtr:MTR_083s0014|interleukin-1 receptor-associated kinase 4 [EC:2.7.11.1]	GO:0016023//cytoplasmic membrane-bounded vesicle	-	GO:0080167//response to karrikin	NA	GRMZM2G043878_T01/0/[mRNA] locus=1:41436721:41437643:-	Os03t0277600-01/359.299/[mRNA] locus=chr03:9421942:9422833:-	gi|514820110|ref|XP_004984745.1|/5.72195e-130/PREDICTED: cysteine-rich repeat secretory protein 55-like [Setaria italica]
Pavir.Ib01368	Chr09b:14508294-14512307	8.36907	9.60137	8.98522	3.29176	2.36495	2.82835	1.23348	1.38245	1.30796	4.13844	1.91616	3.0273	-1.66759	-1.11264	[-/-]	K05747|1|5e-17|90.1|pop:POPTR_0011s04690g|Wiskott-Aldrich syndrome protein	GO:0009941//chloroplast envelope;GO:0009941//chloroplast envelope	-	-	NA	GRMZM5G850640_T01/0/[mRNA] locus=1:45633083:45636052:+	Os03t0294100-00/757.752/[mRNA] locus=chr03:10255888:10257507:+	gi|514820352|ref|XP_004984865.1|/0/PREDICTED: protein CHUP1, chloroplastic-like isoform X2 [Setaria italica]
Pavir.Ib01584	Chr09b:17208471-17212388	6.7074	8.99636	7.85188	4.57603	2.94309	3.75956	0.7765	0.888851	0.832676	1.89898	1.2712	1.58509	-1.06248	-2.17474	[-/-]	K13648|1|0.0|952|sita:101785510|alpha-1,4-galacturonosyltransferase [EC:2.4.1.43]	-	-	-	AT5G15470.1/4.89682e-21/[mRNA] locus=Chr5:5021433:5024168:-	GRMZM2G107854_T01/0/[mRNA] locus=1:25416051:25422141:-	Os03t0211800-01/1663.69/[mRNA] locus=chr03:5829628:5834768:-	gi|514821091|ref|XP_004985228.1|/0/PREDICTED: probable galacturonosyltransferase 14-like [Setaria italica]
Pavir.Ib01693	Chr09b:18610744-18614448	5.59483	3.99779	4.79631	1.34401	2.25619	1.8001	1.26663	0.414597	0.840615	3.24721	4.80807	4.02764	-1.41385	-1.09856	[-/-]	K13172|1|9e-16|86.7|cvr:CHLNCDRAFT_140537|serine/arginine repetitive matrix protein 2	-	-	-	NA	GRMZM2G102497_T01/1.6994e-176/[mRNA] locus=1:61137306:61139612:+	Os03t0355700-00/297.846/[mRNA] locus=chr03:13603026:13605297:+	gi|514819277|ref|XP_004984336.1|/0/PREDICTED: protein IQ-DOMAIN 14-like isoform X1 [Setaria italica]
Pavir.Ib01731	Chr09b:18866553-18869422	23.189	51.847	37.518	19.8336	4.85702	12.3453	0.870991	0.60937	0.740181	1.3729	1.39432	1.38361	-1.60362	-4.05994	[-/-]	K14181|1|7e-109|395|vvi:100232955|valencene/7-epi-alpha-selinene synthase [EC:4.2.3.73 4.2.3.86];K15803|3|3e-103|377|cit:102623643|(-)-germacrene D synthase [EC:4.2.3.22 4.2.3.75]	GO:0005739//mitochondrion	GO:0000287//magnesium ion binding;GO:0010333//terpene synthase activity	GO:0008152//metabolic process	NA	GRMZM2G010356_T01/2.03482e-18/[mRNA] locus=2:112581965:112584498:+	Os03t0361100-00/163.046/[mRNA] locus=chr03:14035702:14037330:+	gi|242035679|ref|XP_002465234.1|/0/hypothetical protein SORBIDRAFT_01g034700 [Sorghum bicolor]
Pavir.Ib02223	Chr09b:27360830-27362197	16.0091	17.5721	16.7906	2.83635	1.62487	2.23061	0.01	0.151302	0.080651	1.83989	0.01	0.924943	-2.91215	-4.87243	[-/-]	K15292|1|2e-11|70.1|gsl:Gasu_61540|syntaxin-binding protein 1;K13412|3|9e-09|61.2|dosa:Os05t0491900-00|calcium-dependent protein kinase [EC:2.7.11.1]	GO:0005576//extracellular region	-	GO:0019953//sexual reproduction	NA	GRMZM2G013671_T01/0/[mRNA] locus=9:116268809:116270567:+	Os10t0555900-02/698.282/[mRNA] locus=chr10:21848225:21849615:-	gi|514817956|ref|XP_004983690.1|/7.60229e-144/PREDICTED: expansin-B3-like [Setaria italica]
Pavir.Ib02393	Chr09b:30067835-30068722	7.32886	14.8979	11.1134	5.8842	4.54528	5.21474	1.76854	1.91512	1.84183	4.05022	3.31788	3.68405	-1.09163	-1.50145	[-/-]	K00318|1|8e-44|177|sita:101775799|proline dehydrogenase [EC:1.5.-.-]	GO:0005739//mitochondrion	GO:0004657//proline dehydrogenase activity	GO:0006537//glutamate biosynthetic process;GO:0006979//response to oxidative stress;GO:0006562//proline catabolic process;GO:0055114//oxidation-reduction process	NA	GRMZM2G053720_T01/7.12659e-124/[mRNA] locus=1:88340393:88342595:+	Os10t0550900-01/242.34/[mRNA] locus=chr10:21618337:21620372:+	gi|514818030|ref|XP_004983726.1|/3.27974e-43/PREDICTED: proline dehydrogenase 2, mitochondrial-like isoform X2 [Setaria italica]
Pavir.Ib02440	Chr09b:30808600-30809811	19.0831	9.22774	14.1554	2.38585	3.20521	2.79553	0.0568999	0.149232	0.103066	1.04695	0.0663089	0.55663	-2.34016	-4.76148	[-/-]	K15292|1|7e-14|78.2|gsl:Gasu_61540|syntaxin-binding protein 1;K13412|5|5e-09|62.0|dosa:Os05t0491900-00|calcium-dependent protein kinase [EC:2.7.11.1]	GO:0005576//extracellular region	-	GO:0019953//sexual reproduction	NA	GRMZM2G013671_T01/0/[mRNA] locus=9:116268809:116270567:+	Os10t0555900-02/666.564/[mRNA] locus=chr10:21848225:21849615:-	gi|514817947|ref|XP_004983686.1|/2.25833e-143/PREDICTED: expansin-B3-like [Setaria italica]
Pavir.Ib04198	Chr09b:66555705-66556053	5.34217	8.32118	6.83167	2.0366	1.75914	1.89787	0.584536	0.01	0.297268	2.89942	0.960275	1.92985	-1.84786	-2.69655	[-/-]	K10781|1|8e-08|55.8|pda:103697375|fatty acyl-ACP thioesterase B [EC:3.1.2.14 3.1.2.21]	-	-	-	NA	GRMZM2G383735_T01/7.6842e-88/[mRNA] locus=5:14508307:14508633:-	Os03t0665700-00/373.175/[mRNA] locus=chr03:26190079:26190435:+	gi|514814927|ref|XP_004982229.1|/8.5002e-63/PREDICTED: uncharacterized protein LOC101780923 [Setaria italica]
Pavir.J00208	contig00182:15726-16541	93.1321	59.9806	76.5563	15.5022	12.1635	13.8329	0.28494	0.450425	0.367683	12.2476	2.96524	7.60641	-2.46842	-5.23349	[-/-]	-	-	-	-	NA	GRMZM2G077034_T01/9.51209e-86/[mRNA] locus=5:6444285:6444676:+	Os03t0760800-01/226.481/[mRNA] locus=chr03:31465171:31465557:-	gi|242032909|ref|XP_002463849.1|/1.70832e-44/hypothetical protein SORBIDRAFT_01g007360 [Sorghum bicolor]
Pavir.J00432	contig00392:30673-30958	213.649	259.114	236.381	136.289	97.4355	116.862	16.4293	40.5406	28.4849	40.6264	17.4742	29.0503	-1.01631	-2.03654	[-/-]	K00430|1|5e-12|69.7|smo:SELMODRAFT_430498|peroxidase [EC:1.11.1.7]	-	-	-	NA	GRMZM5G839640_T01/3.66983e-09/[mRNA] locus=5:5187862:5188119:-	Os02t0189300-01/52.0341/[mRNA] locus=chr02:4944759:4948242:+	gi|514823092|ref|XP_004986206.1|/1.2777e-26/PREDICTED: protein app1-like [Setaria italica]
Pavir.J01243	contig01352:2927-4340	23.9537	18.4503	21.202	5.33438	4.37116	4.85277	1.53932	1.42463	1.48198	5.50478	2.28853	3.89665	-2.12732	-1.71129	[-/-]	K00430|1|1e-18|94.4|dosa:Os04t0498700-01|peroxidase [EC:1.11.1.7]	GO:0016023//cytoplasmic membrane-bounded vesicle	-	-	NA	GRMZM2G022931_T01/0/[mRNA] locus=3:210507429:210508178:+	Os01t0668100-01/557.534/[mRNA] locus=chr01:27341154:27341897:-	gi|514779962|ref|XP_004969482.1|/5.11844e-123/PREDICTED: fasciclin-like arabinogalactan protein 11-like [Setaria italica]
Pavir.J01728	contig01877:18874-20060	18.262	11.7093	14.9856	8.29338	4.9634	6.62839	2.58995	3.54869	3.06932	3.03774	1.73859	2.38816	-1.17685	-1.11074	[-/-]	K13412|1|3e-12|73.6|dosa:Os05t0491900-00|calcium-dependent protein kinase [EC:2.7.11.1];K13172|4|1e-11|71.6|cvr:CHLNCDRAFT_140537|serine/arginine repetitive matrix protein 2	-	-	-	NA	GRMZM2G028982_T01/7.61098e-23/[mRNA] locus=8:145461447:145462646:-	Os05t0583600-01/204.675/[mRNA] locus=chr05:29052097:29052300:+	gi|514756562|ref|XP_004963562.1|/4.93341e-141/PREDICTED: uncharacterized protein LOC101779714 [Setaria italica]
Pavir.J02325	contig02676:11883-13002	87.5925	71.9831	79.7878	26.5131	22.5672	24.5401	7.60767	4.78031	6.19399	28.3858	39.4824	33.9341	-1.70102	-1.9862	[-/-]	K11498|1|5e-25|115|obr:102710215|centromeric protein E;K13412|2|4e-14|79.7|dosa:Os05t0491900-00|calcium-dependent protein kinase [EC:2.7.11.1];K13171|5|1e-09|64.7|sita:101767855|serine/arginine repetitive matrix protein 1	GO:0005622//intracellular	GO:0008270//zinc ion binding	-	NA	GRMZM2G085945_T01/1.08709e-92/[mRNA] locus=5:211549654:211550508:-	Os02t0775600-01/341.458/[mRNA] locus=chr02:32750322:32751161:-	gi|514718831|ref|XP_004954091.1|/7.19271e-139/PREDICTED: uncharacterized protein LOC101767903 [Setaria italica]
Pavir.J02751	contig03300:5481-7865	8.08648	11.9341	10.0103	4.84622	3.28622	4.06622	1.15154	2.28479	1.71816	5.28391	2.04583	3.66487	-1.29973	-1.24282	[-/-]	K13171|1|2e-09|64.7|sita:101767855|serine/arginine repetitive matrix protein 1;K14325|2|1e-08|62.4|pda:103711100|RNA-binding protein with serine-rich domain 1;K13412|3|5e-08|60.1|dosa:Os05t0491900-00|calcium-dependent protein kinase [EC:2.7.11.1];K13172|5|9e-08|59.3|vcn:VOLCADRAFT_117048|serine/arginine repetitive matrix protein 2	-	-	-	NA	GRMZM2G039983_T01/3.27976e-152/[mRNA] locus=4:9589489:9591100:-	Os11t0592600-01/252.252/[mRNA] locus=chr11:22552202:22554441:+	gi|514809553|ref|XP_004979598.1|/8.84602e-171/PREDICTED: protein WVD2-like 1-like [Setaria italica]
Pavir.J02849	contig03435:14978-16867	8.22252	4.852	6.53726	1.87256	1.69109	1.78183	0.131388	0.906762	0.519075	0.290382	0.195791	0.243087	-1.87533	-1.77934	[-/-]	K18823|1|6e-87|322|mtr:MTR_2g008220|soyasaponin III rhamnosyltransferase [EC:2.4.1.273];K12937|5|3e-63|243|egr:104423524|cyanidin-3-O-glucoside 2''-O-glucuronosyltransferase [EC:2.4.1.254]	-	GO:0016758//transferase activity, transferring hexosyl groups	GO:0008152//metabolic process	NA	AC190860.2_FGT008/4.24225e-16/[mRNA] locus=4:179769676:179773042:+	Os03t0804900-00/313.705/[mRNA] locus=chr03:33599055:33600984:-	gi|514813177|ref|XP_004981372.1|/0/PREDICTED: putative UDP-rhamnose:rhamnosyltransferase 1-like [Setaria italica]
Pavir.J03616	contig04755:11206-15319	5.64368	4.57153	5.1076	2.85769	1.81742	2.33755	0.873134	0.911353	0.892243	1.54403	1.42751	1.48577	-1.12765	-1.38949	[-/-]	K14794|1|4e-77|290|aly:ARALYDRAFT_321151|ribosomal RNA-processing protein 12	-	-	-	NA	GRMZM2G159732_T01/0/[mRNA] locus=10:109703637:109707526:+	Os04t0388700-01/1425.81/[mRNA] locus=chr04:19123269:19126786:+	gi|514800997|ref|XP_004975414.1|/0/PREDICTED: uncharacterized protein LOC101772491 [Setaria italica]
Pavir.J04626	contig06559:3179-5469	89.6705	30.6765	60.1735	14.5669	21.4609	18.0139	4.15709	12.6046	8.38083	4.57241	1.9047	3.23856	-1.74002	-1.10395	[-/-]	K05933|1|1e-169|596|sita:101756803|aminocyclopropanecarboxylate oxidase [EC:1.14.17.4]	GO:0005886//plasma membrane;GO:0005618//cell wall	GO:0005507//copper ion binding;GO:0016706//oxidoreductase activity, acting on paired donors, with incorporation or reduction of molecular oxygen, 2-oxoglutarate as one donor, and incorporation of one atom each of oxygen into both donors	GO:0009727//detection of ethylene stimulus;GO:0009693//ethylene biosynthetic process;GO:0009651//response to salt stress;GO:0055114//oxidation-reduction process;GO:0009620//response to fungus	AT1G05010.1/6.32431e-13/[mRNA] locus=Chr1:1431419:1432695:-	GRMZM2G052422_T01/0/[mRNA] locus=5:210776637:210778717:+	Os02t0771600-01/1088.81/[mRNA] locus=chr02:32560397:32562275:+	gi|514718711|ref|XP_004954061.1|/4.92509e-169/PREDICTED: 1-aminocyclopropane-1-carboxylate oxidase 1-like [Setaria italica]
Pavir.J05578	contig08722:7943-11758	3.75256	6.42108	5.08682	3.85738	1.19433	2.52585	0.994158	0.469717	0.731937	0.35088	0.499311	0.425096	-1.00999	-1.78698	[-/-]	K13464|1|8e-58|224|zma:100274370|jasmonate ZIM domain-containing protein	-	-	-	NA	GRMZM2G145407_T01/1.02357e-64/[mRNA] locus=2:64696173:64698363:-	Os04t0395800-01/57.9812/[mRNA] locus=chr04:19492651:19496834:+	gi|226493416|ref|NP_001142202.1|/7.19638e-57/putative tify domain/CCT motif transcription factor family protein [Zea mays]
Pavir.J05949	contig09731:8920-11910	9.5291	3.49178	6.51044	4.49946	0.907131	2.7033	0.241356	0.296114	0.268735	0.72465	1.23251	0.978582	-1.26804	-3.33046	[-/-]	K05282|1|4e-114|412|mus:103968827|gibberellin 20-oxidase [EC:1.14.11.12]	-	GO:0005506//iron ion binding;GO:0045544//gibberellin 20-oxidase activity	GO:0009628//response to abiotic stimulus;GO:0009826//unidimensional cell growth;GO:0009686//gibberellin biosynthetic process;GO:0055114//oxidation-reduction process	NA	GRMZM5G818961_T01/0/[mRNA] locus=3:170899745:170902419:+	Os01t0883800-01/656.652/[mRNA] locus=chr01:38382387:38385208:+	gi|514785335|ref|XP_004970813.1|/0/PREDICTED: gibberellin 20 oxidase 2-like [Setaria italica]
Pavir.J06712	contig10442:23-2151	176.599	148.281	162.44	67.3636	41.6737	54.5187	19.262	30.9621	25.112	44.0627	28.7888	36.4257	-1.57508	-1.11837	[-/-]	K01183|1|1e-21|105|bvg:104883960|chitinase [EC:3.2.1.14];K02184|5|2e-20|101|zma:103633391|formin 2	-	-	-	NA	GRMZM2G014695_T02/1.18377e-22/[mRNA] locus=2:62376765:62378410:-	Os04t0401000-01/133.311/[mRNA] locus=chr04:19835501:19836437:-	gi|514801121|ref|XP_004975474.1|/6.36531e-91/PREDICTED: pollen-specific leucine-rich repeat extensin-like protein 1-like [Setaria italica]
Pavir.J07262	contig108305:14-3533	9.08649	8.21473	8.65061	4.79525	2.84329	3.81927	0.829264	0.911911	0.870588	9.85355	7.74512	8.79933	-1.17951	-2.13324	[-/-]	-	-	-	-	NA	GRMZM2G162598_T01/0/[mRNA] locus=7:125404175:125407437:+	Os09t0456100-01/208.64/[mRNA] locus=chr09:17183079:17186613:+	gi|514730729|ref|XP_004957009.1|/0/PREDICTED: uncharacterized protein LOC101758590 [Setaria italica]
Pavir.J07287	contig108514:14-2974	2.25816	14.7735	8.51583	2.09687	1.03799	1.56743	0.353725	0.635841	0.494783	1.29568	0.577227	0.936455	-2.44175	-1.66353	[-/-]	K01188|1|7e-71|268|zma:103641409|beta-glucosidase [EC:3.2.1.21]	-	GO:0004553//hydrolase activity, hydrolyzing O-glycosyl compounds;GO:0004553//hydrolase activity, hydrolyzing O-glycosyl compounds;GO:0004553//hydrolase activity, hydrolyzing O-glycosyl compounds	GO:0005975//carbohydrate metabolic process;GO:0005975//carbohydrate metabolic process;GO:0005975//carbohydrate metabolic process	NA	GRMZM2G426467_T01/1.78191e-52/[mRNA] locus=3:97301382:97304941:-	Os04t0474900-01/54.0164/[mRNA] locus=chr04:23762773:23767379:-	gi|413917773|gb|AFW57705.1|/1.38646e-72/hypothetical protein ZEAMMB73_550056 [Zea mays]
Pavir.J07435	contig109563:351-3525	11.5412	12.3473	11.9443	5.85814	3.53659	4.69737	1.18554	1.02741	1.10647	2.47475	2.31798	2.39637	-1.3464	-2.08588	[-/-]	K03978|1|3e-14|80.9|mdm:103415977|GTP-binding protein	-	GO:0016597//amino acid binding;GO:0016597//amino acid binding	GO:0009735//response to cytokinin;GO:0008152//metabolic process;GO:0009735//response to cytokinin;GO:0008152//metabolic process	AT1G69040.2/9.91572e-25/[mRNA] locus=Chr1:25957843:25960079:+	GRMZM2G096682_T01/1.14544e-96/[mRNA] locus=1:72702012:72704487:+	Os03t0413100-01/886.605/[mRNA] locus=chr03:17092266:17095083:+	gi|514818663|ref|XP_004984033.1|/0/PREDICTED: uncharacterized protein LOC101763377 isoform X1 [Setaria italica]
Pavir.J08579	contig117957:8-3127	9.22871	8.42925	8.82898	4.18149	2.65696	3.41923	1.17911	1.3399	1.25951	2.40359	1.71763	2.06061	-1.36858	-1.44081	[-/-]	K01784|1|5e-96|352|sita:101759107|UDP-glucose 4-epimerase [EC:5.1.3.2]	GO:0005829//cytosol;GO:0005795//Golgi stack	GO:0046983//protein dimerization activity;GO:0000166//nucleotide binding;GO:0003978//UDP-glucose 4-epimerase activity;GO:0050662//coenzyme binding	GO:0006012//galactose metabolic process;GO:0010053//root epidermal cell differentiation;GO:0042546//cell wall biogenesis;GO:0009969//xyloglucan biosynthetic process;GO:0006950//response to stress	AT4G10960.1/1.66788e-20/[mRNA] locus=Chr4:6716083:6718472:-	GRMZM2G079803_T01/5.8802e-108/[mRNA] locus=7:76008344:76008882:-	Os08t0374800-01/642.776/[mRNA] locus=chr08:17570487:17576153:-	gi|514795562|ref|XP_004973330.1|/2.0798e-95/PREDICTED: UDP-glucose 4-epimerase 2-like isoform X2 [Setaria italica]
Pavir.J08738	contig11912:1993-2819	4.78668	6.22658	5.50663	3.15521	1.175	2.16511	0.263941	0.230916	0.247429	1.53902	0.461599	1.00031	-1.34673	-3.12935	[-/-]	-	-	-	-	NA	NA	NA	gi|413925442|gb|AFW65374.1|/6.42472e-16/hypothetical protein ZEAMMB73_044623 [Zea mays]
Pavir.J08787	contig119440:962-3334	19.4523	27.4406	23.4465	12.5989	8.86839	10.7337	3.51325	4.3036	3.90842	9.43885	5.01127	7.22506	-1.12723	-1.45748	[-/-]	K13172|1|1e-06|54.7|cvr:CHLNCDRAFT_140537|serine/arginine repetitive matrix protein 2;K08248|2|1e-06|54.3|dosa:Os06t0656000-00|mandelonitrile lyase [EC:4.1.2.10];K03006|3|5e-06|52.4|ppp:PHYPADRAFT_173475|DNA-directed RNA polymerase II subunit RPB1 [EC:2.7.7.6];K03126|4|9e-06|51.6|egr:104425654|transcription initiation factor TFIID subunit 12	GO:0005773//vacuole	-	-	NA	GRMZM2G329181_T03/0/[mRNA] locus=1:285979112:285981567:-	Os03t0788600-02/607.093/[mRNA] locus=chr03:32757382:32760374:-	gi|514813429|ref|XP_004981498.1|/2.10391e-99/PREDICTED: fasciclin-like arabinogalactan protein 16-like [Setaria italica]
Pavir.J08883	contig120144:1385-3282	1.28506	7.69945	4.49226	1.1646	0.329055	0.746826	0.0785137	0.117521	0.0980174	1.02476	0.407259	0.716008	-2.5886	-2.92966	[-/-]	K01188|1|9e-34|145|sbi:SORBI_08g007570|beta-glucosidase [EC:3.2.1.21]	-	GO:0016798//hydrolase activity, acting on glycosyl bonds	-	NA	GRMZM2G077015_T01/1.02368e-22/[mRNA] locus=3:136578509:136581808:+	NA	gi|13924741|gb|AAK49119.1|/2.34e-38/cyanogenic beta-glucosidase dhurrinase-2 [Sorghum bicolor]
Pavir.J09287	contig12311:8442-10392	13.8835	8.20467	11.0441	5.73723	3.49532	4.61627	1.02662	0.867035	0.946826	0.973774	1.45825	1.21601	-1.25847	-2.28556	[-/-]	K01723|1|0.0|959|zma:103625850|hydroperoxide dehydratase [EC:4.2.1.92]	GO:0005739//mitochondrion;GO:0009535//chloroplast thylakoid membrane;GO:0010287//plastoglobule;GO:0031969//chloroplast membrane	GO:0009978//allene oxide synthase activity;GO:0016705//oxidoreductase activity, acting on paired donors, with incorporation or reduction of molecular oxygen;GO:0009055//electron carrier activity;GO:0004497//monooxygenase activity;GO:0047987;GO:0020037//heme binding;GO:0005506//iron ion binding	GO:0009753//response to jasmonic acid;GO:0055114//oxidation-reduction process;GO:0009620//response to fungus;GO:0009611//response to wounding;GO:0031408//oxylipin biosynthetic process	NA	GRMZM2G033098_T01/0/[mRNA] locus=5:5909652:5911187:+	Os03t0767000-01/1768.75/[mRNA] locus=chr03:31765232:31766770:-	gi|413932959|gb|AFW67510.1|/0/putative cytochrome P450 superfamily protein [Zea mays]
Pavir.J09617	contig12527:1176-6848	5.72739	7.18547	6.45643	2.62738	3.47748	3.05243	1.61138	1.24622	1.4288	2.63558	1.12796	1.88177	-1.08078	-1.09515	[-/-]	K16302|1|2e-179|630|vvi:100245434|metal transporter CNNM	GO:0005794//Golgi apparatus	GO:0008168//methyltransferase activity	GO:0032259//methylation	AT2G34300.1/5.11714e-31/[mRNA] locus=Chr2:14473916:14476811:-	GRMZM2G049269_T01/0/[mRNA] locus=8:164932933:164937017:+	Os01t0883900-01/1703.34/[mRNA] locus=chr01:38386692:38391011:-	gi|514785339|ref|XP_004970814.1|/0/PREDICTED: probable methyltransferase PMT26-like [Setaria italica]
Pavir.J09734	contig126104:738-3202	7.83649	12.6145	10.2255	4.38283	4.48515	4.43399	1.43832	0.519722	0.979023	0.706592	2.37735	1.54197	-1.2055	-2.17919	[-/-]	-	-	-	-	NA	NA	NA	-
Pavir.J09796	contig12649:5205-7432	2.61797	19.4748	11.0464	5.89054	4.70632	5.29843	1.15242	0.120939	0.636681	0.540247	1.71195	1.1261	-1.05994	-3.05692	[-/-]	K01870|1|1e-12|76.3|eus:EUTSA_v10003524mg|isoleucyl-tRNA synthetase [EC:6.1.1.5];K13412|2|7e-06|53.5|dosa:Os05t0491900-00|calcium-dependent protein kinase [EC:2.7.11.1]	-	-	-	NA	GRMZM2G044104_T01/8.79348e-98/[mRNA] locus=4:5149928:5150518:-	Os11t0214400-01/125.381/[mRNA] locus=chr11:5947391:5947969:+	gi|242071733|ref|XP_002451143.1|/6.18118e-69/hypothetical protein SORBIDRAFT_05g024940 [Sorghum bicolor]
Pavir.J10149	contig12940:3425-4645	4.04691	7.80031	5.92361	1.96328	2.19498	2.07913	0.842	0.325142	0.583571	3.78197	1.96034	2.87116	-1.5105	-1.833	[-/-]	K00430|1|2e-14|80.5|obr:102718644|peroxidase [EC:1.11.1.7];K05747|3|3e-14|80.1|vcn:VOLCADRAFT_55197|Wiskott-Aldrich syndrome protein	-	GO:0005507//copper ion binding;GO:0009055//electron carrier activity	-	AT4G36780.1/1.92478e-06/[mRNA] locus=Chr4:17332989:17334212:-	GRMZM2G146015_T01/4.83537e-30/[mRNA] locus=1:278373400:278374016:-	Os07t0112700-01/325.599/[mRNA] locus=chr07:700093:700717:-	gi|514723738|ref|XP_004955319.1|/6.03319e-82/PREDICTED: blue copper protein-like [Setaria italica]
Pavir.J10229	contig13014:2178-3491	1531.99	519.387	1025.69	608.448	95.4459	351.947	23.2212	60.5662	41.8937	107.471	103.965	105.718	-1.54317	-3.07055	[-/-]	K08912|1|2e-147|522|sbi:SORBI_03g027030|light-harvesting complex II chlorophyll a/b binding protein 1	GO:0010287//plastoglobule;GO:0009941//chloroplast envelope;GO:0048046//apoplast;GO:0009535//chloroplast thylakoid membrane;GO:0005739//mitochondrion	GO:0046872//metal ion binding	GO:0009765//photosynthesis, light harvesting;GO:0009637//response to blue light;GO:0010218//response to far red light;GO:0010114//response to red light	AT2G34420.1/7.94683e-68/[mRNA] locus=Chr2:14522716:14523513:-	GRMZM2G310755_T01/0/[mRNA] locus=3:223452721:223453608:-	Os01t0600900-02/1047.18/[mRNA] locus=chr01:23607433:23608218:+	gi|242053511|ref|XP_002455901.1|/9.0383e-147/hypothetical protein SORBIDRAFT_03g027030 [Sorghum bicolor]
Pavir.J10435	contig131667:536-2285	49.5055	16.1818	32.8436	10.0293	5.0368	7.53307	0.0648984	0.0283124	0.0466054	1.31095	0.415434	0.863192	-2.1243	-7.3366	[-/-]	K05747|1|7e-13|75.9|dosa:Os12t0165300-01|Wiskott-Aldrich syndrome protein;K14317|2|2e-12|74.3|mpp:MICPUCDRAFT_46822|nuclear pore complex protein Nup214	GO:0016023//cytoplasmic membrane-bounded vesicle;GO:0005618//cell wall;GO:0005576//extracellular region;GO:0016020//membrane	-	GO:0009664//plant-type cell wall organization;GO:0006949//syncytium formation	AT2G37640.1/4.20835e-17/[mRNA] locus=Chr2:15788077:15789812:-	GRMZM2G339122_T01/0/[mRNA] locus=3:184363796:184365212:-	Os01t0823100-01/874.711/[mRNA] locus=chr01:35145612:35146835:+	gi|514783646|ref|XP_004970396.1|/1.70455e-145/PREDICTED: expansin-A2-like [Setaria italica]
Pavir.J11219	contig13788:4199-9159	13.7232	10.7473	12.2352	5.73566	4.34894	5.0423	1.9748	2.67635	2.32557	6.57753	2.987	4.78227	-1.27889	-1.1165	[-/-]	K16732|1|0.0|1079|sita:101779415|protein regulator of cytokinesis 1	GO:0009524//phragmoplast;GO:0009574//preprophase band;GO:0009536//plastid;GO:0005739//mitochondrion	GO:0008017//microtubule binding	GO:0000910//cytokinesis;GO:0000226//microtubule cytoskeleton organization	NA	GRMZM2G121649_T03/0/[mRNA] locus=7:124214943:124219081:-	Os09t0450300-01/995.635/[mRNA] locus=chr09:16855840:16860509:-	gi|514730601|ref|XP_004956977.1|/0/PREDICTED: 65-kDa microtubule-associated protein 6-like isoform X3 [Setaria italica]
Pavir.J11822	contig142364:1349-2160	3.73543	4.89815	4.31679	0.911969	0.595565	0.753767	0.401336	0.103462	0.252399	2.03961	0.582149	1.31088	-2.51777	-1.57841	[-/-]	-	-	-	-	NA	GRMZM2G321747_T01/4.14318e-42/[mRNA] locus=1:156217022:156217243:+	Os12t0573600-01/147.187/[mRNA] locus=chr12:23663250:23663438:+	gi|414868589|tpg|DAA47146.1|/3.81026e-18/TPA: hypothetical protein ZEAMMB73_359675 [Zea mays]
Pavir.J11851	contig14254:5294-10875	14.0147	26.9157	20.4652	11.653	6.78386	9.21845	1.34309	2.43249	1.88779	4.16449	2.31186	3.23818	-1.15058	-2.28782	[-/-]	K10999|1|0.0|2127|sita:101772353|cellulose synthase A [EC:2.4.1.12]	GO:0005886//plasma membrane;GO:0016021//integral component of membrane	GO:0016760//cellulose synthase (UDP-forming) activity;GO:0008270//zinc ion binding	GO:0030244//cellulose biosynthetic process	AT2G21770.1/3.20444e-54/[mRNA] locus=Chr2:9284837:9289495:+	GRMZM2G177631_T01/0/[mRNA] locus=7:26488357:26493319:+	Os07t0252400-01/3001.78/[mRNA] locus=chr07:8496352:8501239:+	gi|514726170|ref|XP_004955913.1|/0/PREDICTED: probable cellulose synthase A catalytic subunit 6 [UDP-forming]-like [Setaria italica]
Pavir.J12068	contig144084:20-2836	5.8478	4.71648	5.28214	1.32098	0.638677	0.97983	0.0752525	0.0655867	0.0704196	0.690194	0.0218804	0.356037	-2.43052	-3.79848	[-/-]	K01051|1|8e-121|435|rcu:RCOM_0708470|pectinesterase [EC:3.1.1.11]	GO:0005618//cell wall	GO:0030599//pectinesterase activity;GO:0045330;GO:0004857//enzyme inhibitor activity	GO:0042545//cell wall modification;GO:0043086//negative regulation of catalytic activity	NA	GRMZM2G046618_T01/0/[mRNA] locus=9:11627807:11630355:-	Os06t0193200-01/702.246/[mRNA] locus=chr06:4700552:4702946:+	gi|514760690|ref|XP_004964603.1|/0/PREDICTED: probable pectinesterase/pectinesterase inhibitor 12-like [Setaria italica]
Pavir.J12143	contig14473:1135-4764	23.7804	14.694	19.2372	7.59913	3.00039	5.29976	1.04855	1.4831	1.26583	2.75213	5.85759	4.30486	-1.8599	-2.06585	[-/-]	K16189|1|0.0|663|sita:101775649|phytochrome-interacting factor 4	-	GO:0046983//protein dimerization activity;GO:0046983//protein dimerization activity	-	AT3G59060.4/4.95023e-11/[mRNA] locus=Chr3:21828189:21829895:-	GRMZM2G065374_T01/0/[mRNA] locus=1:283601617:283604922:-	Os03t0782500-01/335.511/[mRNA] locus=chr03:32433290:32435037:+	gi|514813510|ref|XP_004981538.1|/0/PREDICTED: transcription factor PIF4-like isoform X1 [Setaria italica]
Pavir.J12455	contig147294:560-2846	12.1354	6.04155	9.08847	3.35199	2.65599	3.00399	0.0314554	0.198628	0.115042	0.540198	0.693206	0.616702	-1.59716	-4.70665	[-/-]	K01835|1|1e-32|117|mtr:MTR_1g102030|phosphoglucomutase [EC:5.4.2.2]	-	-	-	AT1G35510.1/9.76858e-09/[mRNA] locus=Chr1:13071486:13074675:+	AC233898.1_FGT004/1.12634e-43/[mRNA] locus=10:10394028:10398183:+	Os12t0174100-01/222.517/[mRNA] locus=chr12:3753812:3758248:+	gi|242070265|ref|XP_002450409.1|/8.02554e-114/hypothetical protein SORBIDRAFT_05g004890 [Sorghum bicolor]
Pavir.J12463	contig14733:7223-10622	4.35885	4.51443	4.43664	2.00699	0.918412	1.4627	0.310991	1.0193	0.665146	3.01614	0.623911	1.82003	-1.60083	-1.13689	[-/-]	K16732|1|0.0|1022|sita:101778108|protein regulator of cytokinesis 1	GO:0009524//phragmoplast;GO:0009574//preprophase band;GO:0009536//plastid;GO:0005739//mitochondrion	GO:0008017//microtubule binding	GO:0000910//cytokinesis;GO:0000226//microtubule cytoskeleton organization	NA	GRMZM2G359929_T01/0/[mRNA] locus=1:269120815:269126154:-	Os03t0719000-01/1116.56/[mRNA] locus=chr03:29114906:29117733:-	gi|514814390|ref|XP_004981966.1|/0/PREDICTED: 65-kDa microtubule-associated protein 6-like [Setaria italica]
Pavir.J13162	contig15329:2182-3394	35.6605	20.9111	28.2858	5.47708	8.9976	7.23734	0.177904	0.512762	0.345333	1.30712	1.08701	1.19706	-1.96655	-4.3894	[-/-]	K14299|1|4e-16|86.7|mdm:103418195|nucleoporin SEH1;K13412|2|7e-14|79.0|dosa:Os05t0491900-00|calcium-dependent protein kinase [EC:2.7.11.1];K13171|4|8e-13|75.5|sita:101767855|serine/arginine repetitive matrix protein 1	-	-	-	NA	GRMZM2G380432_T01/0/[mRNA] locus=5:208641048:208642040:-	Os02t0756800-01/531.764/[mRNA] locus=chr02:31840708:31841694:-	gi|514718361|ref|XP_004953972.1|/3.06197e-162/PREDICTED: uncharacterized protein LOC101756271 [Setaria italica]
Pavir.J13570	contig15671:1-7348	33.3902	36.4978	34.944	15.9366	13.7962	14.8664	3.92117	5.40555	4.66336	13.1589	6.85575	10.0073	-1.23299	-1.67261	[-/-]	K10352|1|1e-52|209|sot:102585808|myosin heavy chain;K12472|3|1e-15|87.0|ota:Ot15g00490|epidermal growth factor receptor substrate 15	GO:0005886//plasma membrane	-	-	AT1G19835.2/7.12823e-09/[mRNA] locus=Chr1:6856212:6859513:-	AC205419.3_FGT001/0/[mRNA] locus=9:142806737:142811172:-	Os03t0246500-01/1427.79/[mRNA] locus=chr03:7743756:7748939:+	gi|514820659|ref|XP_004985016.1|/0/PREDICTED: filament-like plant protein 4-like isoform X1 [Setaria italica]
Pavir.J13834	contig15869:6249-7338	105.481	68.5241	87.0025	3.94354	7.50696	5.72525	0.0805339	0.181411	0.130972	9.42157	2.75627	6.08892	-3.92565	-5.45001	[-/-]	K02883|1|9e-27|121|zma:103646289|large subunit ribosomal protein L18e;K11855|2|3e-23|109|bvg:104906049|ubiquitin carboxyl-terminal hydrolase 36/42 [EC:3.4.19.12];K05747|3|5e-12|72.8|gmx:102666577|Wiskott-Aldrich syndrome protein;K13412|4|2e-07|57.4|dosa:Os05t0491900-00|calcium-dependent protein kinase [EC:2.7.11.1];K13172|5|3e-06|53.5|vcn:VOLCADRAFT_117048|serine/arginine repetitive matrix protei…	-	-	-	NA	GRMZM2G398807_T01/8.80218e-115/[mRNA] locus=5:192613762:192614148:+	Os02t0662100-01/297.846/[mRNA] locus=chr02:26814720:26815106:+	gi|514722970|ref|XP_004955126.1|/3.09253e-70/PREDICTED: 14 kDa proline-rich protein DC2.15-like [Setaria italica]
Pavir.J14383	contig16356:9551-10207	45.9375	60.9553	53.4464	18.9691	4.34925	11.6592	1.80179	1.28888	1.54534	1.19895	0.367729	0.783338	-2.19663	-2.91547	[-/-]	K00517|1|4e-45|181|mdm:103424604|;K13407|4|7e-44|177|atr:105420258|fatty acid omega-hydroxylase [EC:1.14.-.-]	-	GO:0020037//heme binding;GO:0016705//oxidoreductase activity, acting on paired donors, with incorporation or reduction of molecular oxygen;GO:0004497//monooxygenase activity;GO:0005506//iron ion binding;GO:0009055//electron carrier activity	GO:0055114//oxidation-reduction process	NA	GRMZM2G177668_T01/0/[mRNA] locus=4:19111543:19113186:-	Os11t0482901-01/490.134/[mRNA] locus=chr11:16985668:16986786:-	gi|413920849|gb|AFW60781.1|/1.04142e-104/putative cytochrome P450 superfamily protein [Zea mays]
Pavir.J14567	contig16538:1405-2395	77.6468	23.9966	50.8217	1.55863	3.66738	2.613	0.01	0.0393394	0.0246697	2.26311	0.0524572	1.15779	-4.28167	-7.01737	[-/-]	K11855|1|1e-23|110|bvg:104906049|ubiquitin carboxyl-terminal hydrolase 36/42 [EC:3.4.19.12];K05747|2|3e-16|86.7|gmx:102666577|Wiskott-Aldrich syndrome protein;K02883|3|5e-15|82.4|zma:103646289|large subunit ribosomal protein L18e;K13171|4|2e-13|77.0|bvg:104900057|serine/arginine repetitive matrix protein 1	-	-	-	NA	GRMZM2G372085_T01/5.11647e-116/[mRNA] locus=2:5924451:5924909:-	Os04t0644400-01/234.411/[mRNA] locus=chr04:32793227:32793775:-	gi|514804286|ref|XP_004977017.1|/3.34232e-97/PREDICTED: 36.4 kDa proline-rich protein-like [Setaria italica]
Pavir.J14839	contig168011:1220-1961	13.8843	42.6101	28.2472	18.0346	10.1889	14.1117	6.28997	4.11399	5.20198	2.44211	3.14203	2.79207	-1.00121	-1.43976	[-/-]	K09422|1|2e-107|389|sita:101755151|myb proto-oncogene protein, plant	-	GO:0005488//binding	-	AT5G61420.2/8.29113e-08/[mRNA] locus=Chr5:24689475:24690795:-	GRMZM2G051256_T01/7.38336e-59/[mRNA] locus=3:54469338:54472649:+	Os01t0305900-01/117.452/[mRNA] locus=chr01:11350610:11356623:+	gi|514772623|ref|XP_004967542.1|/6.36508e-107/PREDICTED: myb-related protein P-like [Setaria italica]
Pavir.J15156	contig171008:3-2518	49.5265	25.2262	37.3764	16.913	18.6847	17.7989	2.02719	3.64816	2.83767	9.97676	7.34165	8.6592	-1.07034	-2.64901	[-/-]	K01623|1|1e-38|162|zma:100273196|fructose-bisphosphate aldolase, class I [EC:4.1.2.13]	-	-	-	AT2G01140.1/7.93432e-07/[mRNA] locus=Chr2:95006:96491:-	GRMZM2G155253_T02/9.13139e-42/[mRNA] locus=4:204599361:204601109:-	Os11t0171300-01/309.74/[mRNA] locus=chr11:3488999:3491515:-	gi|475589947|gb|EMT21318.1|/9.18089e-39/Fructose-bisphosphate aldolase, chloroplastic [Aegilops tauschii]
Pavir.J15199	contig171373:0-961	3.17325	8.07153	5.62239	2.61469	2.76265	2.68867	0.383782	0.494585	0.439184	3.29484	1.81078	2.55281	-1.06429	-2.614	[-/-]	-	-	-	-	NA	GRMZM2G158447_T01/3.19892e-55/[mRNA] locus=7:159582978:159583309:+	Os07t0572400-01/184.852/[mRNA] locus=chr07:23110411:23110791:+	gi|514735185|ref|XP_004958097.1|/9.67637e-28/PREDICTED: uncharacterized protein LOC101783178 [Setaria italica]
Pavir.J15206	contig171454:348-1266	12.1092	7.67005	9.88961	7.54118	1.46015	4.50066	0.591509	0.755596	0.673553	0.483424	0.482236	0.48283	-1.13578	-2.74028	[-/-]	-	-	-	-	NA	AC202011.3_FGT010/6.32062e-29/[mRNA] locus=1:206340907:206341623:+	Os08t0551500-00/359.299/[mRNA] locus=chr08:27646938:27647642:+	gi|514799942|ref|XP_004974908.1|/1.20078e-114/PREDICTED: filament-like plant protein 1-like [Setaria italica]
Pavir.J15554	contig174385:1294-2443	23.5826	26.8149	25.1988	6.69872	5.48477	6.09174	2.1945	0.238596	1.21655	7.27549	10.7744	9.02494	-2.04843	-2.32406	[-/-]	K05280|1|1e-84|281|sita:101759053|flavonoid 3'-monooxygenase [EC:1.14.13.21]	-	GO:0020037//heme binding;GO:0016705//oxidoreductase activity, acting on paired donors, with incorporation or reduction of molecular oxygen;GO:0004497//monooxygenase activity;GO:0005506//iron ion binding;GO:0009055//electron carrier activity	GO:0055114//oxidation-reduction process	NA	GRMZM2G102079_T01/0/[mRNA] locus=7:6535752:6537347:-	Os03t0650200-00/652.687/[mRNA] locus=chr03:25219722:25221556:-	gi|514724482|ref|XP_004955502.1|/0/PREDICTED: flavonoid 3'-monooxygenase-like [Setaria italica]
Pavir.J15676	contig175369:2-1842	6.77875	10.7278	8.75328	4.16657	2.24838	3.20748	0.651551	1.01074	0.831145	4.69873	3.05223	3.87548	-1.44839	-1.94827	[-/-]	K11253|1|9e-28|125|pop:POPTR_0002s10030g|histone H3;K12126|2|2e-13|77.4|mus:103985843|phytochrome-interacting factor 3;K16189|4|8e-13|75.5|bdi:100828542|phytochrome-interacting factor 4	GO:0005634//nucleus	GO:0046983//protein dimerization activity	-	AT1G68920.2/2.44579e-18/[mRNA] locus=Chr1:25915620:25917675:+	GRMZM5G828396_T01/1.45904e-147/[mRNA] locus=1:192032527:192034549:+	Os08t0524800-01/478.24/[mRNA] locus=chr08:26103014:26104947:+	gi|514797975|ref|XP_004973933.1|/1.18753e-142/PREDICTED: transcription factor bHLH78-like [Setaria italica]
Pavir.J17451	contig192342:1674-2322	9.24688	8.64906	8.94797	4.32196	2.49359	3.40777	0.686639	1.03415	0.860397	0.937327	1.58832	1.26282	-1.39273	-1.98575	[-/-]	K01599|1|8e-22|103|eus:EUTSA_v10022319mg|uroporphyrinogen decarboxylase [EC:4.1.1.37];K14325|3|1e-15|83.6|fve:101301470|RNA-binding protein with serine-rich domain 1	GO:0016023//cytoplasmic membrane-bounded vesicle	-	-	NA	GRMZM2G099483_T01/7.52904e-145/[mRNA] locus=8:23887925:23889688:+	Os01t0207500-01/174.94/[mRNA] locus=chr01:5843014:5843742:+	gi|514776937|ref|XP_004968590.1|/4.4428e-92/PREDICTED: peptide-N4-(N-acetyl-beta-glucosaminyl)asparagine amidase A-like [Setaria italica]
Pavir.J18214	contig19991:2266-6205	8.05116	7.73616	7.89366	3.4308	3.99083	3.71082	0.855023	1.37372	1.11437	2.55303	1.02657	1.7898	-1.08896	-1.7355	[-/-]	K13680|1|2e-125|451|smo:SELMODRAFT_230176|beta-mannan synthase [EC:2.4.1.32]	-	-	-	AT4G07960.1/1.5978e-24/[mRNA] locus=Chr4:4802628:4805114:-	GRMZM2G028286_T01/0/[mRNA] locus=1:281644822:281647859:-	Os03t0770800-01/1614.13/[mRNA] locus=chr03:31931098:31934272:-	gi|514813658|ref|XP_004981611.1|/0/PREDICTED: probable xyloglucan glycosyltransferase 9-like [Setaria italica]
Pavir.J19656	contig214043:0-1574	10.5711	5.65374	8.1124	3.53309	3.09186	3.31248	0.735199	0.916343	0.825771	1.59188	1.58892	1.5904	-1.29222	-2.0041	[-/-]	K03955|1|5e-08|60.1|smo:SELMODRAFT_104768|NADH dehydrogenase (ubiquinone) 1 alpha/beta subcomplex 1	GO:0009941//chloroplast envelope;GO:0009570//chloroplast stroma	-	GO:0006633//fatty acid biosynthetic process;GO:0009416//response to light stimulus	NA	GRMZM2G122324_T01/3.39455e-87/[mRNA] locus=4:22526010:22526717:+	Os11t0521500-01/228.464/[mRNA] locus=chr11:18751537:18753206:-	gi|514809035|ref|XP_004979348.1|/1.53162e-44/PREDICTED: acyl carrier protein 4, chloroplastic-like [Setaria italica]
Pavir.J19956	contig217142:1298-1640	8.02979	3.12853	5.57916	0.291438	0.908229	0.599833	0.01	0.01	0.01	1.24728	0.01	0.62864	-3.21741	-9.22842	[-/-]	K14488|1|4e-10|63.5|bdi:100825828|SAUR family protein;K13172|2|5e-10|63.2|cvr:CHLNCDRAFT_140537|serine/arginine repetitive matrix protein 2	-	-	-	NA	GRMZM2G379490_T01/3.09501e-90/[mRNA] locus=5:101585502:101585843:+	Os07t0475700-01/248.287/[mRNA] locus=chr07:17186787:17187149:+	gi|514733460|ref|XP_004957674.1|/7.26044e-54/PREDICTED: auxin-induced protein 15A-like [Setaria italica]
Pavir.J20063	contig218132:18-1027	13.2369	12.7977	13.0173	5.43864	2.15595	3.7973	0.206676	1.49741	0.852041	4.19886	2.1544	3.17663	-1.77739	-2.15598	[-/-]	-	-	-	-	NA	GRMZM2G014695_T02/4.38826e-10/[mRNA] locus=2:62376765:62378410:-	Os04t0400000-00/67.8929/[mRNA] locus=chr04:19796632:19800392:-	gi|125590250|gb|EAZ30600.1|/1.52207e-07/hypothetical protein OsJ_14653 [Oryza sativa Japonica Group]
Pavir.J20383	contig22151:2914-4916	6.88814	20.4664	13.6773	8.8017	2.4706	5.63615	1.08972	0.410526	0.750124	0.775183	0.990471	0.882827	-1.279	-2.90951	[-/-]	K17099|1|2e-144|513|obr:102711531|annexin A13;K17095|3|1e-98|361|pda:103698777|annexin A7/11	-	GO:0005509//calcium ion binding;GO:0005544//calcium-dependent phospholipid binding	-	NA	GRMZM2G132461_T02/0/[mRNA] locus=6:142646987:142648278:-	Os05t0382600-02/496.081/[mRNA] locus=chr05:18494551:18495904:-	gi|514750918|ref|XP_004962223.1|/1.57336e-162/PREDICTED: annexin D4-like isoform X1 [Setaria italica]
Pavir.J20922	contig22771:0-1053	3.49651	6.62205	5.05928	1.96761	1.24002	1.60381	0.7715	0.522372	0.646936	0.789113	1.65237	1.22074	-1.65743	-1.30981	[-/-]	K15086|1|5e-83|307|sita:101779235|(3S)-linalool synthase [EC:4.2.3.25]	-	GO:0000287//magnesium ion binding;GO:0010333//terpene synthase activity;GO:0000287//magnesium ion binding;GO:0010333//terpene synthase activity	GO:0008152//metabolic process;GO:0008152//metabolic process	NA	GRMZM2G061023_T04/1.28804e-66/[mRNA] locus=4:238295955:238308743:-	Os10t0489500-00/93.6635/[mRNA] locus=chr10:18572706:18575857:-	gi|514710638|ref|XP_004952083.1|/5.35752e-88/PREDICTED: probable terpene synthase 13-like isoform X2 [Setaria italica]
Pavir.J21278	contig231699:20-1822	3.37566	8.2158	5.79573	4.284	1.27255	2.77828	0.662125	0.20869	0.435407	0.729579	1.13263	0.931106	-1.0608	-2.67375	[-/-]	K10251|1|9e-156|550|sita:101755405|17beta-estradiol 17-dehydrogenase / very-long-chain 3-oxoacyl-CoA reductase [EC:1.1.1.62 1.1.1.330]	-	GO:0016491//oxidoreductase activity;GO:0000166//nucleotide binding	GO:0055114//oxidation-reduction process	NA	GRMZM2G465868_T01/2.72833e-44/[mRNA] locus=9:39439437:39441216:-	Os06t0299100-01/319.652/[mRNA] locus=chr06:11117030:11118232:-	gi|514763439|ref|XP_004965274.1|/3.94189e-155/PREDICTED: very-long-chain 3-oxoacyl-CoA reductase 1-like [Setaria italica]
Pavir.J21542	contig23469:5486-7904	8.75651	26.8257	17.7911	10.7463	6.02159	8.38394	0.854716	0.139789	0.497252	0.118782	1.23334	0.676062	-1.08546	-4.07558	[-/-]	K13222|1|2e-104|380|sita:101766758|indole-3-glycerol-phosphate lyase [EC:4.1.2.8]	GO:0009570//chloroplast stroma	GO:0004834//tryptophan synthase activity	GO:0042742//defense response to bacterium;GO:0052544//defense response by callose deposition in cell wall;GO:0000162//tryptophan biosynthetic process	NA	GRMZM2G046163_T01/2.2946e-138/[mRNA] locus=1:288267862:288269475:-	Os03t0797500-01/343.44/[mRNA] locus=chr03:33226729:33228396:-	gi|514813285|ref|XP_004981426.1|/1.00101e-103/PREDICTED: indole-3-glycerol phosphate lyase, chloroplastic-like [Setaria italica]
Pavir.J22939	contig250268:428-1851	39.6027	89.502	64.5524	33.1079	10.8703	21.9891	11.7156	4.13875	7.92716	8.78517	15.8702	12.3277	-1.55368	-1.47191	[-/-]	K15400|1|3e-36|153|sot:102577559|omega-hydroxypalmitate O-feruloyl transferase [EC:2.3.1.188]	-	-	-	NA	GRMZM2G024350_T01/9.5046e-26/[mRNA] locus=6:127715172:127716509:-	Os04t0175450-00/167.011/[mRNA] locus=chr04:5152086:5153255:+	gi|514722344|ref|XP_004954968.1|/1.11765e-129/PREDICTED: benzyl alcohol O-benzoyltransferase-like [Setaria italica]
Pavir.J23740	contig25947:506-4266	4.70764	3.55752	4.13258	2.35347	1.43096	1.89222	0.375877	0.462693	0.419285	1.25811	1.37685	1.31748	-1.12697	-2.17408	[-/-]	-	-	-	-	NA	GRMZM2G156765_T01/1.67198e-114/[mRNA] locus=6:167982825:167984668:-	NA	gi|514746127|ref|XP_004961047.1|/6.27321e-151/PREDICTED: uncharacterized protein LOC101775499 [Setaria italica]
Pavir.J24011	contig26281:4063-7731	23.7436	17.429	20.5863	8.75679	8.54316	8.64997	1.90553	1.55219	1.72886	5.82528	5.94784	5.88656	-1.25091	-2.32287	[-/-]	K18443|1|3e-115|416|rcu:RCOM_0732470|golgi-specific brefeldin A-resistance guanine nucleotide exchange factor 1;K13199|2|2e-18|95.5|mtr:MTR_7g081660|plasminogen activator inhibitor 1 RNA-binding protein;K13172|3|2e-17|91.7|pxb:103937106|serine/arginine repetitive matrix protein 2;K11267|4|1e-16|89.4|mtr:MTR_091s0011|sister chromatid cohesion protein PDS5;K13412|5|3e-16|87.8|dosa:Os05t0491900-00|c…	-	GO:0042802//identical protein binding;GO:0004252//serine-type endopeptidase activity	GO:0043086//negative regulation of catalytic activity;GO:0006508//proteolysis	NA	GRMZM2G055684_T01/0/[mRNA] locus=8:101208464:101210788:+	Os05t0435800-01/1598.27/[mRNA] locus=chr05:21325959:21328244:-	gi|514749863|ref|XP_004961962.1|/0/PREDICTED: subtilisin-like protease-like [Setaria italica]
Pavir.J24549	contig26952:3416-5173	4.58529	9.18469	6.88499	1.75088	0.550609	1.15074	0.169104	0.236099	0.202602	0.621141	0.0810011	0.351071	-2.58089	-2.50585	[-/-]	K04124|1|7e-23|108|vvi:100265167|gibberellin 3-beta-dioxygenase [EC:1.14.11.15]	-	GO:0051213//dioxygenase activity	-	NA	GRMZM2G542847_T01/7.00681e-11/[mRNA] locus=4:77982329:77983472:+	Os08t0417000-01/67.8929/[mRNA] locus=chr08:19950879:19952304:-	gi|475622941|gb|EMT32035.1|/1.25563e-105/Gibberellin 3-beta-dioxygenase 1 [Aegilops tauschii]
Pavir.J24647	contig270767:960-1704	1411.88	840.877	1126.38	680.661	236.931	458.796	200.573	212.314	206.444	358.641	395.825	377.233	-1.29577	-1.15211	[-/-]	K08912|1|2e-142|504|sita:101764833|light-harvesting complex II chlorophyll a/b binding protein 1	GO:0010287//plastoglobule;GO:0009941//chloroplast envelope;GO:0048046//apoplast;GO:0009535//chloroplast thylakoid membrane;GO:0005739//mitochondrion	GO:0046872//metal ion binding	GO:0009765//photosynthesis, light harvesting;GO:0009637//response to blue light;GO:0010218//response to far red light;GO:0010114//response to red light	AT2G34420.1/8.67549e-48/[mRNA] locus=Chr2:14522716:14523513:-	GRMZM2G155216_T02/0/[mRNA] locus=8:70797574:70798541:-	Os01t0600900-02/975.811/[mRNA] locus=chr01:23607433:23608218:+	gi|514746759|ref|XP_004961193.1|/8.02425e-142/PREDICTED: chlorophyll a-b binding protein M9, chloroplastic-like [Setaria italica]
Pavir.J24736	contig27173:3349-5376	18.7942	13.929	16.3616	5.20197	1.91051	3.55624	0.290789	2.64753	1.46916	2.88748	0.0789529	1.48322	-2.20189	-1.27536	[-/-]	K13172|1|6e-12|72.8|vcn:VOLCADRAFT_117048|serine/arginine repetitive matrix protein 2;K14317|3|6e-11|69.3|mpp:MICPUCDRAFT_46822|nuclear pore complex protein Nup214	GO:0005576//extracellular region;GO:0016020//membrane;GO:0005618//cell wall	-	GO:0009664//plant-type cell wall organization;GO:0006949//syncytium formation	AT2G37640.1/1.73298e-19/[mRNA] locus=Chr2:15788077:15789812:-	GRMZM5G892685_T01/0/[mRNA] locus=6:154130970:154132540:+	Os05t0477600-01/904.446/[mRNA] locus=chr05:23496160:23497510:-	gi|514748961|ref|XP_004961745.1|/3.95532e-142/PREDICTED: expansin-A4-like [Setaria italica]
Pavir.J24982	contig274859:255-1001	2.61459	6.31657	4.46558	1.47462	0.446421	0.960519	0.121692	0.0573282	0.0895104	0.0735926	0.305313	0.189453	-2.21696	-3.42369	[-/-]	K01870|1|2e-16|86.7|eus:EUTSA_v10003524mg|isoleucyl-tRNA synthetase [EC:6.1.1.5];K19027|2|2e-10|66.6|smo:SELMODRAFT_443317|zinc finger FYVE domain-containing protein 26;K13172|3|3e-09|62.4|cvr:CHLNCDRAFT_140537|serine/arginine repetitive matrix protein 2;K14325|4|1e-08|60.5|mdm:103418219|RNA-binding protein with serine-rich domain 1;K13171|5|3e-08|59.3|bvg:104900057|serine/arginine repetitive mat…	GO:0016023//cytoplasmic membrane-bounded vesicle	-	-	NA	GRMZM2G433184_T01/7.98261e-28/[mRNA] locus=1:124469764:124470264:-	Os11t0645400-01/341.458/[mRNA] locus=chr11:25617801:25618313:+	gi|514810086|ref|XP_004979856.1|/3.9204e-80/PREDICTED: disease resistance response protein 206-like [Setaria italica]
Pavir.J26314	contig29263:5300-6582	18.5263	12.4098	15.4681	11.2093	4.16924	7.68925	1.55777	2.43899	1.99838	2.8617	4.98608	3.92389	-1.00838	-1.94401	[-/-]	K13172|1|5e-15|82.8|cvr:CHLNCDRAFT_140537|serine/arginine repetitive matrix protein 2;K14325|5|4e-12|73.2|pda:103711100|RNA-binding protein with serine-rich domain 1	-	-	-	NA	GRMZM2G552966_T01/2.3762e-41/[mRNA] locus=1:5336954:5337598:+	Os03t0124500-01/143.222/[mRNA] locus=chr03:1419869:1420731:+	gi|514822481|ref|XP_004985904.1|/3.72626e-109/PREDICTED: uncharacterized protein LOC101771485 [Setaria italica]
Pavir.J26562	contig29613:7081-7591	965.164	552.602	758.883	418.194	160.159	289.177	103.415	125.256	114.335	221.446	221.323	221.385	-1.39193	-1.33868	[-/-]	K08912|1|1e-95|348|sita:101767618|light-harvesting complex II chlorophyll a/b binding protein 1	GO:0010287//plastoglobule;GO:0009941//chloroplast envelope;GO:0048046//apoplast;GO:0009535//chloroplast thylakoid membrane;GO:0005739//mitochondrion	GO:0046872//metal ion binding	GO:0009765//photosynthesis, light harvesting;GO:0009637//response to blue light;GO:0010218//response to far red light;GO:0010114//response to red light	AT2G34420.1/5.47065e-42/[mRNA] locus=Chr2:14522716:14523513:-	GRMZM2G155216_T02/0/[mRNA] locus=8:70797574:70798541:-	Os01t0600900-02/797.399/[mRNA] locus=chr01:23607433:23608218:+	gi|514778380|ref|XP_004969083.1|/4.07717e-95/PREDICTED: chlorophyll a-b binding protein 2, chloroplastic-like [Setaria italica]
Pavir.J26569	contig29627:3979-7432	151.815	204.842	178.328	81.4552	22.4983	51.9768	4.91602	6.46787	5.69195	7.44058	4.8272	6.13389	-1.7786	-3.19087	[-/-]	K01188|1|0.0|944|sita:101765746|beta-glucosidase [EC:3.2.1.21]	GO:0009505//plant-type cell wall	GO:0004553//hydrolase activity, hydrolyzing O-glycosyl compounds	GO:0005975//carbohydrate metabolic process;GO:0009860//pollen tube growth	NA	GRMZM5G828987_T02/2.79612e-11/[mRNA] locus=9:147152052:147156983:-	Os09t0490400-00/349.387/[mRNA] locus=chr09:18889955:18893764:-	gi|514731489|ref|XP_004957196.1|/0/PREDICTED: beta-glucosidase 30-like [Setaria italica]
Pavir.J26682	contig29813:2308-7333	6.68262	7.64216	7.16239	3.18787	2.86962	3.02874	0.93031	0.557652	0.743981	3.9631	2.83895	3.40102	-1.24172	-2.02538	[-/-]	K04730|1|9e-131|468|ppp:PHYPADRAFT_143513|interleukin-1 receptor-associated kinase 1 [EC:2.7.11.1]	-	-	-	AT3G13065.1/5.20781e-09/[mRNA] locus=Chr3:4187510:4190863:+	GRMZM2G071573_T02/0/[mRNA] locus=9:97250167:97255325:+	Os06t0634500-01/268.111/[mRNA] locus=chr06:25731161:25732888:-	gi|514765656|ref|XP_004965804.1|/0/PREDICTED: protein STRUBBELIG-RECEPTOR FAMILY 8-like [Setaria italica]
Pavir.J27390	contig307949:703-1240	9.91004	6.39372	8.15188	0.742205	1.13159	0.936896	0.01	0.687203	0.348602	1.71285	0.15499	0.933922	-3.12117	-1.44505	[-/-]	K08235|1|2e-79|293|zma:100191584|xyloglucan:xyloglucosyl transferase [EC:2.4.1.207];K14504|3|1e-77|288|sbi:SORBI_10g028580|xyloglucan:xyloglucosyl transferase TCH4 [EC:2.4.1.207]	GO:0009505//plant-type cell wall;GO:0005737//cytoplasm;GO:0005886//plasma membrane;GO:0048046//apoplast	GO:0004553//hydrolase activity, hydrolyzing O-glycosyl compounds;GO:0016762//xyloglucan:xyloglucosyl transferase activity;GO:0080039//xyloglucan endotransglucosylase activity	GO:0010411//xyloglucan metabolic process;GO:0080022//primary root development;GO:0009739//response to gibberellin;GO:0009409//response to cold;GO:0009741//response to brassinosteroid;GO:0009408//response to heat;GO:0042545//cell wall modification;GO:0009733//response to auxin;GO:0007568//aging;GO:0009612//response to mechanical stimulus	AT4G30270.1/3.08717e-06/[mRNA] locus=Chr4:14819445:14820448:-	GRMZM2G166944_T01/7.2816e-172/[mRNA] locus=5:54172214:54173212:-	Os06t0697000-02/498.064/[mRNA] locus=chr06:29156719:29157756:-	gi|194690862|gb|ACF79515.1|/8.2711e-79/unknown [Zea mays]
Pavir.J27713	contig312393:193-990	39.4705	21.9676	30.719	17.0217	10.132	13.5768	0.887393	1.84935	1.36837	4.27432	2.33965	3.30698	-1.17798	-3.31061	[-/-]	-	GO:0009536//plastid	-	-	NA	GRMZM2G070847_T01/1.05667e-54/[mRNA] locus=7:140347780:140348226:+	Os09t0517000-01/111.505/[mRNA] locus=chr09:20156493:20156954:+	gi|514732172|ref|XP_004957364.1|/4.82233e-61/PREDICTED: uncharacterized protein LOC101765483 [Setaria italica]
Pavir.J28476	contig32349:0-3372	18.8912	10.441	14.6661	5.26794	5.17226	5.2201	1.96392	2.52214	2.24303	3.61473	3.55264	3.58368	-1.49034	-1.21863	[-/-]	K04733|1|6e-121|436|dosa:Os01t0870500-01|interleukin-1 receptor-associated kinase 4 [EC:2.7.11.1]	-	GO:0005524//ATP binding;GO:0004674//protein serine/threonine kinase activity	GO:0048544//recognition of pollen;GO:0006468//protein phosphorylation	AT4G00340.1/6.22745e-09/[mRNA] locus=Chr4:148958:151496:+	GRMZM2G301124_T01/1.88561e-47/[mRNA] locus=10:8800137:8802581:-	Os04t0419900-01/1067/[mRNA] locus=chr04:20758085:20760430:+	gi|326523205|dbj|BAJ88643.1|/0/predicted protein [Hordeum vulgare subsp. vulgare]
Pavir.J29258	contig335764:2-1336	7.355	2.05469	4.70485	0.579249	0.609826	0.594537	0.210835	0.269064	0.23995	0.75506	0.491363	0.623212	-2.98431	-1.30904	[-/-]	K01206|1|9e-16|83.2|cic:CICLE_v10031741mg|alpha-L-fucosidase [EC:3.2.1.51]	GO:0005773//vacuole;GO:0005618//cell wall	GO:0016788//hydrolase activity, acting on ester bonds	GO:0006629//lipid metabolic process	AT5G10660.2/2.38226e-10/[mRNA] locus=Chr5:3370553:3372348:+	GRMZM2G469898_T01/1.47674e-179/[mRNA] locus=9:64029103:64031666:+	Os06t0531900-01/430.664/[mRNA] locus=chr06:19866399:19869943:-	gi|514764543|ref|XP_004965533.1|/2.05196e-76/PREDICTED: GDSL esterase/lipase At5g45910-like [Setaria italica]
Pavir.J29542	contig340023:842-1232	653.561	445.293	549.427	245.702	268.834	257.268	55.0639	58.6917	56.8778	204.912	116.553	160.733	-1.09465	-2.17734	[-/-]	K02982|1|8e-42|168|zma:845237|small subunit ribosomal protein S3	GO:0005763//mitochondrial small ribosomal subunit;GO:0009295//nucleoid;GO:0009507//chloroplast;GO:0016020//membrane	GO:0003735//structural constituent of ribosome;GO:0019843//rRNA binding	GO:0006412//translation	NA	GRMZM2G448151_T01/2.19965e-125/[mRNA] locus=1:203906170:203906844:+	NA	gi|345895256|ref|YP_004841987.1|/3.66366e-42/ribosomal protein S3 [Panicum virgatum]
Pavir.J29923	contig346140:508-1093	45.8172	36.9671	41.3922	6.62466	3.38312	5.00389	0.01	0.553829	0.281914	1.61349	0.214369	0.913931	-3.04824	-4.17294	[-/-]	K00430|1|3e-11|68.6|smo:SELMODRAFT_430498|peroxidase [EC:1.11.1.7]	-	-	-	NA	GRMZM5G839640_T01/3.06395e-08/[mRNA] locus=5:5187862:5188119:-	NA	gi|514823092|ref|XP_004986206.1|/6.62858e-22/PREDICTED: protein app1-like [Setaria italica]
Pavir.J30100	contig349035:52-642	93.8669	112.87	103.368	50.322	32.1396	41.2308	11.459	14.0831	12.771	29.1504	17.7926	23.4715	-1.326	-1.69085	[-/-]	K03456|1|1e-13|76.3|mus:103981635|serine/threonine-protein phosphatase 2A regulatory subunit A;K00430|2|2e-13|75.5|dosa:Os04t0498700-01|peroxidase [EC:1.11.1.7]	-	-	-	NA	GRMZM2G001514_T01/2.58876e-178/[mRNA] locus=8:69593036:69593884:+	Os05t0563600-01/323.617/[mRNA] locus=chr05:28051825:28052643:+	gi|514746821|ref|XP_004961218.1|/6.93574e-96/PREDICTED: fasciclin-like arabinogalactan protein 13-like [Setaria italica]
Pavir.J31344	contig37095:9-1818	5.006	7.31583	6.16092	2.52639	2.39644	2.46142	0.824742	0.272198	0.54847	5.34918	4.29834	4.82376	-1.32366	-2.166	[-/-]	K09422|1|0.0|794|sita:101773874|myb proto-oncogene protein, plant	-	GO:0003677//DNA binding;GO:0003682//chromatin binding	-	AT1G09540.1/6.1179e-35/[mRNA] locus=Chr1:3086333:3087689:+	GRMZM2G127490_T01/0/[mRNA] locus=10:87788787:87790363:-	Os05t0140100-03/1330.65/[mRNA] locus=chr05:2313403:2314922:+	gi|514743642|ref|XP_004960435.1|/0/PREDICTED: transcription factor MYB28-like isoform X2 [Setaria italica]
Pavir.J32096	contig38368:4612-6605	9.50341	3.47636	6.48988	1.19421	1.00899	1.1016	0.213558	0.134492	0.174025	1.41055	0.521557	0.966054	-2.5586	-2.66223	[-/-]	K00430|1|1e-122|441|sita:101757192|peroxidase [EC:1.11.1.7]	-	GO:0020037//heme binding;GO:0046872//metal ion binding;GO:0004601//peroxidase activity	GO:0055114//oxidation-reduction process;GO:0006979//response to oxidative stress	NA	GRMZM2G144648_T01/0/[mRNA] locus=3:41742059:41743616:-	Os01t0270300-01/670.529/[mRNA] locus=chr01:9340193:9341978:+	gi|514773382|ref|XP_004967723.1|/4.28445e-122/PREDICTED: peroxidase 24-like [Setaria italica]
Pavir.J33584	contig41659:0-2803	76.8388	74.5961	75.7175	20.3784	6.6146	13.4965	5.58967	6.42331	6.00649	8.26797	4.37501	6.32149	-2.48804	-1.16799	[-/-]	K05350|1|0.0|593|sita:101781059|beta-glucosidase [EC:3.2.1.21]	GO:0022626//cytosolic ribosome;GO:0009505//plant-type cell wall;GO:0016023//cytoplasmic membrane-bounded vesicle;GO:0005576//extracellular region	GO:0050224;GO:0047701;GO:0080079//cellobiose glucosidase activity;GO:0033907;GO:0047668//amygdalin beta-glucosidase activity;GO:0004567//beta-mannosidase activity;GO:0042973//glucan endo-1,3-beta-D-glucosidase activity;GO:0080082//esculin beta-glucosidase activity;GO:0080081//4-methylumbelliferyl-beta-D-glucopyranoside beta-glucosidase activity;GO:0008270//zinc ion binding;GO:0004565//beta-galact…	GO:0005975//carbohydrate metabolic process	AT5G36890.1/2.72692e-06/[mRNA] locus=Chr5:14542164:14546090:-	GRMZM2G118003_T03/0/[mRNA] locus=1:264799101:264802347:-	Os03t0703000-01/1070.96/[mRNA] locus=chr03:28240649:28245131:-	gi|514814568|ref|XP_004982055.1|/0/PREDICTED: beta-glucosidase 7-like isoform X1 [Setaria italica]
Pavir.J34058	contig44624:1227-1929	77.1987	503.136	290.167	99.7988	139.015	119.407	6.25718	31.1735	18.7153	1.60411	4.62947	3.11679	-1.281	-2.67359	[-/-]	-	-	-	-	NA	GRMZM2G018099_T01/9.71105e-12/[mRNA] locus=10:93439482:93439793:+	NA	gi|514708006|ref|XP_004951433.1|/5.46854e-25/PREDICTED: uncharacterized protein LOC101758143 [Setaria italica]
Pavir.J34146	contig45165:4522-6041	155.433	54.1425	104.788	69.7355	5.09606	37.4158	2.82947	18.9717	10.9006	22.5103	16.7427	19.6265	-1.48575	-1.77924	[-/-]	K00218|1|0.0|714|sita:101764145|protochlorophyllide reductase [EC:1.3.1.33]	GO:0009941//chloroplast envelope;GO:0009535//chloroplast thylakoid membrane;GO:0009941//chloroplast envelope;GO:0009535//chloroplast thylakoid membrane	GO:0003959//NADPH dehydrogenase activity;GO:0016630//protochlorophyllide reductase activity;GO:0000166//nucleotide binding;GO:0003959//NADPH dehydrogenase activity;GO:0016630//protochlorophyllide reductase activity;GO:0000166//nucleotide binding	GO:0009723//response to ethylene;GO:0055114//oxidation-reduction process;GO:0009723//response to ethylene;GO:0055114//oxidation-reduction process	NA	GRMZM2G084958_T01/0/[mRNA] locus=2:1461618:1462884:-	Os04t0678700-01/1070.96/[mRNA] locus=chr04:34663127:34664411:+	gi|514742114|ref|XP_004960061.1|/0/PREDICTED: protochlorophyllide reductase A, chloroplastic-like [Setaria italica]
Pavir.J34360	contig46422:749-5836	7.63814	4.9001	6.26912	2.04979	4.19193	3.12086	0.548518	0.523992	0.536255	1.67032	0.57583	1.12308	-1.00632	-2.54095	[-/-]	K03183|1|4e-84|310|sita:101763323|demethylmenaquinone methyltransferase / 2-methoxy-6-polyprenyl-1,4-benzoquinol methylase [EC:2.1.1.163 2.1.1.201]	GO:0009507//chloroplast;GO:0009507//chloroplast	GO:0052624//2-phytyl-1,4-naphthoquinone methyltransferase activity;GO:0052624//2-phytyl-1,4-naphthoquinone methyltransferase activity	GO:0032259//methylation;GO:0042372//phylloquinone biosynthetic process;GO:0032259//methylation;GO:0042372//phylloquinone biosynthetic process	NA	GRMZM2G099729_T01/6.86731e-176/[mRNA] locus=10:129463739:129465572:-	Os04t0507800-01/67.8929/[mRNA] locus=chr04:25373884:25374299:-	gi|514802553|ref|XP_004976169.1|/1.6012e-83/PREDICTED: 2-phytyl-1,4-beta-naphthoquinone methyltransferase, chloroplastic-like [Setaria italica]
Pavir.J34566	contig47705:1787-5863	12.7516	9.12583	10.9387	3.6944	2.65325	3.17382	0.562902	0.285181	0.424042	2.5848	0.816836	1.70082	-1.78515	-2.90394	[-/-]	K13412|1|8e-11|68.9|dosa:Os05t0491900-00|calcium-dependent protein kinase [EC:2.7.11.1];K13172|3|2e-10|67.8|cvr:CHLNCDRAFT_140537|serine/arginine repetitive matrix protein 2	GO:0005773//vacuole	-	-	NA	GRMZM2G047298_T01/0/[mRNA] locus=3:213775198:213778700:+	Os01t0652100-01/1063.03/[mRNA] locus=chr01:26369812:26374036:-	gi|514779374|ref|XP_004969334.1|/5.24746e-170/PREDICTED: uncharacterized protein LOC101766252 [Setaria italica]
Pavir.J34634	contig48101:3383-5839	25.5541	38.8508	32.2024	16.2358	15.0893	15.6625	6.64667	6.62183	6.63425	18.8653	9.38638	14.1258	-1.03985	-1.23931	[-/-]	K13172|1|6e-09|62.4|cvr:CHLNCDRAFT_140537|serine/arginine repetitive matrix protein 2;K14325|2|3e-08|60.1|brp:103842841|RNA-binding protein with serine-rich domain 1;K15292|3|1e-07|58.2|gsl:Gasu_61540|syntaxin-binding protein 1;K03006|5|2e-07|57.4|ppp:PHYPADRAFT_173475|DNA-directed RNA polymerase II subunit RPB1 [EC:2.7.7.6]	GO:0005773//vacuole	-	-	AT2G35860.1/7.69734e-09/[mRNA] locus=Chr2:15059859:15061810:+	GRMZM2G329181_T03/0/[mRNA] locus=1:285979112:285981567:-	Os03t0788600-02/779.558/[mRNA] locus=chr03:32757382:32760374:-	gi|514813429|ref|XP_004981498.1|/2.94553e-118/PREDICTED: fasciclin-like arabinogalactan protein 16-like [Setaria italica]
Pavir.J35481	contig53499:3884-4043	27.289	26.262	26.7755	2.99031	2.86059	2.92545	0.01	0.01	0.01	0.01	0.01	0.01	-3.19418	-11.5144	[-/-]	-	-	-	-	NA	GRMZM2G326933_T01/1.68028e-34/[mRNA] locus=3:182127134:182127298:+	Os05t0465000-01/71.8576/[mRNA] locus=chr05:22828439:22828681:+	gi|514784010|ref|XP_004970487.1|/3.63529e-21/PREDICTED: uncharacterized protein LOC101774893 [Setaria italica]
Pavir.J36108	contig57751:30-1118	5.52196	5.21189	5.36693	3.19308	2.14715	2.67012	0.483722	0.835387	0.659554	0.592568	0.24636	0.419464	-1.00719	-2.01734	[-/-]	K06911|1|3e-86|319|sita:101755073|uncharacterized protein	GO:0005886//plasma membrane	GO:0005516//calmodulin binding	GO:0009737//response to abscisic acid	NA	GRMZM2G055469_T01/4.05129e-163/[mRNA] locus=7:132391150:132393217:+	Os09t0484800-01/424.717/[mRNA] locus=chr09:18708172:18710008:+	gi|514731378|ref|XP_004957168.1|/1.16472e-85/PREDICTED: pirin-like protein At1g50590-like [Setaria italica]
Pavir.J36963	contig64103:3986-4938	28.4961	38.5072	33.5017	16.7169	9.02723	12.8721	3.32287	5.61966	4.47126	9.81077	4.84706	7.32892	-1.37999	-1.52549	[-/-]	K13412|1|2e-13|76.3|dosa:Os05t0491900-00|calcium-dependent protein kinase [EC:2.7.11.1];K14325|3|3e-09|62.4|pxb:103936927|RNA-binding protein with serine-rich domain 1	-	-	-	NA	GRMZM2G001514_T01/9.64105e-160/[mRNA] locus=8:69593036:69593884:+	Os05t0563600-01/202.693/[mRNA] locus=chr05:28051825:28052643:+	gi|514746821|ref|XP_004961218.1|/1.04434e-81/PREDICTED: fasciclin-like arabinogalactan protein 13-like [Setaria italica]
Pavir.J37091	contig65115:1342-4186	5.80041	6.03753	5.91897	3.36213	2.43829	2.90021	0.231963	0.808226	0.520094	2.44577	1.09721	1.77149	-1.02919	-2.47931	[-/-]	K03456|1|1e-44|182|mus:103981635|serine/threonine-protein phosphatase 2A regulatory subunit A;K06464|2|9e-22|106|atr:105420786|integrin beta 2;K06588|2|9e-22|106|atr:105420786|integrin beta 5;K19519|2|9e-22|106|atr:105420786|transforming growth factor-beta-induced protein;K13172|3|4e-20|101|pxb:103937106|serine/arginine repetitive matrix protein 2	GO:0016023//cytoplasmic membrane-bounded vesicle	-	-	NA	GRMZM2G065718_T01/0/[mRNA] locus=1:5953160:5954338:+	Os03t0128000-01/268.111/[mRNA] locus=chr03:1579509:1580714:+	gi|514825080|ref|XP_004987197.1|/0/PREDICTED: fasciclin-like arabinogalactan protein 8-like [Setaria italica]
Pavir.J37169	contig65803:464-4635	5.23371	6.62155	5.92763	2.56213	2.7217	2.64192	1.12907	0.741679	0.935374	3.07813	1.35147	2.2148	-1.16587	-1.49797	[-/-]	K12472|1|9e-28|127|brp:103830490|epidermal growth factor receptor substrate 15;K12811|4|2e-26|122|brp:103874839|ATP-dependent RNA helicase DDX46/PRP5 [EC:3.6.4.13];K09291|5|4e-26|121|csv:101216510|nucleoprotein TPR	-	-	-	NA	GRMZM2G128737_T01/0/[mRNA] locus=5:44404760:44407699:+	Os05t0119700-01/163.046/[mRNA] locus=chr05:1014356:1014658:-	gi|514817646|ref|XP_004983541.1|/0/PREDICTED: putative WEB family protein At1g65010, chloroplastic-like [Setaria italica]
Pavir.J37366	contig67490:1593-3573	5.79192	6.5812	6.18656	2.09746	1.4907	1.79408	0.824276	0.537609	0.680942	2.0163	0.956167	1.48623	-1.78589	-1.39764	[-/-]	K13172|1|7e-12|73.2|cvr:CHLNCDRAFT_140537|serine/arginine repetitive matrix protein 2;K13412|3|2e-11|71.6|dosa:Os05t0491900-00|calcium-dependent protein kinase [EC:2.7.11.1];K13171|5|1e-10|68.9|bvg:104900057|serine/arginine repetitive matrix protein 1	-	-	-	NA	GRMZM2G082544_T01/1.03477e-152/[mRNA] locus=4:1149558:1150355:-	Os11t0703600-01/240.358/[mRNA] locus=chr11:28793719:28794462:+	gi|514810516|ref|XP_004980060.1|/2.00815e-114/PREDICTED: uncharacterized protein LOC101763214 [Setaria italica]
Pavir.J37623	contig69366:269-548	942.466	761.748	852.107	440.706	335.269	387.987	131.622	189.472	160.547	344.041	282.149	313.095	-1.13503	-1.27302	[-/-]	K02886|1|8e-43|172|sbi:SORBI_0506s002020|large subunit ribosomal protein L2	GO:0015934//large ribosomal subunit;GO:0009507//chloroplast;GO:0016020//membrane	GO:0003735//structural constituent of ribosome;GO:0003723//RNA binding;GO:0016740//transferase activity	GO:0006412//translation	NA	GRMZM2G405476_T02/9.89578e-127/[mRNA] locus=10:90119739:90120227:-	NA	gi|75121194|sp|Q6ENS0.1|YCF72_SACOF/4.41202e-43/RecName: Full=Uncharacterized protein ycf72; AltName: Full=ORF137 (chloroplast) [Saccharum officinarum]
Pavir.J37969	contig72228:4-3683	1.44537	7.40647	4.42592	1.43368	1.77947	1.60658	0.912247	0.298927	0.605587	2.13365	0.861688	1.49767	-1.46199	-1.40758	[-/-]	K07937|1|1e-100|367|sita:101774077|ADP-ribosylation factor 1	GO:0005622//intracellular	GO:0005525//GTP binding	GO:0007264//small GTPase mediated signal transduction	AT1G70490.2/1.16623e-115/[mRNA] locus=Chr1:26564162:26565152:-	GRMZM2G015361_T05/0/[mRNA] locus=8:4233317:4235942:+	Os01t0265100-01/726.034/[mRNA] locus=chr01:9020119:9022948:-	gi|514773554|ref|XP_004967765.1|/4.68267e-100/PREDICTED: ADP-ribosylation factor 2-like [Setaria italica]
Pavir.J38462	contig76168:1465-3687	4.59765	11.0761	7.83689	5.26284	1.63901	3.45093	0.748743	0.199384	0.474063	0.306723	0.985969	0.646346	-1.1833	-2.86383	[-/-]	K05917|1|0.0|816|sita:101767793|sterol 14-demethylase [EC:1.14.13.70]	-	GO:0020037//heme binding;GO:0016705//oxidoreductase activity, acting on paired donors, with incorporation or reduction of molecular oxygen;GO:0004497//monooxygenase activity;GO:0005506//iron ion binding;GO:0009055//electron carrier activity;GO:0020037//heme binding;GO:0016705//oxidoreductase activity, acting on paired donors, with incorporation or reduction of molecular oxygen;GO:0004497//monooxy…	GO:0055114//oxidation-reduction process;GO:0055114//oxidation-reduction process	NA	GRMZM2G106655_T01/5.77404e-18/[mRNA] locus=2:226392978:226394665:+	Os05t0211100-01/646.74/[mRNA] locus=chr05:6882879:6884816:-	gi|514735030|ref|XP_004958060.1|/0/PREDICTED: obtusifoliol 14-alpha demethylase-like [Setaria italica]
Pavir.J39360	contig83520:621-1854	8.31727	8.61584	8.46655	3.13934	1.64129	2.39032	0.0382596	0.79276	0.41551	1.82757	0.0467605	0.937167	-1.82457	-2.52425	[-/-]	K08235|1|4e-152|538|sita:101752480|xyloglucan:xyloglucosyl transferase [EC:2.4.1.207]	GO:0048046//apoplast;GO:0005618//cell wall	GO:0004553//hydrolase activity, hydrolyzing O-glycosyl compounds;GO:0016762//xyloglucan:xyloglucosyl transferase activity	GO:0006073//cellular glucan metabolic process	NA	GRMZM2G063566_T02/0/[mRNA] locus=10:69031258:69032219:-	Os08t0237000-01/218.552/[mRNA] locus=chr08:8328060:8329030:+	gi|514792179|ref|XP_004972509.1|/1.69826e-151/PREDICTED: xyloglucan endotransglycosylase/hydrolase protein 8-like [Setaria italica]
Pavir.J39435	contig84060:305-3511	21.1937	28.8008	24.9973	12.5572	11.8599	12.2086	3.58311	3.12229	3.3527	7.26197	6.37298	6.81747	-1.03387	-1.8645	[-/-]	K18443|1|4e-63|243|rcu:RCOM_0732470|golgi-specific brefeldin A-resistance guanine nucleotide exchange factor 1;K11267|2|2e-30|134|mtr:MTR_091s0011|sister chromatid cohesion protein PDS5	-	GO:0008233//peptidase activity	-	NA	GRMZM2G345622_T01/5.00506e-09/[mRNA] locus=2:226630433:226633898:-	Os04t0121300-00/139.258/[mRNA] locus=chr04:1280571:1284856:+	gi|38344098|emb|CAE01679.2|/9.43389e-172/OSJNBb0089K24.4 [Oryza sativa Japonica Group]
Pavir.Aa00129	Chr01a:1119783-1121254	1.64137	2.25503	1.9482	7.82125	8.68327	8.25226	3.23695	3.42588	3.33141	1.26656	1.10092	1.18374	2.08265	-1.30865	[+/-]	K13172|1|3e-12|73.6|vcn:VOLCADRAFT_117048|serine/arginine repetitive matrix protein 2;K13412|3|3e-11|70.5|dosa:Os05t0491900-00|calcium-dependent protein kinase [EC:2.7.11.1]	-	-	-	AT3G07090.1/1.50481e-10/[mRNA] locus=Chr3:2243153:2244476:-	GRMZM2G078887_T01/0/[mRNA] locus=5:215358000:215358989:-	Os02t0814000-01/688.37/[mRNA] locus=chr02:34879890:34880841:-	gi|514719832|ref|XP_004954334.1|/1.26835e-129/PREDICTED: desumoylating isopeptidase 1-like [Setaria italica]
Pavir.Aa00151	Chr01a:1320901-1326587	13.0817	14.6102	13.846	29.5813	37.6023	33.5918	7.25365	8.62208	7.93786	6.6793	7.72012	7.19971	1.27864	-2.08129	[+/-]	K17894|1|0.0|737|sita:101775857|GATA-binding protein 2;K13171|2|5e-20|100|eus:EUTSA_v10016250mg|serine/arginine repetitive matrix protein 1	-	GO:0003700//sequence-specific DNA binding transcription factor activity;GO:0043565//sequence-specific DNA binding;GO:0008270//zinc ion binding	GO:0006355//regulation of transcription, DNA-templated	NA	GRMZM2G379005_T02/0/[mRNA] locus=4:172761028:172763046:-	Os02t0806350-00/531.764/[mRNA] locus=chr02:34408745:34412375:-	gi|514719644|ref|XP_004954283.1|/0/PREDICTED: GATA transcription factor 8-like isoform X1 [Setaria italica]
Pavir.Aa00354	Chr01a:3319742-3324222	3.94738	4.18949	4.06843	11.5487	9.48627	10.5175	3.53346	2.82667	3.18006	3.62589	3.20835	3.41712	1.37025	-1.72566	[+/-]	K13414|1|0.0|767|sbi:SORBI_04g034410|mitogen-activated protein kinase kinase kinase 1, plant [EC:2.7.11.25]	-	GO:0005524//ATP binding;GO:0004674//protein serine/threonine kinase activity	GO:0006468//protein phosphorylation	NA	GRMZM2G158860_T02/0/[mRNA] locus=4:178052527:178063302:-	Os02t0769800-01/400.928/[mRNA] locus=chr02:32461129:32462136:+	gi|242063200|ref|XP_002452889.1|/0/hypothetical protein SORBIDRAFT_04g034410 [Sorghum bicolor]
Pavir.Aa00540	Chr01a:5837058-5839453	2.03256	0.685837	1.3592	4.87255	8.74564	6.8091	0.841562	2.12876	1.48516	0.793215	0.278264	0.53574	2.32471	-2.19684	[+/-]	K10664|1|0.0|698|sita:101761141|E3 ubiquitin-protein ligase ATL6/9/15/31/42/55 [EC:2.3.2.27]	-	GO:0008270//zinc ion binding	-	NA	GRMZM2G323013_T01/0/[mRNA] locus=5:208925180:208929323:+	Os02t0759400-01/266.128/[mRNA] locus=chr02:31967856:31969169:+	gi|514718410|ref|XP_004953985.1|/0/PREDICTED: E3 ubiquitin-protein ligase ATL31-like [Setaria italica]
Pavir.Aa00729	Chr01a:8191052-8192644	5.42233	2.43816	3.93024	6.19866	12.7583	9.47846	2.2769	6.35973	4.31831	0.544403	0.990946	0.767675	1.27003	-1.13419	[+/-]	K07761|1|3e-77|290|aly:ARALYDRAFT_675409|gelatinase A [EC:3.4.24.24];K07999|4|9e-71|268|pda:103716564|matrix metalloproteinase-20 (enamelysin) [EC:3.4.24.-]	GO:0031012//extracellular matrix	GO:0004222//metalloendopeptidase activity;GO:0008270//zinc ion binding	GO:0006508//proteolysis	NA	GRMZM2G179768_T01/0/[mRNA] locus=5:205929674:205930387:-	Os02t0740700-01/809.293/[mRNA] locus=chr02:30981151:30982269:-	gi|514718065|ref|XP_004953898.1|/0/PREDICTED: metalloendoproteinase 1-like [Setaria italica]
Pavir.Aa00730	Chr01a:8193761-8194428	8.1858	6.85746	7.52163	12.1563	20.7296	16.4429	1.98346	6.17237	4.07791	0.992566	0.449747	0.721156	1.12835	-2.01157	[+/-]	K13171|1|2e-07|56.6|aly:ARALYDRAFT_901882|serine/arginine repetitive matrix protein 1	-	-	-	NA	GRMZM2G480364_T01/1.03867e-94/[mRNA] locus=5:205927640:205927915:-	Os02t0740600-01/256.217/[mRNA] locus=chr02:30974406:30974684:-	gi|514718069|ref|XP_004953899.1|/1.34836e-46/PREDICTED: uncharacterized protein LOC101762347 [Setaria italica]
Pavir.Aa00740	Chr01a:8283555-8285335	8.25362	10.9116	9.58263	18.2254	26.4527	22.3391	4.44351	9.95398	7.19874	3.11428	2.45889	2.78659	1.22108	-1.63375	[+/-]	K13172|1|3e-21|103|vcn:VOLCADRAFT_117048|serine/arginine repetitive matrix protein 2	-	GO:0016757//transferase activity, transferring glycosyl groups	-	NA	GRMZM2G142709_T01/0/[mRNA] locus=5:205747131:205748228:-	Os02t0739400-01/999.599/[mRNA] locus=chr02:30900006:30901127:-	gi|514718097|ref|XP_004953906.1|/0/PREDICTED: probable galacturonosyltransferase-like 9-like [Setaria italica]
Pavir.Aa00940	Chr01a:11014211-11015430	3.39391	4.95398	4.17394	8.33909	12.1789	10.259	2.01476	2.92892	2.47184	0.779094	1.55498	1.16704	1.29741	-2.05323	[+/-]	K16281|1|1e-102|373|sita:101760735|RING-H2 zinc finger protein RHA1	-	GO:0008270//zinc ion binding	-	NA	GRMZM2G071277_T01/8.18549e-100/[mRNA] locus=5:196413124:196413723:-	Os02t0681200-01/194.764/[mRNA] locus=chr02:27807378:27808016:-	gi|514716279|ref|XP_004953456.1|/6.11811e-102/PREDICTED: probable E3 ubiquitin-protein ligase RHA2B-like [Setaria italica]
Pavir.Aa01184	Chr01a:15705891-15707481	1.28686	1.25292	1.26989	9.81889	12.3502	11.0846	1.15314	1.65112	1.40213	1.37894	0.48016	0.92955	3.12577	-2.98286	[+/-]	K09286|1|5e-144|511|sita:101777485|EREBP-like factor	GO:0005634//nucleus	GO:0003677//DNA binding;GO:0003700//sequence-specific DNA binding transcription factor activity	GO:0009620//response to fungus;GO:0006355//regulation of transcription, DNA-templated;GO:0032940//secretion by cell	NA	GRMZM2G466044_T01/1.87505e-144/[mRNA] locus=5:191218308:191219192:-	Os02t0654700-01/353.352/[mRNA] locus=chr02:26422514:26423425:-	gi|514715739|ref|XP_004953322.1|/2.04841e-143/PREDICTED: ethylene-responsive transcription factor 2-like [Setaria italica]
Pavir.Aa01488	Chr01a:19602874-19603654	2.9347	2.47991	2.70731	7.78769	13.0878	10.4377	1.20777	2.57472	1.89124	0.848601	0.105703	0.477152	1.94688	-2.4644	[+/-]	K19307|1|3e-10|65.1|sly:101268886|25S rRNA (uracil2634-N3)-methyltransferase [EC:2.1.1.313];K00850|3|1e-08|59.7|pmum:103324404|6-phosphofructokinase 1 [EC:2.7.1.11]	-	GO:0046872//metal ion binding	GO:0030001//metal ion transport	NA	GRMZM2G160710_T01/9.84659e-64/[mRNA] locus=5:178737961:178738442:-	Os02t0584700-01/236.393/[mRNA] locus=chr02:22550981:22551422:-	gi|226532506|ref|NP_001152411.1|/2.24717e-34/ATFP4 [Zea mays]
Pavir.Aa01561	Chr01a:20643399-20644163	1.11889	1.22522	1.17206	4.46996	22.9003	13.6851	0.802867	1.17063	0.986747	0.303149	0.151148	0.227148	3.5455	-3.79379	[+/-]	-	-	-	-	NA	AC214635.3_FGT006/7.87938e-25/[mRNA] locus=4:124478317:124478574:-	Os02t0575000-01/115.469/[mRNA] locus=chr02:22065229:22065495:-	gi|514713857|ref|XP_004952866.1|/3.91136e-22/PREDICTED: uncharacterized protein LOC101763013 [Setaria italica]
Pavir.Aa01744	Chr01a:22816267-22817249	1.20963	0.849011	1.02932	17.855	27.0811	22.468	2.21859	3.33512	2.77686	0.453428	0.193829	0.323628	4.44811	-3.01635	[+/-]	K08332|1|6e-19|95.1|smo:SELMODRAFT_61948|vacuolar protein 8;K01876|3|1e-17|90.9|egr:104440434|aspartyl-tRNA synthetase [EC:6.1.1.12]	GO:0000151//ubiquitin ligase complex	GO:0004842//ubiquitin-protein transferase activity	GO:0016567//protein ubiquitination	NA	GRMZM2G303964_T01/0/[mRNA] locus=5:170501277:170502566:-	Os02t0540700-00/379.123/[mRNA] locus=chr02:20082159:20083676:+	gi|514713134|ref|XP_004952683.1|/7.33039e-111/PREDICTED: U-box domain-containing protein 27-like [Setaria italica]
Pavir.Aa02742	Chr01a:58140385-58141110	0.79778	0.01	0.40389	5.16308	11.3583	8.26069	0.593868	0.59579	0.594829	0.243003	0.0815701	0.162287	4.37039	-3.79571	[+/-]	-	-	-	-	NA	GRMZM2G153597_T01/1.35428e-35/[mRNA] locus=4:225854674:225855069:+	Os02t0251900-01/119.434/[mRNA] locus=chr02:8541627:8542007:-	gi|514720816|ref|XP_004954579.1|/3.51719e-22/PREDICTED: uncharacterized protein LOC101754250 [Setaria italica]
Pavir.Aa03147	Chr01a:65868292-65870273	66.6681	31.354	49.011	121.068	175.191	148.129	30.019	46.4457	38.2324	13.6915	9.62254	11.657	1.59568	-1.95399	[+/-]	K13424|1|5e-21|103|cmo:103497023|WRKY transcription factor 33	-	GO:0003700//sequence-specific DNA binding transcription factor activity;GO:0043565//sequence-specific DNA binding	GO:0006952//defense response;GO:0009685//gibberellin metabolic process;GO:0006355//regulation of transcription, DNA-templated	NA	GRMZM2G120320_T01/4.06562e-121/[mRNA] locus=5:92804777:92806101:+	Os06t0649000-01/264.146/[mRNA] locus=chr06:26510321:26511606:-	gi|514709014|ref|XP_004951681.1|/1.21406e-158/PREDICTED: probable WRKY transcription factor 40-like [Setaria italica]
Pavir.Aa03158	Chr01a:65958500-65963560	3.25083	3.95845	3.60464	7.88281	8.44747	8.16514	2.56583	4.34972	3.45778	1.99683	1.99117	1.994	1.17962	-1.23963	[+/-]	K13171|1|4e-08|58.9|sita:101767855|serine/arginine repetitive matrix protein 1;K06627|3|2e-07|56.2|dosa:Os03t0607600-00|cyclin A;K00430|4|4e-07|55.5|dosa:Os04t0498700-01|peroxidase [EC:1.11.1.7];K14325|5|4e-07|55.5|dosa:Os01t0959000-01|RNA-binding protein with serine-rich domain 1	-	-	-	NA	GRMZM2G057057_T01/1.64819e-84/[mRNA] locus=5:94227512:94232697:+	Os02t0182700-01/139.258/[mRNA] locus=chr02:4616939:4621754:+	gi|514708963|ref|XP_004951669.1|/4.77055e-89/PREDICTED: uncharacterized protein LOC101784481 [Setaria italica]
Pavir.Aa03599	Chr01a:71914070-71915808	2.87201	1.62958	2.25079	11.043	15.8238	13.4334	2.23319	2.56534	2.39926	1.13351	2.26309	1.6983	2.57732	-2.48516	[+/-]	K02184|1|3e-27|124|sly:101262608|formin 2	-	-	-	NA	GRMZM2G074987_T01/0/[mRNA] locus=5:68389606:68390889:-	Os02t0109200-01/394.981/[mRNA] locus=chr02:502785:504038:-	gi|514707091|ref|XP_004951216.1|/0/PREDICTED: uncharacterized protein LOC101773394 [Setaria italica]
Pavir.Ab00015	Chr01b:367899-369540	2.72729	2.54319	2.63524	10.6785	16.0373	13.3579	3.11291	3.43921	3.27606	2.07469	3.74017	2.90743	2.34169	-2.02766	[+/-]	K02184|1|2e-28|127|zma:103633391|formin 2	-	-	-	NA	GRMZM2G074987_T01/0/[mRNA] locus=5:68389606:68390889:-	Os02t0109200-01/710.176/[mRNA] locus=chr02:502785:504038:-	gi|514707091|ref|XP_004951216.1|/0/PREDICTED: uncharacterized protein LOC101773394 [Setaria italica]
Pavir.Ab00585	Chr01b:6538090-6539321	0.812944	2.17473	1.49384	2.38179	7.17623	4.77901	0.488918	0.98252	0.735719	1.47398	1.1491	1.31154	1.67769	-2.69948	[+/-]	-	-	-	-	NA	NA	NA	-
Pavir.Ab00753	Chr01b:9126067-9128785	30.654	13.9672	22.3106	43.829	62.287	53.058	13.244	26.5783	19.9111	4.83252	6.01267	5.4226	1.24984	-1.41399	[+/-]	K15397|1|0.0|981|sita:101754757|3-ketoacyl-CoA synthase [EC:2.3.1.199]	GO:0016020//membrane	GO:0016747//transferase activity, transferring acyl groups other than amino-acyl groups	GO:0006633//fatty acid biosynthetic process;GO:0009409//response to cold;GO:0009416//response to light stimulus	AT2G26640.1/3.63648e-06/[mRNA] locus=Chr2:11330094:11331623:+	GRMZM2G569948_T01/0/[mRNA] locus=5:158545529:158547082:+	Os02t0205500-01/1122.51/[mRNA] locus=chr02:5930553:5932351:-	gi|413936839|gb|AFW71390.1|/0/fatty acid elongase [Zea mays]
Pavir.Ab00950	Chr01b:12582452-12587402	1.70772	2.09182	1.89977	3.71302	4.29151	4.00227	0.947244	0.807043	0.877143	2.01157	2.19108	2.10133	1.07499	-2.18993	[+/-]	K04957|1|4e-77|290|sita:101767716|hyperpolarization activated cyclic nucleotide-gated potassium channel 4;K04910|2|1e-36|155|mis:MICPUN_98786|potassium voltage-gated channel Eag-related subfamily H member 7;K04955|3|1e-29|132|mis:MICPUN_81532|hyperpolarization activated cyclic nucleotide-gated potassium channel 2;K04905|5|7e-25|116|mis:MICPUN_103982|potassium voltage-gated channel Eag-related sub…	GO:0005886//plasma membrane;GO:0016021//integral component of membrane	GO:0005249//voltage-gated potassium channel activity	GO:0009644//response to high light intensity;GO:0007623//circadian rhythm;GO:0010118//stomatal movement;GO:0055085//transmembrane transport;GO:0006813//potassium ion transport	AT4G18290.1/1.26321e-18/[mRNA] locus=Chr4:10115418:10118477:+	GRMZM2G178356_T01/0/[mRNA] locus=5:144313728:144317486:+	Os02t0245800-01/1146.29/[mRNA] locus=chr02:8245176:8248432:-	gi|514707565|ref|XP_004951327.1|/0/PREDICTED: potassium channel KAT1-like [Setaria italica]
Pavir.Ab01083	Chr01b:14731785-14733513	0.580872	0.750973	0.665923	2.71165	12.8981	7.80488	0.510632	1.42461	0.967623	0.312394	0.280653	0.296523	3.55095	-3.01186	[+/-]	K04730|1|2e-96|353|bdi:100830280|interleukin-1 receptor-associated kinase 1 [EC:2.7.11.1];K04733|2|2e-88|327|pmum:103328101|interleukin-1 receptor-associated kinase 4 [EC:2.7.11.1]	-	GO:0016301//kinase activity	-	NA	GRMZM2G406601_T01/4.62935e-31/[mRNA] locus=1:15491758:15493095:-	Os06t0241100-01/125.381/[mRNA] locus=chr06:7325792:7327256:-	gi|357119449|ref|XP_003561452.1|/6.39967e-124/PREDICTED: G-type lectin S-receptor-like serine/threonine-protein kinase At1g34300-like [Brachypodium distachyon]
Pavir.Ab01196	Chr01b:18149069-18151379	4.38435	1.09218	2.73827	7.42785	5.89467	6.66126	0.986666	0.447513	0.71709	5.62785	5.60215	5.615	1.28253	-3.21557	[+/-]	-	-	-	-	NA	NA	NA	-
Pavir.Ab01450	Chr01b:24718521-24720709	2.29905	1.72652	2.01279	3.63515	4.52854	4.08184	0.5726	0.551906	0.562253	3.72672	2.37221	3.04946	1.02003	-2.85993	[+/-]	K13457|1|2e-67|231|bdi:100824945|disease resistance protein RPM1	-	-	-	NA	NA	NA	gi|573921457|ref|XP_006648320.1|/1.04172e-133/PREDICTED: putative disease resistance RPP13-like protein 3-like [Oryza brachyantha]
Pavir.Ab01454	Chr01b:24803042-24805347	14.8581	6.32338	10.5907	71.5074	103.945	87.7262	7.30866	12.1054	9.70701	4.84879	5.81542	5.3321	3.05021	-3.17591	[+/-]	K12486|1|7e-37|155|pxb:103952375|stromal membrane-associated protein	-	-	-	NA	GRMZM2G180699_T01/1.61521e-122/[mRNA] locus=3:217631348:217633402:-	Os02t0327000-02/295.864/[mRNA] locus=chr02:13173978:13175815:+	gi|514711636|ref|XP_004952325.1|/4.60003e-80/PREDICTED: probable ADP-ribosylation factor GTPase-activating protein AGD11-like [Setaria italica]
Pavir.Ab01785	Chr01b:34939875-34941983	5.57174	4.96957	5.27065	20.0352	30.1864	25.1108	6.08498	9.1976	7.64129	6.31119	5.85435	6.08277	2.25225	-1.71642	[+/-]	K13171|1|2e-09|65.1|eus:EUTSA_v10016250mg|serine/arginine repetitive matrix protein 1;K00430|3|5e-09|63.9|obr:102718644|peroxidase [EC:1.11.1.7]	-	-	-	NA	GRMZM2G177356_T01/1.47067e-65/[mRNA] locus=5:166933614:166934564:+	Os02t0518000-01/121.416/[mRNA] locus=chr02:18824962:18825993:-	gi|226506120|ref|NP_001145659.1|/1.90359e-110/uncharacterized protein LOC100279155 [Zea mays]
Pavir.Ab01952	Chr01b:37570595-37571775	0.218613	0.269463	0.244038	2.00639	8.08581	5.0461	0.660451	3.04071	1.85058	0.182607	0.0905767	0.136592	4.36999	-1.44719	[+/-]	K16286|1|2e-109|396|sita:101757601|E3 ubiquitin-protein ligase EL5 [EC:2.3.2.27]	-	-	-	NA	GRMZM2G044773_T01/1.85275e-57/[mRNA] locus=4:119828526:119829395:-	Os02t0561800-01/186.834/[mRNA] locus=chr02:21295467:21296444:-	gi|514713423|ref|XP_004952757.1|/6.4542e-109/PREDICTED: E3 ubiquitin-protein ligase EL5-like [Setaria italica]
Pavir.Ab02157	Chr01b:41966411-41966780	4.41535	7.51884	5.96709	11.6008	18.4232	15.012	7.32753	6.27635	6.80194	3.36606	8.33081	5.84844	1.33102	-1.1421	[+/-]	K15199|1|8e-26|115|sita:101760594|general transcription factor 3C polypeptide 1	-	-	-	NA	GRMZM2G153725_T02/1.23969e-23/[mRNA] locus=5:187288634:187316595:-	NA	gi|514715223|ref|XP_004953192.1|/4.12368e-25/PREDICTED: uncharacterized protein LOC101760594 isoform X3 [Setaria italica]
Pavir.Ab02182	Chr01b:42374451-42378054	23.6471	18.93	21.2885	58.6298	65.2551	61.9425	20.2865	34.2359	27.2612	13.6178	13.8356	13.7267	1.54085	-1.18408	[+/-]	K00737|1|0.0|774|sita:101771384|beta-1,4-mannosyl-glycoprotein beta-1,4-N-acetylglucosaminyltransferase [EC:2.4.1.144]	GO:0016020//membrane	GO:0003830//beta-1,4-mannosylglycoprotein 4-beta-N-acetylglucosaminyltransferase activity	GO:0006487//protein N-linked glycosylation	AT3G27540.1/3.95976e-12/[mRNA] locus=Chr3:10205489:10206888:+	GRMZM2G104118_T01/0/[mRNA] locus=4:130570752:130573163:-	Os02t0595100-02/967.882/[mRNA] locus=chr02:23083647:23084759:-	gi|514714295|ref|XP_004952972.1|/0/PREDICTED: beta-1,4-mannosyl-glycoprotein 4-beta-N-acetylglucosaminyltransferase-like [Setaria italica]
Pavir.Ab02556	Chr01b:46609902-46611355	11.0071	6.4343	8.7207	16.5641	19.6523	18.1082	4.05637	5.42527	4.74082	2.1986	2.22986	2.21423	1.05413	-1.93343	[+/-]	K09286|1|4e-145|515|sita:101777485|EREBP-like factor	GO:0005634//nucleus	GO:0003677//DNA binding;GO:0003700//sequence-specific DNA binding transcription factor activity	GO:0006355//regulation of transcription, DNA-templated;GO:0032940//secretion by cell	NA	GRMZM2G466044_T01/2.88007e-149/[mRNA] locus=5:191218308:191219192:-	Os02t0654700-01/355.334/[mRNA] locus=chr02:26422514:26423425:-	gi|514715739|ref|XP_004953322.1|/1.65338e-144/PREDICTED: ethylene-responsive transcription factor 2-like [Setaria italica]
Pavir.Ab02685	Chr01b:48619765-48621326	4.26111	1.44296	2.85203	6.14419	8.93072	7.53745	0.358036	0.37324	0.365638	0.0925178	0.0622447	0.0773813	1.40209	-4.36559	[+/-]	K09286|1|3e-45|183|cmo:103484041|EREBP-like factor	GO:0005634//nucleus	GO:0003677//DNA binding;GO:0003700//sequence-specific DNA binding transcription factor activity	GO:0009414//response to water deprivation;GO:0006355//regulation of transcription, DNA-templated;GO:0009631//cold acclimation	AT4G25490.1/2.76272e-06/[mRNA] locus=Chr4:13021921:13022562:-	GRMZM2G137341_T01/0/[mRNA] locus=5:195834168:195834935:+	Os04t0572400-00/394.981/[mRNA] locus=chr04:28820861:28821520:+	gi|514716201|ref|XP_004953437.1|/3.79187e-118/PREDICTED: dehydration-responsive element-binding protein 1G-like [Setaria italica]
Pavir.Ab02884	Chr01b:51129618-51130425	1.25289	0.785745	1.01932	5.00532	5.55878	5.28205	0.0551529	0.201736	0.128444	0.0666743	0.067227	0.0669507	2.3735	-5.36188	[+/-]	K02184|1|5e-06|52.0|zma:103633391|formin 2	-	-	-	NA	GRMZM2G059526_T01/1.40232e-29/[mRNA] locus=5:205373868:205374080:-	Os02t0736900-01/61.9459/[mRNA] locus=chr02:30765825:30766139:-	gi|514717891|ref|XP_004953854.1|/2.29555e-15/PREDICTED: uncharacterized protein LOC101777902 [Setaria italica]
Pavir.Ab02896	Chr01b:51521555-51522509	6.68515	8.88759	7.78637	27.2286	22.3738	24.8012	2.11821	4.668	3.39311	0.461557	0.402896	0.432226	1.67139	-2.86973	[+/-]	K14325|1|3e-06|53.1|sita:101765576|RNA-binding protein with serine-rich domain 1;K13172|3|4e-06|52.8|cvr:CHLNCDRAFT_140537|serine/arginine repetitive matrix protein 2;K12837|4|4e-06|52.8|mpp:MICPUCDRAFT_58273|splicing factor U2AF 65 kDa subunit;K00939|5|5e-06|52.4|mpp:MICPUCDRAFT_67168|adenylate kinase [EC:2.7.4.3]	-	-	-	NA	GRMZM2G362823_T01/3.50445e-52/[mRNA] locus=4:166979630:166979890:-	Os02t0733900-01/107.54/[mRNA] locus=chr02:30596658:30596900:-	gi|514717815|ref|XP_004953835.1|/1.25901e-29/PREDICTED: uncharacterized protein LOC101769521 [Setaria italica]
Pavir.Ab02965	Chr01b:52045367-52047208	9.98178	12.4256	11.2037	21.9772	30.1702	26.0737	7.53939	11.4395	9.48946	5.02052	4.16762	4.59407	1.21862	-1.4582	[+/-]	K13172|1|3e-20|100|vcn:VOLCADRAFT_117048|serine/arginine repetitive matrix protein 2	-	GO:0016757//transferase activity, transferring glycosyl groups	-	NA	GRMZM2G142709_T01/0/[mRNA] locus=5:205747131:205748228:-	Os02t0739400-01/1005.55/[mRNA] locus=chr02:30900006:30901127:-	gi|514718097|ref|XP_004953906.1|/0/PREDICTED: probable galacturonosyltransferase-like 9-like [Setaria italica]
Pavir.Ab03246	Chr01b:54567081-54572699	10.2347	9.75506	9.9949	23.604	33.3561	28.48	8.5848	12.5991	10.5919	6.66884	6.72677	6.69781	1.51069	-1.42698	[+/-]	K17894|1|0.0|746|sita:101775857|GATA-binding protein 2;K13172|2|4e-21|104|cvr:CHLNCDRAFT_140537|serine/arginine repetitive matrix protein 2	-	GO:0003700//sequence-specific DNA binding transcription factor activity;GO:0043565//sequence-specific DNA binding;GO:0008270//zinc ion binding	GO:0006355//regulation of transcription, DNA-templated	NA	GRMZM2G379005_T02/0/[mRNA] locus=4:172761028:172763046:-	Os02t0806350-00/458.417/[mRNA] locus=chr02:34408745:34412375:-	gi|514719644|ref|XP_004954283.1|/0/PREDICTED: GATA transcription factor 8-like isoform X1 [Setaria italica]
Pavir.Ab03299	Chr01b:54920357-54920879	2.21178	0.524888	1.36833	2.65033	5.79329	4.22181	0.396682	0.753641	0.575162	0.321788	0.01	0.165894	1.62544	-2.87582	[+/-]	-	-	-	-	NA	GRMZM2G027871_T01/5.38783e-06/[mRNA] locus=2:39423228:39423674:+	NA	gi|514720056|ref|XP_004954391.1|/5.61428e-35/PREDICTED: uncharacterized protein LOC101781797 [Setaria italica]
Pavir.Ba00297	Chr02a:3732314-3734508	0.900661	2.98612	1.94339	5.56332	7.40591	6.48462	2.9859	3.05682	3.02136	1.83142	2.73975	2.28558	1.73844	-1.10182	[+/-]	K02183|1|4e-119|427|sita:101770095|calmodulin	-	GO:0005509//calcium ion binding	-	NA	GRMZM2G430600_T02/2.772e-120/[mRNA] locus=7:174284102:174287718:-	Os07t0687100-01/426.699/[mRNA] locus=chr07:29195407:29197436:-	gi|514737227|ref|XP_004958754.1|/1.45384e-118/PREDICTED: UPF0483 protein AGAP003155-like [Setaria italica]
Pavir.Ba00299	Chr02a:3749233-3750081	7.16449	5.92975	6.54712	24.0862	24.1776	24.1319	8.36688	14.7061	11.5365	7.45052	7.42638	7.43845	1.88201	-1.06474	[+/-]	K13412|1|2e-09|63.2|dosa:Os05t0491900-00|calcium-dependent protein kinase [EC:2.7.11.1];K00430|2|3e-08|58.9|obr:102718644|peroxidase [EC:1.11.1.7];K03006|3|4e-07|55.1|ppp:PHYPADRAFT_173475|DNA-directed RNA polymerase II subunit RPB1 [EC:2.7.7.6]	-	-	-	NA	GRMZM2G056772_T01/3.1555e-39/[mRNA] locus=7:174569704:174570012:+	Os03t0299600-01/127.364/[mRNA] locus=chr03:10517575:10518261:-	gi|357115956|ref|XP_003559751.1|/2.60666e-52/PREDICTED: uncharacterized protein LOC100839760 [Brachypodium distachyon]
Pavir.Ba00406	Chr02a:4867633-4869304	0.920698	0.638314	0.779506	8.72162	10.6625	9.69206	3.59707	4.84443	4.22075	0.849841	1.06043	0.955136	3.63617	-1.1993	[+/-]	K16286|1|4e-27|123|zma:100273652|E3 ubiquitin-protein ligase EL5 [EC:2.3.2.27]	-	GO:0046872//metal ion binding	-	NA	GRMZM2G358987_T01/4.95285e-71/[mRNA] locus=2:211590655:211591413:-	Os03t0398600-00/242.34/[mRNA] locus=chr03:16136127:16136969:+	gi|514736088|ref|XP_004958320.1|/2.50939e-139/PREDICTED: E3 ubiquitin-protein ligase EL5-like [Setaria italica]
Pavir.Ba00502	Chr02a:5933429-5934388	0.900761	1.73166	1.31621	10.5936	19.5326	15.0631	3.88262	5.56663	4.72462	4.35742	1.77313	3.06527	3.51655	-1.67274	[+/-]	K02183|1|7e-22|105|pda:103702967|calmodulin	-	GO:0005509//calcium ion binding	-	AT4G36230.1/1.68485e-06/[mRNA] locus=Chr4:17145586:17146251:+	GRMZM2G459663_T01/2.53419e-99/[mRNA] locus=7:167817709:167818320:+	Os07t0631700-01/143.222/[mRNA] locus=chr07:26208610:26209251:+	gi|514736464|ref|XP_004958417.1|/6.0176e-80/PREDICTED: probable calcium-binding protein CML45-like [Setaria italica]
Pavir.Ba00769	Chr02a:9444415-9452494	4.11657	10.1771	7.14682	9.96378	20.4643	15.2141	4.46793	4.59682	4.53238	9.16533	4.21155	6.68844	1.09003	-1.74707	[+/-]	K05681|1|9e-52|206|ppp:PHYPADRAFT_168716|ATP-binding cassette, subfamily G (WHITE), member 2	GO:0016020//membrane;GO:0016020//membrane;GO:0016020//membrane	GO:0005524//ATP binding;GO:0016887//ATPase activity;GO:0005524//ATP binding;GO:0016887//ATPase activity;GO:0005524//ATP binding;GO:0016887//ATPase activity	GO:0006200//ATP catabolic process;GO:0006200//ATP catabolic process;GO:0006200//ATP catabolic process	AT3G16340.1/1.02539e-32/[mRNA] locus=Chr3:5539897:5546263:+	GRMZM2G415529_T01/0/[mRNA] locus=7:153705626:153718734:+	Os07t0522500-01/837.046/[mRNA] locus=chr07:20214298:20218498:+	gi|514734306|ref|XP_004957881.1|/0/PREDICTED: pleiotropic drug resistance protein 5-like [Setaria italica]
Pavir.Ba00792	Chr02a:9765140-9766376	1.57121	3.81731	2.69426	6.34908	11.6676	9.00832	3.47678	4.54644	4.01161	3.15925	2.37584	2.76754	1.74137	-1.16708	[+/-]	K10418|1|4e-47|189|sita:101785856|dynein light chain LC8-type	GO:0005875//microtubule associated complex	-	GO:0007017//microtubule-based process	NA	NA	NA	gi|514734865|ref|XP_004958018.1|/1.52332e-46/PREDICTED: dynein light chain 2, cytoplasmic-like [Setaria italica]
Pavir.Ba01034	Chr02a:12960316-12961270	3.07939	6.93105	5.00522	5.42634	17.6032	11.5148	4.1144	4.40718	4.26079	5.44684	3.43167	4.43925	1.20198	-1.43429	[+/-]	K05681|1|3e-09|60.5|smo:SELMODRAFT_10835|ATP-binding cassette, subfamily G (WHITE), member 2	GO:0016020//membrane	GO:0005524//ATP binding;GO:0016887//ATPase activity	GO:0006200//ATP catabolic process	NA	GRMZM2G415529_T01/1.48245e-126/[mRNA] locus=7:153705626:153718734:+	Os11t0587600-01/163.046/[mRNA] locus=chr11:22277626:22282325:-	gi|242045840|ref|XP_002460791.1|/7.18003e-54/hypothetical protein SORBIDRAFT_02g034950 [Sorghum bicolor]
Pavir.Ba01264	Chr02a:15800519-15803172	7.42893	3.83319	5.63106	13.798	13.1782	13.4881	1.33307	0.969017	1.15104	2.6035	3.94524	3.27437	1.26021	-3.55067	[+/-]	K01784|1|0.0|638|sita:101754535|UDP-glucose 4-epimerase [EC:5.1.3.2]	GO:0005886//plasma membrane;GO:0005829//cytosol	GO:0046983//protein dimerization activity;GO:0003978//UDP-glucose 4-epimerase activity;GO:0050662//coenzyme binding;GO:0000166//nucleotide binding	GO:0009555//pollen development;GO:0046369//galactose biosynthetic process;GO:0006950//response to stress;GO:0044237//cellular metabolic process	NA	GRMZM2G052336_T01/0/[mRNA] locus=7:141905229:141907579:+	Os09t0526700-01/452.47/[mRNA] locus=chr09:20600828:20602907:-	gi|514732393|ref|XP_004957420.1|/0/PREDICTED: LOW QUALITY PROTEIN: UDP-glucose 4-epimerase 3-like [Setaria italica]
Pavir.Ba01450	Chr02a:18088709-18090522	1.25711	1.2951	1.2761	5.87532	7.83204	6.85368	3.50385	3.26652	3.38519	3.42594	3.28588	3.35591	2.42513	-1.01764	[+/-]	K00430|1|2e-06|52.0|sbi:SORBI_06g021550|peroxidase [EC:1.11.1.7]	GO:0009570//chloroplast stroma	GO:0051537//2 iron, 2 sulfur cluster binding	-	NA	GRMZM2G046186_T01/2.52641e-39/[mRNA] locus=7:144905267:144907372:-	Os07t0467200-01/127.364/[mRNA] locus=chr07:16600271:16601915:-	gi|514733384|ref|XP_004957655.1|/1.7294e-27/PREDICTED: CDGSH iron-sulfur domain-containing protein 2-like [Setaria italica]
Pavir.Ba01565	Chr02a:20345967-20346798	6.97845	9.70776	8.3431	15.6016	24.5742	20.0879	11.0162	8.93445	9.97531	9.82671	13.9525	11.8896	1.26767	-1.0099	[+/-]	K13171|1|2e-12|73.2|sita:101767855|serine/arginine repetitive matrix protein 1	-	GO:0005509//calcium ion binding	-	NA	GRMZM2G478160_T01/2.85615e-157/[mRNA] locus=7:132107715:132108131:+	Os09t0482800-01/228.464/[mRNA] locus=chr09:18618111:18618524:+	gi|514731343|ref|XP_004957159.1|/3.91417e-66/PREDICTED: uncharacterized protein LOC101786117 [Setaria italica]
Pavir.Ba02131	Chr02a:28599637-28600632	0.484729	0.662548	0.573639	5.9388	13.0573	9.49804	1.25366	2.50216	1.87791	0.987627	0.766365	0.876996	4.04941	-2.3385	[+/-]	K02183|1|7e-62|200|sbi:SORBI_02g024550|calmodulin	-	GO:0005509//calcium ion binding	-	NA	GRMZM2G088819_T01/7.42256e-72/[mRNA] locus=2:181843149:181843691:+	Os09t0412350-00/139.258/[mRNA] locus=chr09:14635682:14636083:+	gi|242049256|ref|XP_002462372.1|/3.0047e-61/hypothetical protein SORBIDRAFT_02g024550 [Sorghum bicolor]
Pavir.Ba02146	Chr02a:29098604-29099576	2.10489	1.30617	1.70553	2.72197	5.31621	4.01909	0.598443	0.912953	0.755698	0.394931	0.225141	0.310036	1.23665	-2.41099	[+/-]	K14325|1|5e-13|75.9|atr:18448398|RNA-binding protein with serine-rich domain 1	-	GO:0008270//zinc ion binding	GO:0009737//response to abscisic acid;GO:0010200//response to chitin	NA	GRMZM2G125775_T01/7.27494e-109/[mRNA] locus=2:178362594:178363370:-	Os09t0385700-01/226.481/[mRNA] locus=chr09:13155200:13155766:-	gi|514729574|ref|XP_004956730.1|/7.49267e-86/PREDICTED: zinc finger AN1 domain-containing stress-associated protein 17-like [Setaria italica]
Pavir.Ba02379	Chr02a:34329412-34335732	68.7104	144.082	106.396	183.611	244.986	214.298	107.319	22.6893	65.004	169.634	197.976	183.805	1.01017	-1.72102	[+/-]	K13679|1|0.0|1165|sita:101786779|granule-bound starch synthase [EC:2.4.1.242]	GO:0009507//chloroplast	GO:0009011//starch synthase activity	GO:0009250//glucan biosynthetic process	AT1G32900.1/1.05324e-31/[mRNA] locus=Chr1:11920582:11923506:-	GRMZM2G008263_T02/0/[mRNA] locus=7:34873053:34877124:-	Os07t0412100-01/1618.09/[mRNA] locus=chr07:12917178:12921126:-	gi|514726654|ref|XP_004956034.1|/0/PREDICTED: granule-bound starch synthase 1b, chloroplastic/amyloplastic-like [Setaria italica]
Pavir.Ba02545	Chr02a:39702796-39704770	5.30649	4.3323	4.8194	5.71674	15.4673	10.592	2.21534	3.98775	3.10155	1.61356	1.41737	1.51547	1.13606	-1.77192	[+/-]	K13425|1|1e-18|95.5|egu:105048265|WRKY transcription factor 22;K13172|2|8e-17|89.4|cvr:CHLNCDRAFT_140537|serine/arginine repetitive matrix protein 2	-	-	-	NA	GRMZM2G061408_T01/1.72336e-101/[mRNA] locus=8:109566932:109568137:-	Os09t0334500-01/204.675/[mRNA] locus=chr09:10129130:10130753:+	gi|514729081|ref|XP_004956613.1|/1.15434e-138/PREDICTED: probable WRKY transcription factor 70-like [Setaria italica]
Pavir.Ba03663	Chr02a:73973023-73985225	0.01	0.01	0.01	0.01	54.1568	27.0834	0.01	0.01	0.01	0.01	0.01	0.01	14.7249	-14.7249	[+/-]	-	-	-	-	NA	NA	NA	-
Pavir.Ba03935	Chr02a:78320974-78321708	0.706666	2.01571	1.36119	5.7403	6.8432	6.29175	1.88382	1.29026	1.58704	1.91364	0.159008	1.03633	2.2086	-1.98712	[+/-]	K01519|1|2e-06|53.5|zma:103648751|inosine triphosphate pyrophosphatase [EC:3.6.1.19]	-	-	-	NA	NA	Os07t0122350-00/52.0341/[mRNA] locus=chr07:1164617:1164862:+	gi|514737545|ref|XP_004958903.1|/8.33747e-11/PREDICTED: nischarin-like [Setaria italica]
Pavir.Bb00070	Chr02b:1256405-1258597	2.34394	2.00946	2.1767	8.56228	12.1545	10.3584	0.933649	0.520671	0.72716	3.03704	3.3514	3.19422	2.25059	-3.83239	[+/-]	K04730|1|1e-138|494|sly:101268564|interleukin-1 receptor-associated kinase 1 [EC:2.7.11.1];K13415|2|1e-82|308|bvg:104883388|protein brassinosteroid insensitive 1 [EC:2.7.10.1 2.7.11.1]	-	GO:0004672//protein kinase activity	-	AT3G02130.1/4.47354e-18/[mRNA] locus=Chr3:380726:384181:+	GRMZM5G852776_T01/0/[mRNA] locus=7:1984731:1986905:+	Os03t0756200-01/307.758/[mRNA] locus=chr03:31209106:31212255:-	gi|514723768|ref|XP_004955327.1|/0/PREDICTED: LRR receptor-like serine/threonine-protein kinase RPK2-like [Setaria italica]
Pavir.Bb00736	Chr02b:12337823-12338307	25.3158	33.5978	29.4568	60.9391	61.4958	61.2174	18.3466	15.5535	16.9501	14.3211	19.2034	16.7623	1.05534	-1.85265	[+/-]	K06890|1|3e-59|226|sita:101752909|uncharacterized protein	GO:0016021//integral component of membrane	-	GO:0009826//unidimensional cell growth;GO:0009742//brassinosteroid mediated signaling pathway	NA	GRMZM2G132568_T03/1.50481e-138/[mRNA] locus=7:9542805:9546369:-	Os07t0177300-01/400.928/[mRNA] locus=chr07:4089540:4091930:-	gi|514724940|ref|XP_004955618.1|/1.25332e-58/PREDICTED: BI1-like protein-like [Setaria italica]
Pavir.Bb00817	Chr02b:13338383-13339387	6.23397	8.62975	7.43186	22.2235	27.738	24.9808	3.98689	3.19424	3.59057	6.02556	6.01161	6.01858	1.74902	-2.79853	[+/-]	-	-	-	-	NA	GRMZM2G101024_T01/8.35013e-44/[mRNA] locus=7:12249012:12249248:+	Os07t0185900-01/131.328/[mRNA] locus=chr07:4567894:4568136:-	gi|514725277|ref|XP_004955693.1|/7.04766e-26/PREDICTED: uncharacterized protein LOC101785299 [Setaria italica]
Pavir.Bb01374	Chr02b:28762428-28766351	9.79915	6.72427	8.26171	17.8086	19.7042	18.7564	1.51803	1.91457	1.7163	1.58037	1.43785	1.50911	1.18287	-3.45001	[+/-]	K12486|1|2e-31|137|smo:SELMODRAFT_169243|stromal membrane-associated protein	-	-	-	NA	GRMZM2G312838_T08/1.38907e-73/[mRNA] locus=7:64583238:64584484:+	Os09t0251800-01/331.546/[mRNA] locus=chr09:3950056:3952959:+	gi|514728080|ref|XP_004956374.1|/1.24981e-85/PREDICTED: ADP-ribosylation factor GTPase-activating protein AGD12-like isoform X1 [Setaria italica]
Pavir.Bb01438	Chr02b:31835206-31842100	2.91929	2.64068	2.77998	4.0337	7.79152	5.91261	3.43165	1.66191	2.54678	4.77209	7.02563	5.89886	1.08872	-1.21512	[+/-]	K04730|1|0.0|705|zma:103648769|interleukin-1 receptor-associated kinase 1 [EC:2.7.11.1]	-	GO:0005524//ATP binding;GO:0004674//protein serine/threonine kinase activity;GO:0005524//ATP binding;GO:0004674//protein serine/threonine kinase activity	GO:0006468//protein phosphorylation;GO:0006468//protein phosphorylation	NA	GRMZM2G142544_T01/0/[mRNA] locus=2:164888825:164893103:-	Os09t0570100-01/398.946/[mRNA] locus=chr09:22755850:22757215:+	gi|514727497|ref|XP_004956235.1|/0/PREDICTED: U-box domain-containing protein 33-like isoform X2 [Setaria italica]
Pavir.Bb01441	Chr02b:31845915-31850816	11.3906	8.6647	10.0277	13.809	38.0098	25.9094	9.66166	8.29214	8.9769	8.24378	12.0336	10.1387	1.36949	-1.52919	[+/-]	K04730|1|3e-136|487|zma:103648456|interleukin-1 receptor-associated kinase 1 [EC:2.7.11.1];K04733|4|3e-109|397|mdm:103416216|interleukin-1 receptor-associated kinase 4 [EC:2.7.11.1]	-	-	-	NA	GRMZM2G046848_T01/3.88298e-08/[mRNA] locus=1:87296059:87301555:+	Os09t0570000-01/886.605/[mRNA] locus=chr09:22749994:22751768:+	gi|514727485|ref|XP_004956232.1|/0/PREDICTED: U-box domain-containing protein 33-like isoform X3 [Setaria italica]
Pavir.Bb01539	Chr02b:37433823-37434687	6.39374	8.2643	7.32902	17.9315	26.9605	22.446	2.54627	9.33017	5.93822	3.57779	5.45024	4.51402	1.61477	-1.91836	[+/-]	K00430|1|1e-12|73.9|obr:102718644|peroxidase [EC:1.11.1.7]	-	GO:0005507//copper ion binding;GO:0009055//electron carrier activity	-	NA	GRMZM2G027198_T01/6.45136e-109/[mRNA] locus=7:52251467:52251991:+	Os09t0572700-02/178.905/[mRNA] locus=chr09:22907959:22908564:+	gi|514727649|ref|XP_004956273.1|/2.51734e-71/PREDICTED: blue copper protein-like [Setaria italica]
Pavir.Bb01894	Chr02b:48025665-48029583	6.37212	4.25898	5.31555	16.5556	14.6015	15.5785	3.27723	3.4093	3.34326	2.4539	2.7212	2.58755	1.55127	-2.22023	[+/-]	K18368|1|3e-31|136|fve:101306831|caffeoylshikimate esterase [EC:3.1.1.-]	GO:0009536//plastid;GO:0009536//plastid	-	-	AT4G36230.1/2.45175e-09/[mRNA] locus=Chr4:17145586:17146251:+	GRMZM2G477743_T01/0/[mRNA] locus=7:106955012:106958439:-	Os09t0394700-01/922.288/[mRNA] locus=chr09:13695663:13699772:-	gi|514729636|ref|XP_004956746.1|/6.74444e-179/PREDICTED: monoglyceride lipase-like [Setaria italica]
Pavir.Bb01912	Chr02b:48232275-48233267	0.918916	1.10826	1.01359	3.36888	5.38807	4.37847	1.16828	3.1187	2.14349	0.770917	0.659244	0.715081	2.11095	-1.03047	[+/-]	K14325|1|4e-13|76.3|atr:18448398|RNA-binding protein with serine-rich domain 1	-	GO:0008270//zinc ion binding	GO:0009737//response to abscisic acid;GO:0010200//response to chitin	NA	GRMZM2G125775_T01/1.24984e-113/[mRNA] locus=2:178362594:178363370:-	Os09t0385700-01/276.04/[mRNA] locus=chr09:13155200:13155766:-	gi|514729574|ref|XP_004956730.1|/1.6709e-88/PREDICTED: zinc finger AN1 domain-containing stress-associated protein 17-like [Setaria italica]
Pavir.Bb01933	Chr02b:48433893-48436739	11.1062	9.34765	10.2269	17.9711	24.531	21.2511	9.18735	11.753	10.4702	6.24397	8.78322	7.5136	1.05517	-1.02125	[+/-]	K00558|1|1e-06|55.8|cre:CHLREDRAFT_15852|DNA (cytosine-5)-methyltransferase 1 [EC:2.1.1.37];K13412|2|2e-06|54.7|dosa:Os05t0491900-00|calcium-dependent protein kinase [EC:2.7.11.1];K13171|4|4e-06|53.9|atr:18436252|serine/arginine repetitive matrix protein 1	-	-	-	NA	GRMZM2G113796_T01/9.62491e-156/[mRNA] locus=7:102646969:102648440:+	Os09t0376300-01/101.593/[mRNA] locus=chr09:12601446:12601952:+	gi|514729474|ref|XP_004956706.1|/4.21445e-92/PREDICTED: uncharacterized protein LOC101767387 [Setaria italica]
Pavir.Bb01959	Chr02b:48745349-48746563	0.682014	1.13525	0.908632	9.29842	16.1229	12.7107	1.74017	2.46299	2.10158	0.826271	0.433981	0.630126	3.8062	-2.59649	[+/-]	K02183|1|9e-65|248|sbi:SORBI_02g024550|calmodulin	-	GO:0005509//calcium ion binding	-	AT3G04360.1/8.46157e-06/[mRNA] locus=Chr3:1157025:1158200:-	GRMZM2G088819_T01/5.60576e-70/[mRNA] locus=2:181843149:181843691:+	Os09t0412350-00/170.975/[mRNA] locus=chr09:14635682:14636083:+	gi|242049256|ref|XP_002462372.1|/3.86274e-64/hypothetical protein SORBIDRAFT_02g024550 [Sorghum bicolor]
Pavir.Bb02088	Chr02b:52013839-52015523	14.5256	12.308	13.4168	31.4756	64.6227	48.0492	13.9092	32.2997	23.1044	4.56667	3.64638	4.10653	1.84047	-1.05634	[+/-]	K13425|1|5e-17|89.7|egr:104442133|WRKY transcription factor 22;K16225|5|4e-15|83.6|crb:CARUB_v10025742mg|probable WRKY transcription factor 52	-	-	-	NA	GRMZM2G061408_T01/1.14815e-114/[mRNA] locus=8:109566932:109568137:-	Os09t0334500-01/206.658/[mRNA] locus=chr09:10129130:10130753:+	gi|514729081|ref|XP_004956613.1|/1.90671e-119/PREDICTED: probable WRKY transcription factor 70-like [Setaria italica]
Pavir.Bb02246	Chr02b:54433605-54434753	13.9772	10.1591	12.0681	18.4753	36.1257	27.3005	17.0315	4.01332	10.5224	16.3185	48.191	32.2548	1.17772	-1.37546	[+/-]	K13172|1|4e-07|56.2|cvr:CHLNCDRAFT_140537|serine/arginine repetitive matrix protein 2;K18404|2|1e-06|54.7|cvr:CHLNCDRAFT_59474|tudor domain-containing protein 3;K14325|3|1e-06|54.7|crb:CARUB_v10009275mg|RNA-binding protein with serine-rich domain 1	-	-	-	NA	GRMZM2G129879_T01/6.3424e-17/[mRNA] locus=1:209581250:209581913:-	Os09t0433800-01/113.487/[mRNA] locus=chr09:15927156:15927791:+	gi|514730344|ref|XP_004956917.1|/7.61305e-66/PREDICTED: uncharacterized protein LOC101753052 [Setaria italica]
Pavir.Bb02384	Chr02b:56905711-56908322	0.7735	0.755926	0.764713	6.23692	8.88707	7.56199	0.280477	0.79228	0.536379	0.338294	0.322534	0.330414	3.30578	-3.81744	[+/-]	K10664|1|5e-129|461|sita:101754940|E3 ubiquitin-protein ligase ATL6/9/15/31/42/55 [EC:2.3.2.27]	-	GO:0008270//zinc ion binding	-	NA	GRMZM2G082653_T01/0/[mRNA] locus=7:128646556:128647770:-	Os09t0468300-00/440.575/[mRNA] locus=chr09:17790809:17791987:-	gi|514731025|ref|XP_004957082.1|/2.1386e-128/PREDICTED: E3 ubiquitin-protein ligase ATL6-like [Setaria italica]
Pavir.Bb02402	Chr02b:57106185-57109996	7.92278	10.5288	9.22577	20.8351	24.5822	22.7086	8.05003	4.4888	6.26941	17.0696	17.8539	17.4617	1.2995	-1.85684	[+/-]	K00430|1|2e-179|629|sita:101783171|peroxidase [EC:1.11.1.7]	-	GO:0020037//heme binding;GO:0046872//metal ion binding;GO:0004601//peroxidase activity	GO:0055114//oxidation-reduction process;GO:0006979//response to oxidative stress	NA	GRMZM5G843748_T02/0/[mRNA] locus=7:129358449:129362599:-	Os09t0471100-01/1055.11/[mRNA] locus=chr09:17932922:17935666:-	gi|514730967|ref|XP_004957069.1|/7.20539e-179/PREDICTED: peroxidase 17-like [Setaria italica]
Pavir.Bb02630	Chr02b:59802312-59803405	6.69667	2.32035	4.50851	9.98967	10.6783	10.334	2.16514	1.01155	1.58835	4.96077	9.5567	7.25873	1.19667	-2.7018	[+/-]	K00517|1|2e-19|97.4|brp:103844631|	-	GO:0020037//heme binding;GO:0016705//oxidoreductase activity, acting on paired donors, with incorporation or reduction of molecular oxygen;GO:0004497//monooxygenase activity;GO:0005506//iron ion binding;GO:0009055//electron carrier activity	GO:0055114//oxidation-reduction process;GO:0010154//fruit development	NA	GRMZM2G034471_T01/1.53194e-48/[mRNA] locus=2:195036169:195037989:-	Os09t0528700-00/79.787/[mRNA] locus=chr09:20691369:20693116:+	gi|514740366|ref|XP_004959619.1|/3.67723e-63/PREDICTED: cytochrome P450 78A3-like [Setaria italica]
Pavir.Bb02943	Chr02b:63859771-63861170	1.67909	2.84982	2.26446	5.41281	5.27057	5.34169	1.97189	1.38767	1.67978	2.65293	1.82321	2.23807	1.23813	-1.66902	[+/-]	K11275|1|9e-07|54.7|gmx:100775944|histone H1/5;K13172|2|6e-06|52.0|mpp:MICPUCDRAFT_69362|serine/arginine repetitive matrix protein 2;K14306|3|8e-06|51.6|sly:101264859|nuclear pore complex protein Nup62	-	-	-	NA	GRMZM2G087662_T01/2.2793e-19/[mRNA] locus=2:204077104:204078588:+	NA	gi|514734500|ref|XP_004957925.1|/2.18778e-53/PREDICTED: uncharacterized protein LOC101783441 [Setaria italica]
Pavir.Bb02976	Chr02b:64132693-64138025	2.2875	3.18682	2.73716	4.856	7.44792	6.15196	1.7733	1.65776	1.71553	1.26777	2.5312	1.89949	1.16836	-1.84239	[+/-]	K03327|1|0.0|865|sita:101763186|multidrug resistance protein, MATE family	GO:0016020//membrane	GO:0015297//antiporter activity;GO:0015238//drug transmembrane transporter activity	GO:0006855//drug transmembrane transport	NA	GRMZM2G161809_T01/0/[mRNA] locus=7:150972325:150977267:-	Os07t0502200-01/973.829/[mRNA] locus=chr07:18956894:18962926:-	gi|514733913|ref|XP_004957789.1|/0/PREDICTED: MATE efflux family protein ALF5-like [Setaria italica]
Pavir.Bb03348	Chr02b:69676230-69678035	3.84574	6.33541	5.09058	15.0056	15.8527	15.4291	4.71807	7.40343	6.06075	2.34208	2.05975	2.20091	1.59975	-1.34809	[+/-]	K13172|1|2e-18|94.7|cvr:CHLNCDRAFT_140537|serine/arginine repetitive matrix protein 2;K13412|3|3e-12|74.3|dosa:Os05t0491900-00|calcium-dependent protein kinase [EC:2.7.11.1];K14325|4|5e-12|73.6|bdi:100845778|RNA-binding protein with serine-rich domain 1;K13171|5|7e-11|69.7|dosa:Os03t0270200-01|serine/arginine repetitive matrix protein 1	-	-	-	NA	GRMZM2G086856_T01/1.69644e-89/[mRNA] locus=7:165945299:165946408:-	Os07t0619500-01/226.481/[mRNA] locus=chr07:25591553:25592542:+	gi|514736150|ref|XP_004958336.1|/1.78026e-146/PREDICTED: serine/arginine repetitive matrix protein 1-like [Setaria italica]
Pavir.Bb03422	Chr02b:70247645-70250376	1.8609	4.64492	3.25291	27.6798	60.8726	44.2762	8.93568	12.3807	10.6582	8.56208	3.5921	6.07709	3.76673	-2.05457	[+/-]	K02183|1|1e-20|101|pda:103702967|calmodulin	-	GO:0005509//calcium ion binding	-	NA	GRMZM2G459663_T01/1.73485e-94/[mRNA] locus=7:167817709:167818320:+	Os07t0631700-01/151.152/[mRNA] locus=chr07:26208610:26209251:+	gi|514736464|ref|XP_004958417.1|/1.15234e-80/PREDICTED: probable calcium-binding protein CML45-like [Setaria italica]
Pavir.Bb03748	Chr02b:74124642-74128097	7.13841	2.23781	4.68811	58.5411	97.8124	78.1767	2.2541	5.49204	3.87307	1.08445	1.11836	1.10141	4.05966	-4.33519	[+/-]	K13412|1|4e-10|68.2|dosa:Os05t0491900-00|calcium-dependent protein kinase [EC:2.7.11.1];K13172|2|1e-07|60.1|vcn:VOLCADRAFT_117048|serine/arginine repetitive matrix protein 2;K14317|5|1e-06|53.1|mpp:MICPUCDRAFT_46822|nuclear pore complex protein Nup214	-	-	-	NA	GRMZM2G172485_T01/2.16018e-148/[mRNA] locus=2:217010932:217012909:-	Os07t0680600-01/204.675/[mRNA] locus=chr07:28849099:28851128:-	gi|514737142|ref|XP_004958712.1|/0/PREDICTED: cell wall protein AWA1-like [Setaria italica]
Pavir.Ca00151	Chr03a:1965648-1966344	7.23487	11.1482	9.19155	22.5844	21.0543	21.8194	9.94181	11.1768	10.5593	21.5982	24.0008	22.7995	1.24723	-1.04709	[+/-]	K13171|1|3e-13|75.9|dosa:Os03t0270200-01|serine/arginine repetitive matrix protein 1	-	-	-	NA	GRMZM2G044493_T01/1.30359e-72/[mRNA] locus=2:143471240:143471956:+	Os11t0153300-02/178.905/[mRNA] locus=chr11:2490914:2491639:-	gi|514805423|ref|XP_004977572.1|/5.65631e-107/PREDICTED: uncharacterized protein LOC101782771 [Setaria italica]
Pavir.Ca00327	Chr03a:3954687-3955943	2.33623	0.75563	1.54593	6.33718	11.869	9.10309	0.512381	0.922897	0.717639	0.0418243	0.0834791	0.0626517	2.55788	-3.66503	[+/-]	-	-	-	-	NA	GRMZM2G382035_T01/2.46189e-38/[mRNA] locus=8:109910250:109910495:-	Os05t0324700-01/89.6988/[mRNA] locus=chr05:15077977:15078246:-	gi|514751860|ref|XP_004962440.1|/9.37763e-29/PREDICTED: uncharacterized protein LOC101754445 [Setaria italica]
Pavir.Ca00892	Chr03a:10122845-10125839	5.25843	2.77317	4.0158	13.7629	13.8494	13.8062	3.33447	3.38536	3.35991	2.56399	3.10561	2.8348	1.78155	-2.03882	[+/-]	K07119|1|1e-37|159|egr:104455448|uncharacterized protein;K13172|2|4e-16|87.8|vcn:VOLCADRAFT_117048|serine/arginine repetitive matrix protein 2	-	-	GO:0009626//plant-type hypersensitive response;GO:0010337//regulation of salicylic acid metabolic process;GO:0052542//defense response by callose deposition	NA	GRMZM2G085941_T01/0/[mRNA] locus=6:163829660:163831950:-	Os05t0557400-01/527.799/[mRNA] locus=chr05:27724493:27727469:-	gi|514746980|ref|XP_004961258.1|/0/PREDICTED: MACPF domain-containing protein NSL1-like [Setaria italica]
Pavir.Ca01028	Chr03a:11774398-11775871	42.286	23.0729	32.6795	98.3476	197.803	148.075	9.54784	18.4978	14.0228	8.79492	2.18212	5.48852	2.17987	-3.40048	[+/-]	K18835|1|1e-27|124|ath:AT5G56270|WRKY transcription factor 2	-	GO:0003700//sequence-specific DNA binding transcription factor activity;GO:0043565//sequence-specific DNA binding	GO:0006355//regulation of transcription, DNA-templated	NA	GRMZM2G163054_T04/6.76237e-128/[mRNA] locus=6:127590864:127591738:+	Os05t0183100-01/268.111/[mRNA] locus=chr05:4998461:4999626:-	gi|514745415|ref|XP_004960874.1|/8.68675e-92/PREDICTED: probable WRKY transcription factor 51-like [Setaria italica]
Pavir.Ca01029	Chr03a:11776632-11780023	1.52317	1.49887	1.51102	2.07144	7.73373	4.90259	1.3947	1.58536	1.49003	2.12545	1.01604	1.57075	1.69802	-1.7182	[+/-]	-	-	-	-	NA	GRMZM2G701108_T02/0/[mRNA] locus=6:127767007:127770141:-	Os05t0182900-01/167.011/[mRNA] locus=chr05:4983855:4986763:-	gi|514745411|ref|XP_004960873.1|/0/PREDICTED: uncharacterized protein LOC101778219 [Setaria italica]
Pavir.Ca01068	Chr03a:12035556-12036403	15.7924	12.2357	14.0141	44.5307	26.0967	35.3137	7.17428	22.1115	14.6429	2.66624	1.26317	1.9647	1.33335	-1.27003	[+/-]	K00430|1|9e-12|71.2|dosa:Os04t0498700-01|peroxidase [EC:1.11.1.7];K02184|3|1e-11|70.9|ppp:PHYPADRAFT_172341|formin 2	-	-	-	NA	GRMZM2G323888_T01/6.76256e-41/[mRNA] locus=6:128465406:128465765:+	Os05t0176700-01/186.834/[mRNA] locus=chr05:4593624:4593980:-	gi|514745210|ref|XP_004960825.1|/3.20724e-47/PREDICTED: uncharacterized protein LOC101759433 [Setaria italica]
Pavir.Ca01179	Chr03a:13437812-13439345	44.1841	27.8843	36.0342	141.18	160.997	151.089	7.44396	6.75552	7.09974	14.3073	14.0974	14.2024	2.06796	-4.41149	[+/-]	K05933|1|6e-170|597|sita:101781172|aminocyclopropanecarboxylate oxidase [EC:1.14.17.4]	-	GO:0016706//oxidoreductase activity, acting on paired donors, with incorporation or reduction of molecular oxygen, 2-oxoglutarate as one donor, and incorporation of one atom each of oxygen into both donors	GO:0055114//oxidation-reduction process	AT1G77330.1/2.59302e-09/[mRNA] locus=Chr1:29063215:29064447:-	GRMZM2G166639_T01/0/[mRNA] locus=10:90474299:90475369:+	Os05t0149400-01/918.323/[mRNA] locus=chr05:2825446:2826647:+	gi|514742991|ref|XP_004960279.1|/2.43236e-169/PREDICTED: 1-aminocyclopropane-1-carboxylate oxidase-like [Setaria italica]
Pavir.Ca01180	Chr03a:13449206-13450987	4.48309	2.63072	3.55691	13.251	16.0267	14.6389	0.745808	0.379447	0.562628	1.15324	0.713647	0.933444	2.04111	-4.70148	[+/-]	K05933|1|2e-171|602|sita:101781172|aminocyclopropanecarboxylate oxidase [EC:1.14.17.4]	-	GO:0016706//oxidoreductase activity, acting on paired donors, with incorporation or reduction of molecular oxygen, 2-oxoglutarate as one donor, and incorporation of one atom each of oxygen into both donors;GO:0016706//oxidoreductase activity, acting on paired donors, with incorporation or reduction of molecular oxygen, 2-oxoglutarate as one donor, and incorporation of one atom each of oxygen into…	GO:0055114//oxidation-reduction process;GO:0055114//oxidation-reduction process	AT1G77330.1/2.409e-09/[mRNA] locus=Chr1:29063215:29064447:-	GRMZM2G166639_T01/0/[mRNA] locus=10:90474299:90475369:+	Os05t0149400-01/1005.55/[mRNA] locus=chr05:2825446:2826647:+	gi|514742991|ref|XP_004960279.1|/1.21353e-170/PREDICTED: 1-aminocyclopropane-1-carboxylate oxidase-like [Setaria italica]
Pavir.Ca01475	Chr03a:17536727-17539089	65.7543	35.7895	50.7719	180.917	234.256	207.586	72.6898	124.009	98.3494	28.3352	20.3112	24.3232	2.03161	-1.07772	[+/-]	K13424|1|0.0|798|sita:101776857|WRKY transcription factor 33	-	GO:0003700//sequence-specific DNA binding transcription factor activity;GO:0043565//sequence-specific DNA binding	GO:0006355//regulation of transcription, DNA-templated	AT2G03340.1/9.46137e-07/[mRNA] locus=Chr2:1014724:1016936:-	GRMZM2G449681_T01/0/[mRNA] locus=8:110214518:110216144:-	Os05t0343400-01/394.981/[mRNA] locus=chr05:16150380:16152250:+	gi|514751759|ref|XP_004962416.1|/0/PREDICTED: probable WRKY transcription factor 33-like [Setaria italica]
Pavir.Ca01868	Chr03a:25856772-25860104	2.22951	2.52965	2.37958	5.6542	5.19233	5.42326	0.756334	0.64466	0.700497	1.95854	2.70139	2.32997	1.18845	-2.95271	[+/-]	K14156|1|0.0|536|sita:101775635|choline/ethanolamine kinase [EC:2.7.1.32 2.7.1.82]	-	GO:0016301//kinase activity;GO:0016773//phosphotransferase activity, alcohol group as acceptor;GO:0016301//kinase activity;GO:0016773//phosphotransferase activity, alcohol group as acceptor;GO:0016301//kinase activity;GO:0016773//phosphotransferase activity, alcohol group as acceptor;GO:0016301//kinase activity;GO:0016773//phosphotransferase activity, alcohol group as acceptor	GO:0016310//phosphorylation;GO:0046474//glycerophospholipid biosynthetic process;GO:0016310//phosphorylation;GO:0046474//glycerophospholipid biosynthetic process;GO:0016310//phosphorylation;GO:0046474//glycerophospholipid biosynthetic process;GO:0016310//phosphorylation;GO:0046474//glycerophospholipid biosynthetic process	AT1G71697.1/1.3471e-20/[mRNA] locus=Chr1:26971537:26973177:+	GRMZM2G014303_T01/0/[mRNA] locus=6:161126549:161129468:+	Os05t0535400-00/995.635/[mRNA] locus=chr05:26584625:26588074:+	gi|514747532|ref|XP_004961390.1|/0/PREDICTED: ethanolamine kinase 2-like [Setaria italica]
Pavir.Ca02623	Chr03a:43753208-43762239	7.35089	4.84628	6.09859	12.1654	22.9284	17.5469	2.18646	3.4689	2.82768	2.71131	1.23923	1.97527	1.52467	-2.63352	[+/-]	-	-	-	-	AT5G18520.1/4.5568e-06/[mRNA] locus=Chr5:6145027:6146349:+	GRMZM2G176472_T01/0/[mRNA] locus=10:23804691:23808368:-	Os12t0547600-02/280.005/[mRNA] locus=chr12:22133844:22136879:-	gi|514753486|ref|XP_004962806.1|/0/PREDICTED: uncharacterized protein LOC101786693 [Setaria italica]
Pavir.Cb00105	Chr03b:1647026-1649439	2.21177	4.9677	3.58974	7.4008	8.29886	7.84983	2.35961	1.73157	2.04559	2.82463	2.72595	2.77529	1.12878	-1.94014	[+/-]	K02291|1|6e-150|531|sbi:SORBI_08g022310|phytoene synthase [EC:2.5.1.32]	GO:0009507//chloroplast;GO:0009507//chloroplast	GO:0016765//transferase activity, transferring alkyl or aryl (other than methyl) groups;GO:0016765//transferase activity, transferring alkyl or aryl (other than methyl) groups	GO:0016117//carotenoid biosynthetic process;GO:0016117//carotenoid biosynthetic process	NA	GRMZM2G149317_T01/0/[mRNA] locus=8:168273300:168275918:-	Os12t0626400-02/781.54/[mRNA] locus=chr12:26780734:26783524:-	gi|242084306|ref|XP_002442578.1|/2.5676e-149/hypothetical protein SORBIDRAFT_08g022310 [Sorghum bicolor]
Pavir.Cb00254	Chr03b:4171869-4172933	2.27191	1.45592	1.86391	4.49289	4.96121	4.72705	0.0902353	0.206112	0.148174	0.0544965	0.109929	0.082213	1.3426	-4.99558	[+/-]	K13448|1|4e-77|288|zma:100280399|calcium-binding protein CML;K02183|4|6e-71|268|sbi:SORBI_08g020710|calmodulin	GO:0005634//nucleus;GO:0005829//cytosol	GO:0005509//calcium ion binding	GO:0009414//response to water deprivation;GO:0019722//calcium-mediated signaling;GO:0009737//response to abscisic acid;GO:0009651//response to salt stress	AT3G43810.1/6.86004e-09/[mRNA] locus=Chr3:15664619:15666355:-	GRMZM2G444621_T01/0/[mRNA] locus=3:118962202:118962711:+	Os12t0603800-00/311.722/[mRNA] locus=chr12:25462710:25463210:+	gi|226509156|ref|NP_001146794.1|/1.79288e-76/uncharacterized protein LOC100280399 [Zea mays]
Pavir.Cb00312	Chr03b:4553204-4554102	0.487807	0.0622361	0.275022	8.47744	17.8462	13.1618	1.06301	2.60195	1.83248	0.806798	0.12505	0.465924	5.58067	-2.84449	[+/-]	K13172|1|3e-08|59.7|vcn:VOLCADRAFT_117048|serine/arginine repetitive matrix protein 2;K14325|3|4e-08|59.3|pvu:PHAVU_005G056900g|RNA-binding protein with serine-rich domain 1;K13171|4|5e-08|58.9|eus:EUTSA_v10016250mg|serine/arginine repetitive matrix protein 1	-	-	-	NA	NA	Os05t0567200-00/54.0164/[mRNA] locus=chr05:28238562:28241041:+	gi|323451156|gb|EGB07034.1|/7.75108e-10/hypothetical protein AURANDRAFT_71909 [Aureococcus anophagefferens]
Pavir.Cb00313	Chr03b:4554102-4555041	2.36776	1.59887	1.98332	30.2473	52.9967	41.622	5.51678	9.21258	7.36468	6.17431	0.879909	3.52711	4.39136	-2.49865	[+/-]	-	-	-	-	NA	GRMZM2G428216_T01/2.20032e-16/[mRNA] locus=1:165404611:165404931:+	Os12t0592900-02/63.9282/[mRNA] locus=chr12:24871828:24872121:+	gi|514754478|ref|XP_004963045.1|/2.57559e-19/PREDICTED: uncharacterized protein LOC101780783 [Setaria italica]
Pavir.Cb00830	Chr03b:17636106-17638723	1.52305	2.91533	2.21919	3.18	6.18578	4.68289	0.455822	0.0931756	0.274499	1.83383	0.759005	1.29642	1.07736	-4.09253	[+/-]	K17943|1|3e-74|199|ota:Ot15g02000|pumilio RNA-binding family	-	GO:0003723//RNA binding;GO:0003723//RNA binding	-	NA	GRMZM2G006287_T01/0/[mRNA] locus=10:19515201:19517267:-	Os12t0493900-01/866.782/[mRNA] locus=chr12:18618612:18620830:+	gi|242083470|ref|XP_002442160.1|/0/hypothetical protein SORBIDRAFT_08g015290 [Sorghum bicolor]
Pavir.Cb01173	Chr03b:27834452-27836433	2.90907	7.14081	5.02494	10.5863	21.0031	15.7947	3.21689	4.39661	3.80675	3.29296	2.71513	3.00405	1.65227	-2.05281	[+/-]	K13171|1|5e-14|79.7|sita:101767855|serine/arginine repetitive matrix protein 1;K13412|4|5e-14|79.7|dosa:Os05t0491900-00|calcium-dependent protein kinase [EC:2.7.11.1]	-	-	-	NA	GRMZM2G004060_T01/2.03139e-85/[mRNA] locus=10:12103301:12104682:+	Os05t0322900-01/272.075/[mRNA] locus=chr05:14991693:14993367:+	gi|514751899|ref|XP_004962450.1|/1.24797e-144/PREDICTED: probable WRKY transcription factor 70-like [Setaria italica]
Pavir.Cb01177	Chr03b:28104248-28104828	13.125	9.07692	11.101	38.8073	47.5316	43.1694	13.7179	26.7387	20.2283	7.07466	5.09723	6.08594	1.95932	-1.09364	[+/-]	K13424|1|1e-74|278|sita:101776857|WRKY transcription factor 33	-	GO:0003700//sequence-specific DNA binding transcription factor activity;GO:0043565//sequence-specific DNA binding	GO:0006355//regulation of transcription, DNA-templated	NA	GRMZM2G449681_T01/1.6373e-142/[mRNA] locus=8:110214518:110216144:-	Os05t0343400-01/216.569/[mRNA] locus=chr05:16150380:16152250:+	gi|514751759|ref|XP_004962416.1|/5.48178e-74/PREDICTED: probable WRKY transcription factor 33-like [Setaria italica]
Pavir.Cb01212	Chr03b:29395009-29395741	0.787949	0.322088	0.555018	3.21077	6.8671	5.03894	0.249291	0.706228	0.47776	0.150776	0.241731	0.196253	3.18251	-3.39876	[+/-]	-	-	-	-	NA	GRMZM2G382035_T01/9.44084e-43/[mRNA] locus=8:109910250:109910495:-	Os05t0324700-01/105.558/[mRNA] locus=chr05:15077977:15078246:-	gi|514751860|ref|XP_004962440.1|/9.39355e-31/PREDICTED: uncharacterized protein LOC101754445 [Setaria italica]
Pavir.Cb02040	Chr03b:46424545-46425620	4.86381	3.27261	4.06821	7.24278	9.79938	8.52108	0.940234	2.17333	1.55678	1.40226	1.74894	1.5756	1.06664	-2.45247	[+/-]	K00430|1|1e-14|81.3|dosa:Os04t0498700-01|peroxidase [EC:1.11.1.7]	-	-	-	NA	GRMZM2G152781_T01/7.20405e-100/[mRNA] locus=3:230936968:230937591:+	Os12t0159000-01/83.7518/[mRNA] locus=chr12:2950912:2951490:-	gi|514804946|ref|XP_004977339.1|/2.37098e-91/PREDICTED: uncharacterized protein LOC101753598 [Setaria italica]
Pavir.Cb02071	Chr03b:46855363-46856514	2.0406	1.67252	1.85656	5.43508	4.52418	4.97963	1.96353	2.04099	2.00226	1.84989	1.9844	1.91715	1.42341	-1.31441	[+/-]	K00430|1|1e-12|75.1|sbi:SORBI_06g021550|peroxidase [EC:1.11.1.7]	-	-	-	NA	GRMZM2G044493_T01/3.27625e-68/[mRNA] locus=2:143471240:143471956:+	Os11t0153300-02/190.799/[mRNA] locus=chr11:2490914:2491639:-	gi|514805423|ref|XP_004977572.1|/3.18874e-105/PREDICTED: uncharacterized protein LOC101782771 [Setaria italica]
Pavir.Da00323	Chr04a:4989420-4991292	10.7537	3.65844	7.20607	55.6653	65.4243	60.5448	0.789668	0.532971	0.66132	0.211343	0.150694	0.181018	3.07072	-6.51651	[+/-]	K02184|1|2e-19|98.2|zma:103647807|formin 2;K13424|4|9e-19|95.9|zma:100281160|WRKY transcription factor 33	-	GO:0003700//sequence-specific DNA binding transcription factor activity;GO:0043565//sequence-specific DNA binding	GO:0006355//regulation of transcription, DNA-templated	NA	GRMZM2G111711_T01/1.01745e-164/[mRNA] locus=9:103075886:103077192:+	Os06t0649000-01/337.493/[mRNA] locus=chr06:26510321:26511606:-	gi|514765333|ref|XP_004965726.1|/3.72641e-151/PREDICTED: WRKY transcription factor 18-like [Setaria italica]
Pavir.Da00324	Chr04a:4992486-4995857	4.97934	3.85711	4.41822	9.28663	12.6444	10.9655	4.94585	4.62936	4.7876	3.51772	3.5694	3.54356	1.31144	-1.1956	[+/-]	K00384|1|6e-10|67.4|brp:103837805|thioredoxin reductase (NADPH) [EC:1.8.1.9];K13412|2|1e-06|56.6|dosa:Os05t0491900-00|calcium-dependent protein kinase [EC:2.7.11.1];K14007|3|1e-06|46.2|ccp:CHC_T00008667001|protein transport protein SEC24;K09187|5|8e-06|53.5|vcn:VOLCADRAFT_116514|histone-lysine N-methyltransferase MLL2 [EC:2.1.1.43]	-	-	-	NA	GRMZM2G127120_T01/2.15206e-06/[mRNA] locus=6:97919597:97923556:+	NA	gi|514770830|ref|XP_004967097.1|/1.16884e-56/PREDICTED: uncharacterized protein LOC101766508 [Setaria italica]
Pavir.Da00699	Chr04a:10731806-10736183	22.8521	12.3681	17.6101	38.6743	41.3154	39.9948	9.74456	9.88686	9.81571	11.4064	9.93493	10.6707	1.18341	-2.02665	[+/-]	-	-	-	-	NA	NA	NA	gi|413924829|gb|AFW64761.1|/6.86174e-07/hypothetical protein ZEAMMB73_889804 [Zea mays]
Pavir.Da01036	Chr04a:18690042-18690860	12.5235	2.8792	7.70133	26.7382	32.4594	29.5988	1.98549	2.66148	2.32348	1.32212	0.902195	1.11216	1.94236	-3.67118	[+/-]	K14325|1|4e-08|58.9|pda:103711100|RNA-binding protein with serine-rich domain 1	-	-	-	NA	GRMZM2G138370_T01/8.16969e-59/[mRNA] locus=9:64623121:64623540:-	Os06t0530600-00/125.381/[mRNA] locus=chr06:19780992:19781426:+	gi|514764520|ref|XP_004965527.1|/2.24389e-50/PREDICTED: uncharacterized protein LOC101765544 [Setaria italica]
Pavir.Da01198	Chr04a:22845154-22845631	0.883248	1.21504	1.04915	2.82245	5.20364	4.01305	0.344712	1.19889	0.771801	0.418837	0.442543	0.43069	1.93548	-2.3784	[+/-]	K13412|1|2e-06|51.6|dosa:Os05t0491900-00|calcium-dependent protein kinase [EC:2.7.11.1];K13172|2|6e-06|50.1|cvr:CHLNCDRAFT_140537|serine/arginine repetitive matrix protein 2	-	-	-	NA	GRMZM2G057672_T01/3.40604e-35/[mRNA] locus=9:2215414:2215656:-	Os02t0740600-01/174.94/[mRNA] locus=chr02:30974406:30974684:-	gi|514762770|ref|XP_004965109.1|/1.93692e-36/PREDICTED: uncharacterized protein LOC101755681 [Setaria italica]
Pavir.Da01215	Chr04a:22976287-22977748	0.83337	0.399951	0.616661	6.22807	10.0798	8.15393	1.99876	4.9253	3.46203	0.449746	0.402871	0.426309	3.72495	-1.23588	[+/-]	K01876|1|4e-22|106|egr:104440434|aspartyl-tRNA synthetase [EC:6.1.1.12];K08332|2|3e-17|90.1|smo:SELMODRAFT_61948|vacuolar protein 8;K13412|3|6e-17|89.0|dosa:Os05t0491900-00|calcium-dependent protein kinase [EC:2.7.11.1]	GO:0005739//mitochondrion;GO:0000151//ubiquitin ligase complex	GO:0004842//ubiquitin-protein transferase activity	GO:0016567//protein ubiquitination	NA	GRMZM5G855994_T01/0/[mRNA] locus=9:1077761:1079077:-	Os06t0248500-00/656.652/[mRNA] locus=chr06:7709145:7710506:+	gi|222635317|gb|EEE65449.1|/1.21422e-127/hypothetical protein OsJ_20813 [Oryza sativa Japonica Group]
Pavir.Da02095	Chr04a:45479801-45481178	11.5491	11.3722	11.4606	31.0021	40.8934	35.9478	12.926	11.444	12.185	14.5039	15.9422	15.2231	1.64921	-1.5608	[+/-]	K02183|1|1e-41|171|mus:103997381|calmodulin;K13448|3|4e-36|146|osa:4336258|calcium-binding protein CML	-	GO:0005509//calcium ion binding	-	NA	GRMZM2G071100_T01/1.6798e-110/[mRNA] locus=6:122664298:122665029:+	Os06t0172200-02/297.846/[mRNA] locus=chr06:3649554:3650264:+	gi|514761198|ref|XP_004964727.1|/5.71915e-99/PREDICTED: probable calcium-binding protein CML30-like [Setaria italica]
Pavir.Da02183	Chr04a:46259268-46261470	1.92468	2.04215	1.98342	3.48133	4.87583	4.17858	0.875971	0.578293	0.727132	0.714745	0.606388	0.660567	1.07502	-2.52272	[+/-]	K13667|1|8e-135|481|sita:101778511|protein glucosyltransferase [EC:2.4.1.-]	-	-	-	AT3G48980.1/1.69649e-10/[mRNA] locus=Chr3:18155416:18158222:+	GRMZM2G307495_T01/1.97418e-156/[mRNA] locus=9:18949573:18952292:+	Os06t0152700-01/379.123/[mRNA] locus=chr06:2718018:2721467:-	gi|514761582|ref|XP_004964824.1|/0/PREDICTED: O-glucosyltransferase rumi-like isoform X1 [Setaria italica]
Pavir.Db00028	Chr04b:544314-545684	6.19776	3.87614	5.03695	41.7244	78.0506	59.8875	0.959557	0.613127	0.786342	1.28826	1.24795	1.2681	3.57163	-6.25095	[+/-]	K05747|1|1e-13|78.6|dosa:Os12t0165300-01|Wiskott-Aldrich syndrome protein;K13126|2|3e-11|70.5|fve:101312606|polyadenylate-binding protein;K13172|3|5e-11|69.7|cvr:CHLNCDRAFT_140537|serine/arginine repetitive matrix protein 2	-	-	-	AT2G17040.1/9.56525e-06/[mRNA] locus=Chr2:7407123:7408120:+	GRMZM2G389557_T01/3.37836e-93/[mRNA] locus=5:63279241:63280047:-	Os06t0726300-00/359.299/[mRNA] locus=chr06:30893645:30894523:-	gi|514768500|ref|XP_004966508.1|/2.00614e-112/PREDICTED: NAC transcription factor ONAC010-like [Setaria italica]
Pavir.Db00196	Chr04b:3162552-3163237	1.46034	1.32383	1.39209	8.85382	18.2285	13.5412	3.33541	6.47432	4.90486	1.56871	0.434413	1.00156	3.28203	-1.46507	[+/-]	-	-	-	-	NA	AC187283.3_FGT005/3.88458e-14/[mRNA] locus=6:85608192:85608440:+	Os06t0710001-00/87.7165/[mRNA] locus=chr06:30033491:30033721:-	gi|53792626|dbj|BAD53640.1|/3.73925e-23/hypothetical protein [Oryza sativa Japonica Group]
Pavir.Db00425	Chr04b:5233441-5234673	35.6214	25.7982	30.7098	92.02	132.138	112.079	13.6887	29.1863	21.4375	8.55181	8.23559	8.3937	1.86774	-2.38631	[+/-]	K13171|1|5e-08|59.7|mtr:MTR_4g064740|serine/arginine repetitive matrix protein 1	-	-	-	NA	GRMZM2G125571_T01/2.90031e-16/[mRNA] locus=3:219063394:219064395:+	NA	gi|308044517|ref|NP_001183268.1|/2.51601e-95/hypothetical protein precursor [Zea mays]
Pavir.Db00493	Chr04b:6109180-6113427	7.63076	4.94067	6.28572	12.8048	16.264	14.5344	3.24605	3.23374	3.23989	3.0066	2.71829	2.86244	1.20932	-2.16545	[+/-]	K04730|1|2e-138|493|csv:101215325|interleukin-1 receptor-associated kinase 1 [EC:2.7.11.1];K04733|3|2e-120|433|sita:101761289|interleukin-1 receptor-associated kinase 4 [EC:2.7.11.1]	-	GO:0005524//ATP binding;GO:0004674//protein serine/threonine kinase activity	GO:0006468//protein phosphorylation	AT5G01020.1/3.52785e-15/[mRNA] locus=Chr5:6309:8270:-	GRMZM2G157115_T01/0/[mRNA] locus=9:109291712:109296658:-	Os06t0663200-01/1233.52/[mRNA] locus=chr06:27364283:27368859:-	gi|514764967|ref|XP_004965638.1|/0/PREDICTED: serine/threonine-protein kinase At5g01020-like [Setaria italica]
Pavir.Db00557	Chr04b:6582102-6583350	3.64297	4.44707	4.04502	25.8509	33.7879	29.8194	7.44515	18.1456	12.7954	1.76635	2.52563	2.14599	2.88203	-1.22063	[+/-]	K13172|1|1e-09|64.7|cvr:CHLNCDRAFT_140537|serine/arginine repetitive matrix protein 2;K14325|3|2e-09|63.9|brp:103835996|RNA-binding protein with serine-rich domain 1	GO:0009536//plastid	-	-	NA	GRMZM2G086841_T01/3.45743e-89/[mRNA] locus=9:103247536:103248205:+	Os06t0650900-02/206.658/[mRNA] locus=chr06:26646645:26647682:-	gi|514765282|ref|XP_004965715.1|/1.02565e-68/PREDICTED: chaperone protein dnaJ 8, chloroplastic-like [Setaria italica]
Pavir.Db00578	Chr04b:6759422-6762424	4.27643	2.42399	3.35021	7.56403	7.16234	7.36318	3.94426	3.14722	3.54574	6.43941	6.384	6.4117	1.13608	-1.05424	[+/-]	K04730|1|2e-94|346|pda:103715278|interleukin-1 receptor-associated kinase 1 [EC:2.7.11.1];K04733|4|2e-48|193|smo:SELMODRAFT_17425|interleukin-1 receptor-associated kinase 4 [EC:2.7.11.1]	-	GO:0005524//ATP binding;GO:0004674//protein serine/threonine kinase activity	GO:0006468//protein phosphorylation	NA	GRMZM2G408376_T01/0/[mRNA] locus=9:35902880:35911539:+	Os06t0283300-01/432.646/[mRNA] locus=chr06:10010134:10013232:+	gi|514763273|ref|XP_004965232.1|/0/PREDICTED: probable leucine-rich repeat receptor-like serine/threonine-protein kinase At5g15730-like isoform X1 [Setaria italica]
Pavir.Db00751	Chr04b:9706786-9708547	1.59135	1.52896	1.56015	2.44376	5.75519	4.09947	0.827491	0.820235	0.823863	0.861711	0.657484	0.759597	1.39375	-2.31496	[+/-]	K18693|1|2e-37|157|mus:103984677|diacylglycerol diphosphate phosphatase / phosphatidate phosphatase [EC:3.1.3.81 3.1.3.4]	GO:0016020//membrane	GO:0003824//catalytic activity	GO:0008152//metabolic process	AT2G01180.1/4.73975e-07/[mRNA] locus=Chr2:107182:108555:-	GRMZM2G061568_T02/6.81599e-23/[mRNA] locus=6:162598037:162600559:-	Os05t0549900-00/79.787/[mRNA] locus=chr05:27313103:27314293:-	gi|475473509|gb|EMT02499.1|/3.06294e-83/Lipid phosphate phosphatase 2 [Aegilops tauschii]
Pavir.Db01416	Chr04b:29817440-29818922	2.85858	2.76051	2.80954	6.90141	9.20909	8.05525	0.476491	0.306515	0.391503	0.708432	0.790175	0.749304	1.51959	-4.36283	[+/-]	K04730|1|2e-55|216|egu:105031935|interleukin-1 receptor-associated kinase 1 [EC:2.7.11.1]	-	GO:0005524//ATP binding;GO:0004674//protein serine/threonine kinase activity	GO:0006468//protein phosphorylation	NA	GRMZM2G027958_T01/5.06817e-169/[mRNA] locus=9:37539016:37540491:-	Os06t0288100-01/315.687/[mRNA] locus=chr06:10469672:10471201:-	gi|514763333|ref|XP_004965247.1|/0/PREDICTED: leucine-rich repeat receptor-like serine/threonine/tyrosine-protein kinase SOBIR1-like [Setaria italica]
Pavir.Ea00263	Chr05a:3088919-3094267	312.29	179.345	245.818	545.509	507.312	526.41	209.836	124.921	167.378	224.945	457.531	341.238	1.0986	-1.65308	[+/-]	K00029|1|0.0|1157|sbi:SORBI_03g003220|malate dehydrogenase (oxaloacetate-decarboxylating)(NADP+) [EC:1.1.1.40]	GO:0005829//cytosol;GO:0005618//cell wall;GO:0009507//chloroplast;GO:0005886//plasma membrane;GO:0048046//apoplast;GO:0005829//cytosol;GO:0005618//cell wall;GO:0009507//chloroplast;GO:0005886//plasma membrane;GO:0048046//apoplast	GO:0051287//NAD binding;GO:0008270//zinc ion binding;GO:0050897//cobalt ion binding;GO:0004473//malate dehydrogenase (decarboxylating) (NADP+) activity;GO:0042803//protein homodimerization activity;GO:0051287//NAD binding;GO:0008270//zinc ion binding;GO:0050897//cobalt ion binding;GO:0004473//malate dehydrogenase (decarboxylating) (NADP+) activity;GO:0042803//protein homodimerization activity	GO:0055114//oxidation-reduction process;GO:0006108//malate metabolic process;GO:0051289//protein homotetramerization;GO:0046686//response to cadmium ion;GO:0055114//oxidation-reduction process;GO:0006108//malate metabolic process;GO:0051289//protein homotetramerization;GO:0046686//response to cadmium ion	AT2G19900.1/6.67557e-36/[mRNA] locus=Chr2:8592106:8595403:-	GRMZM2G122479_T03/0/[mRNA] locus=6:139275467:139280661:+	Os01t0188400-01/1360.39/[mRNA] locus=chr01:4739519:4744381:-	gi|242051767|ref|XP_002455029.1|/0/hypothetical protein SORBIDRAFT_03g003220 [Sorghum bicolor]
Pavir.Ea00319	Chr05a:3486100-3494048	4.1927	6.92042	5.55656	18.5097	26.8467	22.6782	3.48923	2.97128	3.23026	5.10717	5.16557	5.13637	2.02904	-2.81159	[+/-]	K13172|1|6e-10|67.0|vcn:VOLCADRAFT_117048|serine/arginine repetitive matrix protein 2;K14306|4|4e-09|64.3|cam:101489597|nuclear pore complex protein Nup62	GO:0016020//membrane;GO:0016020//membrane	-	-	NA	GRMZM2G088356_T01/0/[mRNA] locus=8:18893186:18895785:-	Os01t0179800-01/716.123/[mRNA] locus=chr01:4167867:4171229:-	gi|514776216|ref|XP_004968422.1|/0/PREDICTED: probable serine incorporator-like isoform X1 [Setaria italica]
Pavir.Ea00637	Chr05a:8866124-8868687	3.68652	3.07026	3.37839	8.46922	30.3978	19.4335	1.99599	7.92861	4.9623	2.12687	1.68909	1.90798	2.52414	-1.96947	[+/-]	K13412|1|2e-16|88.2|dosa:Os05t0491900-00|calcium-dependent protein kinase [EC:2.7.11.1]	-	-	-	NA	GRMZM2G126749_T01/0/[mRNA] locus=3:21368650:21370463:-	Os01t0134700-01/615.023/[mRNA] locus=chr01:1902898:1904773:+	gi|514774657|ref|XP_004968034.1|/0/PREDICTED: uncharacterized protein LOC101780010 isoform X1 [Setaria italica]
Pavir.Ea00930	Chr05a:12622016-12623594	1.64597	1.26357	1.45477	2.27637	6.0907	4.18353	0.151611	0.345724	0.248667	0.21329	0.15375	0.18352	1.52393	-4.07243	[+/-]	K11267|1|3e-09|64.3|obr:102710884|sister chromatid cohesion protein PDS5	-	-	-	NA	GRMZM2G402977_T01/1.65685e-98/[mRNA] locus=3:35965486:35966263:-	Os01t0254400-00/283.97/[mRNA] locus=chr01:8455342:8456022:+	gi|514773828|ref|XP_004967834.1|/4.05111e-67/PREDICTED: uncharacterized protein LOC101765425 [Setaria italica]
Pavir.Ea00988	Chr05a:13580786-13581960	0.974909	1.40733	1.19112	9.45418	12.0094	10.7318	3.76459	6.61603	5.19031	1.08481	0.947206	1.01601	3.1715	-1.048	[+/-]	K13171|1|7e-14|79.0|brp:103868054|serine/arginine repetitive matrix protein 1;K14325|2|2e-11|70.5|dosa:Os01t0959000-01|RNA-binding protein with serine-rich domain 1	-	-	-	NA	GRMZM2G010016_T01/1.22556e-61/[mRNA] locus=8:36484568:36485002:+	Os01t0304400-00/123.399/[mRNA] locus=chr01:11283446:11283940:+	gi|514772651|ref|XP_004967549.1|/7.8907e-67/PREDICTED: uncharacterized protein LOC101757450 isoform X1 [Setaria italica]
Pavir.Ea01077	Chr05a:14890212-14891369	7.84263	5.21805	6.53034	9.18382	25.4829	17.3333	2.47725	0.912929	1.69509	2.43639	8.07346	5.25493	1.40832	-3.35412	[+/-]	K14325|1|9e-06|52.0|ath:AT1G16610|RNA-binding protein with serine-rich domain 1	-	-	-	NA	GRMZM2G161310_T01/1.20303e-24/[mRNA] locus=3:45562370:45576491:-	Os01t0279400-01/81.7694/[mRNA] locus=chr01:9889750:9902643:-	gi|414877068|tpg|DAA54199.1|/2.61237e-14/TPA: hypothetical protein ZEAMMB73_141781, partial [Zea mays]
Pavir.Ea01327	Chr05a:19185279-19186001	7.81864	4.61782	6.21823	14.1093	16.3079	15.2086	1.18698	1.6757	1.43134	1.64031	2.45268	2.0465	1.29031	-3.40945	[+/-]	-	-	-	-	NA	GRMZM2G099003_T01/2.40219e-15/[mRNA] locus=3:56899998:56900391:-	Os01t0314800-01/65.9106/[mRNA] locus=chr01:11863920:11864332:-	gi|242057223|ref|XP_002457757.1|/8.66314e-06/hypothetical protein SORBIDRAFT_03g012950 [Sorghum bicolor]
Pavir.Ea01928	Chr05a:36742566-36743847	9.41626	7.30465	8.36045	41.7827	48.9857	45.3842	4.97664	4.18089	4.57877	10.2233	5.46869	7.84599	2.44054	-3.30916	[+/-]	-	-	-	-	NA	GRMZM2G041068_T01/3.92146e-37/[mRNA] locus=9:100684323:100685273:-	Os09t0129600-01/65.9106/[mRNA] locus=chr09:2298045:2298518:-	gi|514726379|ref|XP_004955965.1|/1.96132e-122/PREDICTED: uncharacterized protein LOC101760616 [Setaria italica]
Pavir.Ea02034	Chr05a:39830373-39832194	2.29022	2.55071	2.42047	19.0986	16.4877	17.7931	5.90159	7.46774	6.68467	2.61073	1.83112	2.22093	2.87797	-1.41239	[+/-]	K06966|1|1e-49|196|sita:101782712|uncharacterized protein	GO:0009536//plastid	GO:0016829//lyase activity	GO:0010076//maintenance of floral meristem identity;GO:0010083;GO:0010077//maintenance of inflorescence meristem identity;GO:0009691//cytokinin biosynthetic process;GO:0048832	NA	GRMZM5G842645_T03/7.0533e-105/[mRNA] locus=8:140189854:140193353:-	Os05t0591600-01/276.04/[mRNA] locus=chr05:29470086:29473999:+	gi|514778192|ref|XP_004969036.1|/4.40113e-49/PREDICTED: cytokinin riboside 5'-monophosphate phosphoribohydrolase LOG-like isoform X1 [Setaria italica]
Pavir.Ea02282	Chr05a:43424699-43427963	1.47103	1.48026	1.47565	3.95999	9.16866	6.56433	0.269914	0.0906998	0.180307	0.255603	0.935639	0.595621	2.1533	-5.18612	[+/-]	K16225|1|1e-15|85.5|crb:CARUB_v10025742mg|probable WRKY transcription factor 52;K18835|2|1e-13|79.3|zma:103641750|WRKY transcription factor 2;K13425|4|2e-13|78.2|ath:AT4G01250|WRKY transcription factor 22	-	-	-	NA	GRMZM2G408462_T01/2.67217e-153/[mRNA] locus=3:212740041:212741309:+	Os01t0656400-00/369.211/[mRNA] locus=chr01:26687377:26688416:-	gi|514779463|ref|XP_004969356.1|/2.86369e-132/PREDICTED: probable WRKY transcription factor 53-like [Setaria italica]
Pavir.Ea02316	Chr05a:43796741-43797828	2.52152	5.31694	3.91923	7.78794	11.2847	9.53632	0.564947	0.763565	0.664256	1.13698	0.493249	0.815113	1.28286	-3.84362	[+/-]	K01183|1|1e-130|466|sita:101780958|chitinase [EC:3.2.1.14]	-	GO:0004553//hydrolase activity, hydrolyzing O-glycosyl compounds	GO:0005975//carbohydrate metabolic process;GO:0009611//response to wounding;GO:0009409//response to cold;GO:0009642//response to light intensity;GO:0042631//cellular response to water deprivation;GO:0009651//response to salt stress	NA	GRMZM2G453805_T01/2.49708e-161/[mRNA] locus=3:212009569:212010456:-	Os01t0660200-01/270.093/[mRNA] locus=chr01:26885562:26886467:+	gi|514779518|ref|XP_004969370.1|/5.89918e-130/PREDICTED: acidic endochitinase-like [Setaria italica]
Pavir.Ea02339	Chr05a:43938650-43940362	14.528	21.4946	18.0113	31.734	49.3795	40.5568	0.01	0.0565326	0.0332663	0.713898	0.150683	0.432291	1.17104	-10.4613	[+/-]	K01184|1|2e-15|83.2|obr:102702858|polygalacturonase [EC:3.2.1.15]	-	GO:0003677//DNA binding;GO:0003682//chromatin binding	-	NA	GRMZM2G049378_T01/2.23241e-37/[mRNA] locus=8:148647544:148647810:-	Os01t0663051-00/117.452/[mRNA] locus=chr01:27063892:27064167:-	gi|514779757|ref|XP_004969431.1|/5.78204e-36/PREDICTED: protein RADIALIS-like 3-like [Setaria italica]
Pavir.Ea02349	Chr05a:44033473-44035260	17.3595	15.3802	16.3699	31.2555	34.2846	32.7701	6.26285	6.31916	6.291	7.85926	6.38281	7.12103	1.00133	-2.38102	[+/-]	K07976|1|5e-118|425|sita:101753280|Rab family, other	GO:0005886//plasma membrane	GO:0005525//GTP binding	GO:0007264//small GTPase mediated signal transduction;GO:0015031//protein transport	AT1G28550.1/2.77023e-18/[mRNA] locus=Chr1:10036966:10037698:-	GRMZM2G023436_T02/0/[mRNA] locus=3:210536222:210537345:-	Os01t0667600-01/807.311/[mRNA] locus=chr01:27301715:27302787:+	gi|514779938|ref|XP_004969476.1|/2.04089e-117/PREDICTED: ras-related protein RABA1f-like [Setaria italica]
Pavir.Ea02490	Chr05a:46583948-46598923	2.86587	0.813006	1.83944	4.09256	5.84878	4.97067	1.21487	2.28242	1.74864	1.36535	1.98101	1.67318	1.43417	-1.50721	[+/-]	K04730|1|3e-12|73.2|mdm:103432287|interleukin-1 receptor-associated kinase 1 [EC:2.7.11.1];K13412|2|9e-08|58.2|dosa:Os05t0491900-00|calcium-dependent protein kinase [EC:2.7.11.1];K14306|4|2e-06|53.9|egu:105046248|nuclear pore complex protein Nup62	-	-	-	NA	NA	NA	gi|56784953|dbj|BAD82483.1|/7.91026e-55/receptor serine/threonine kinase PR5K-like [Oryza sativa Japonica Group]
Pavir.Ea02535	Chr05a:46972556-46974065	1.36436	2.11204	1.7382	10.7293	8.86441	9.79683	2.72202	6.22544	4.47373	1.01974	0.644642	0.83219	2.49472	-1.13084	[+/-]	K04421|1|2e-56|221|pmum:103318984|mitogen-activated protein kinase kinase kinase 3 [EC:2.7.11.25];K11228|2|3e-56|220|egu:105044694|mitogen-activated protein kinase kinase kinase [EC:2.7.11.1]	-	GO:0004672//protein kinase activity;GO:0000166//nucleotide binding	-	NA	GRMZM2G165099_T01/0/[mRNA] locus=3:205374539:205375966:-	Os01t0699400-01/613.04/[mRNA] locus=chr01:28933954:28935189:+	gi|514790614|ref|XP_004972119.1|/0/PREDICTED: mitogen-activated protein kinase kinase kinase A-like [Setaria italica]
Pavir.Ea02579	Chr05a:47405158-47406223	1.73861	1.32362	1.53112	4.46534	8.37862	6.42198	2.2731	1.89936	2.08623	2.58228	2.2734	2.42784	2.06843	-1.62212	[+/-]	K13171|1|1e-17|91.3|ath:AT2G29210|serine/arginine repetitive matrix protein 1	-	-	-	NA	GRMZM2G404126_T01/1.08126e-169/[mRNA] locus=3:207548120:207548737:-	Os01t0686000-01/184.852/[mRNA] locus=chr01:28289494:28290060:+	gi|514780352|ref|XP_004969575.1|/7.54275e-98/PREDICTED: angiomotin-like [Setaria italica]
Pavir.Ea02619	Chr05a:48009728-48010937	4.74035	4.67263	4.70649	7.66746	14.7267	11.1971	1.54047	1.35644	1.44846	0.375912	0.124982	0.250447	1.2504	-2.95054	[+/-]	K13424|1|2e-21|103|mus:103994080|WRKY transcription factor 33;K18834|3|2e-21|103|bvg:104883304|WRKY transcription factor 1;K18835|5|5e-21|102|egr:104434800|WRKY transcription factor 2	GO:0009536//plastid	-	-	NA	GRMZM2G101405_T01/6.95466e-109/[mRNA] locus=3:203083297:203084240:+	Os01t0714800-01/285.952/[mRNA] locus=chr01:29721344:29723031:-	gi|514781029|ref|XP_004969741.1|/2.32799e-81/PREDICTED: probable WRKY transcription factor 57-like [Setaria italica]
Pavir.Ea02653	Chr05a:48544209-48545141	0.520566	0.41629	0.468428	18.1601	26.2366	22.1984	1.98457	6.41549	4.20003	0.542531	0.119563	0.331047	5.56648	-2.40198	[+/-]	K14325|1|1e-08|61.2|cit:102613079|RNA-binding protein with serine-rich domain 1;K00850|2|9e-08|58.2|dosa:Os04t0469500-01|6-phosphofructokinase 1 [EC:2.7.1.11];K02184|4|1e-07|57.8|zma:103647807|formin 2	-	-	-	NA	GRMZM2G444819_T01/2.2669e-19/[mRNA] locus=8:155974519:155974944:-	Os01t0727500-02/103.575/[mRNA] locus=chr01:30324590:30324982:-	gi|514781336|ref|XP_004969818.1|/6.62174e-44/PREDICTED: uncharacterized protein LOC101753132 [Setaria italica]
Pavir.Ea02756	Chr05a:50326047-50327015	1.05768	1.54098	1.29933	3.7363	4.3151	4.0257	0.221148	0.917462	0.569305	0.16026	0.01	0.08513	1.63147	-2.82197	[+/-]	K13171|1|9e-14|78.2|sita:101767855|serine/arginine repetitive matrix protein 1	-	-	-	NA	GRMZM2G127695_T02/3.54361e-15/[mRNA] locus=3:196149932:196150648:+	Os01t0756300-01/93.6635/[mRNA] locus=chr01:31732300:31732851:-	gi|514782061|ref|XP_004969998.1|/9.15455e-68/PREDICTED: uncharacterized protein LOC101756372 [Setaria italica]
Pavir.Ea02920	Chr05a:51528653-51532342	2.63463	1.58624	2.11043	3.9009	6.92043	5.41066	0.247467	0.270857	0.259162	0.268556	0.120457	0.194507	1.35826	-4.38388	[+/-]	K00924|1|1e-73|278|osa:4341290|	-	GO:0005524//ATP binding;GO:0004674//protein serine/threonine kinase activity	GO:0006468//protein phosphorylation	NA	GRMZM2G177883_T01/0/[mRNA] locus=3:199275647:199278959:-	Os01t0742400-02/448.505/[mRNA] locus=chr01:31006098:31009428:+	gi|514781708|ref|XP_004969910.1|/3.22357e-136/PREDICTED: leucine-rich repeat receptor-like serine/threonine-protein kinase BAM1-like [Setaria italica]
Pavir.Ea02932	Chr05a:51619308-51620363	24.1651	16.46	20.3126	58.5376	63.2978	60.9177	7.82362	9.68765	8.75564	3.23497	2.88144	3.0582	1.58449	-2.79858	[+/-]	-	-	-	-	NA	GRMZM2G051151_T01/9.91259e-62/[mRNA] locus=3:199650245:199650802:+	Os01t0739500-01/238.375/[mRNA] locus=chr01:30885595:30886221:-	gi|514781638|ref|XP_004969892.1|/7.48034e-99/PREDICTED: uncharacterized protein LOC101782716 [Setaria italica]
Pavir.Ea03010	Chr05a:52570222-52571982	2.62989	3.54347	3.08668	5.66207	9.71449	7.68828	1.86426	1.57025	1.71725	3.47533	3.51719	3.49626	1.3166	-2.16256	[+/-]	K08233|1|3e-60|232|crb:CARUB_v10006600mg|polyneuridine-aldehyde esterase [EC:3.1.1.78]	-	GO:0003824//catalytic activity	GO:0006629//lipid metabolic process	NA	GRMZM2G022934_T01/0/[mRNA] locus=3:189820829:189830402:-	Os01t0787600-01/484.187/[mRNA] locus=chr01:33409713:33415339:+	gi|414880182|tpg|DAA57313.1|/2.55381e-125/TPA: hypothetical protein ZEAMMB73_863808 [Zea mays]
Pavir.Ea03141	Chr05a:54133191-54133954	2.01737	1.15058	1.58397	6.26838	15.965	11.1167	2.28884	7.59372	4.94128	0.759125	0.151398	0.455261	2.81111	-1.16977	[+/-]	K00430|1|4e-06|52.4|sbi:SORBI_06g021550|peroxidase [EC:1.11.1.7];K02184|2|4e-06|52.4|pop:POPTR_0012s069802|formin 2	-	-	-	NA	GRMZM2G005825_T01/6.52545e-10/[mRNA] locus=3:188923886:188924125:-	Os01t0795832-00/111.505/[mRNA] locus=chr01:33708796:33709035:+	gi|242054661|ref|XP_002456476.1|/2.68771e-23/hypothetical protein SORBIDRAFT_03g037020 [Sorghum bicolor]
Pavir.Ea03280	Chr05a:55168919-55171651	12.1493	2.10212	7.12571	55.272	69.5616	62.4168	1.52999	1.59708	1.56353	2.72569	1.84498	2.28533	3.13083	-5.31905	[+/-]	K13424|1|0.0|860|sita:101782717|WRKY transcription factor 33	-	GO:0003700//sequence-specific DNA binding transcription factor activity;GO:0043565//sequence-specific DNA binding	GO:0006355//regulation of transcription, DNA-templated	AT4G26440.1/1.56297e-08/[mRNA] locus=Chr4:13357596:13359550:-	GRMZM2G148087_T01/0/[mRNA] locus=3:183888691:183891115:-	Os01t0826400-01/906.429/[mRNA] locus=chr01:35348116:35350290:+	gi|414879902|tpg|DAA57033.1|/0/TPA: putative WRKY DNA-binding domain superfamily protein [Zea mays]
Pavir.Ea03351	Chr05a:55699287-55700771	19.0345	11.8112	15.4229	37.3037	37.5519	37.4278	3.08065	3.27764	3.17914	3.3552	2.56299	2.9591	1.27904	-3.5574	[+/-]	K12486|1|1e-09|64.3|ppp:PHYPADRAFT_224017|stromal membrane-associated protein	-	-	-	NA	GRMZM2G082199_T01/2.04319e-149/[mRNA] locus=3:180777559:180778661:-	Os01t0841700-01/238.375/[mRNA] locus=chr01:36135948:36137056:+	gi|242054947|ref|XP_002456619.1|/6.33004e-70/hypothetical protein SORBIDRAFT_03g039490 [Sorghum bicolor]
Pavir.Ea03481	Chr05a:57725855-57728717	2.26699	2.69653	2.48176	4.70005	8.91866	6.80936	2.14903	2.44061	2.29482	3.44336	2.53104	2.9872	1.45616	-1.56914	[+/-]	K14765|1|7e-170|597|sita:101772722|U3 small nucleolar ribonucleoprotein protein LCP5	-	-	-	NA	GRMZM5G856434_T02/0/[mRNA] locus=9:104587677:104589831:+	Os01t0911000-01/274.058/[mRNA] locus=chr01:39684922:39687007:-	gi|514786131|ref|XP_004971009.1|/2.92451e-169/PREDICTED: neuroguidin-A-like [Setaria italica]
Pavir.Ea03682	Chr05a:59580506-59581538	2.38314	2.62255	2.50284	10.4498	16.4449	13.4474	1.6898	1.61062	1.65021	1.18364	1.94826	1.56595	2.42568	-3.0266	[+/-]	K09422|1|4e-139|494|sita:101772177|myb proto-oncogene protein, plant	-	GO:0003677//DNA binding;GO:0003682//chromatin binding	-	AT4G38620.1/1.97773e-21/[mRNA] locus=Chr4:18053866:18054876:+	GRMZM2G160838_T01/0/[mRNA] locus=3:173520443:173521569:-	Os01t0874300-01/609.076/[mRNA] locus=chr01:37932350:37933295:+	gi|514785034|ref|XP_004970740.1|/1.59494e-138/PREDICTED: myb-related protein 308-like [Setaria italica]
Pavir.Ea03908	Chr05a:61838239-61838920	4.15521	5.78125	4.96823	14.4209	10.936	12.6785	2.86024	4.00474	3.43249	2.5467	7.26631	4.90651	1.35158	-1.88505	[+/-]	-	-	-	-	NA	NA	Os01t0922700-01/54.0164/[mRNA] locus=chr01:40336994:40337248:-	gi|514786459|ref|XP_004971092.1|/2.53383e-32/PREDICTED: uncharacterized protein LOC101771379 [Setaria italica]
Pavir.Ea03952	Chr05a:62097054-62101109	8.36089	6.4828	7.42184	14.1628	19.5252	16.844	5.3807	8.40174	6.89122	4.29674	5.29683	4.79678	1.18239	-1.28941	[+/-]	K10624|1|0.0|1142|sita:101753419|E3 ubiquitin-protein ligase RBBP6 [EC:2.3.2.27]	GO:0005634//nucleus	GO:0003676//nucleic acid binding;GO:0008270//zinc ion binding	-	NA	AY542798.1_FGT003/0/[mRNA] locus=1:258871702:258876120:+	Os03t0659400-01/297.846/[mRNA] locus=chr03:25805624:25810335:-	gi|514786290|ref|XP_004971049.1|/0/PREDICTED: uncharacterized protein LOC101753419 [Setaria italica]
Pavir.Ea04031	Chr05a:62882840-62886359	8.59	4.22909	6.40954	20.5524	17.9137	19.2331	0.855342	0.945575	0.900458	1.31984	0.958487	1.13917	1.5853	-4.41679	[+/-]	K08332|1|0.0|1197|sita:101764623|vacuolar protein 8	-	-	-	NA	GRMZM2G037422_T01/0/[mRNA] locus=3:150169938:150172685:+	Os01t0948500-01/1614.13/[mRNA] locus=chr01:41722945:41726010:-	gi|514787064|ref|XP_004971243.1|/0/PREDICTED: U-box domain-containing protein 43-like [Setaria italica]
Pavir.Eb00510	Chr05b:7314076-7317241	1.6406	1.44861	1.54461	3.41453	5.4179	4.41622	1.34935	2.71824	2.0338	1.81725	1.79944	1.80835	1.51557	-1.11864	[+/-]	K04733|1|7e-114|412|dosa:Os01t0870500-01|interleukin-1 receptor-associated kinase 4 [EC:2.7.11.1]	GO:0016023//cytoplasmic membrane-bounded vesicle	GO:0004674//protein serine/threonine kinase activity;GO:0005524//ATP binding	GO:0006468//protein phosphorylation;GO:0048544//recognition of pollen	NA	GRMZM2G401606_T01/0/[mRNA] locus=3:15435063:15437648:+	Os01t0155200-00/182.869/[mRNA] locus=chr01:2962422:2964917:-	gi|414876271|tpg|DAA53402.1|/0/TPA: putative S-locus receptor-like protein kinase family protein [Zea mays]
Pavir.Eb01156	Chr05b:17238380-17247365	3.02223	2.08985	2.55604	6.71782	8.95222	7.83502	2.59972	2.25449	2.42711	2.10438	5.74296	3.92367	1.61603	-1.6907	[+/-]	K12818|1|2e-80|301|smo:SELMODRAFT_429199|ATP-dependent RNA helicase DHX8/PRP22 [EC:3.6.4.13];K17866|2|3e-37|157|ota:Ot07g02460|diphthamide biosynthesis protein 2;K12670|3|2e-16|88.6|egr:104455554|oligosaccharyltransferase complex subunit beta	GO:0009705//plant-type vacuole membrane;GO:0016021//integral component of membrane;GO:0009705//plant-type vacuole membrane;GO:0016021//integral component of membrane	-	GO:0009624//response to nematode;GO:0055069//zinc ion homeostasis;GO:0010043//response to zinc ion;GO:0055085//transmembrane transport;GO:0080167//response to karrikin;GO:0009624//response to nematode;GO:0055069//zinc ion homeostasis;GO:0010043//response to zinc ion;GO:0055085//transmembrane transport;GO:0080167//response to karrikin	AT3G43790.2/7.85276e-07/[mRNA] locus=Chr3:15655443:15658848:+	GRMZM2G415785_T01/0/[mRNA] locus=1:199407364:199411701:+	Os01t0279400-01/694.317/[mRNA] locus=chr01:9889750:9902643:-	gi|514773209|ref|XP_004967684.1|/0/PREDICTED: protein ZINC INDUCED FACILITATOR-LIKE 1-like isoform X2 [Setaria italica]
Pavir.Eb01298	Chr05b:22064690-22066956	1.27792	2.92729	2.10261	6.30923	9.57137	7.9403	0.457395	0.320163	0.388779	2.79822	2.6691	2.73366	1.91702	-4.35217	[+/-]	K04733|1|3e-155|549|sita:101785250|interleukin-1 receptor-associated kinase 4 [EC:2.7.11.1];K04730|2|2e-121|437|sbi:SORBI_02g002100|interleukin-1 receptor-associated kinase 1 [EC:2.7.11.1]	GO:0016023//cytoplasmic membrane-bounded vesicle;GO:0016020//membrane	GO:0030247//polysaccharide binding;GO:0005509//calcium ion binding;GO:0005524//ATP binding;GO:0004674//protein serine/threonine kinase activity	GO:0006468//protein phosphorylation	NA	GRMZM2G362303_T01/6.99264e-27/[mRNA] locus=1:186633675:186639255:-	Os03t0841100-01/375.158/[mRNA] locus=chr03:35360885:35364228:-	gi|58737174|dbj|BAD89452.1|/0/putative wall-associated kinase 4 [Oryza sativa Japonica Group]
Pavir.Eb01316	Chr05b:22886980-22887820	0.662072	0.373604	0.517838	5.95128	6.67264	6.31196	0.157487	0.325927	0.241707	0.126895	0.01	0.0684475	3.60752	-4.70676	[+/-]	-	-	-	-	NA	GRMZM2G041068_T01/1.35557e-23/[mRNA] locus=9:100684323:100685273:-	Os09t0129600-01/75.8223/[mRNA] locus=chr09:2298045:2298518:-	gi|514726379|ref|XP_004955965.1|/6.6085e-77/PREDICTED: uncharacterized protein LOC101760616 [Setaria italica]
Pavir.Eb01451	Chr05b:27022349-27022685	4.67253	2.96839	3.82046	16.1729	25.3472	20.7601	5.60837	12.332	8.9702	1.03125	2.0487	1.53998	2.44199	-1.2106	[+/-]	K14325|1|1e-10|65.1|rcu:RCOM_1576190|RNA-binding protein with serine-rich domain 1	-	-	-	NA	GRMZM5G813011_T01/7.63093e-17/[mRNA] locus=7:154185951:154186421:+	Os01t0384800-01/103.575/[mRNA] locus=chr01:16130602:16130955:+	gi|514777464|ref|XP_004968793.1|/1.52622e-40/PREDICTED: uncharacterized protein LOC101780830 [Setaria italica]
Pavir.Eb01813	Chr05b:35550606-35553500	23.1017	11.7192	17.4104	46.3236	80.3558	63.3397	8.39556	9.47726	8.93641	7.87876	10.9879	9.43331	1.86316	-2.82534	[+/-]	K13172|1|1e-25|119|vcn:VOLCADRAFT_117048|serine/arginine repetitive matrix protein 2	GO:0009536//plastid	-	-	NA	GRMZM2G061723_T01/0/[mRNA] locus=3:219398364:219400360:-	Os01t0570800-01/398.946/[mRNA] locus=chr01:21900368:21902593:-	gi|242057771|ref|XP_002458031.1|/0/hypothetical protein SORBIDRAFT_03g025730 [Sorghum bicolor]
Pavir.Eb02200	Chr05b:43397959-43399036	1.66674	0.904268	1.28551	11.4573	15.3309	13.3941	0.163164	0.588095	0.37563	0.499717	0.299166	0.399442	3.38119	-5.15614	[+/-]	-	-	-	-	NA	GRMZM2G041068_T01/1.25149e-33/[mRNA] locus=9:100684323:100685273:-	Os09t0129600-01/83.7518/[mRNA] locus=chr09:2298045:2298518:-	gi|514726379|ref|XP_004955965.1|/6.45328e-121/PREDICTED: uncharacterized protein LOC101760616 [Setaria italica]
Pavir.Eb02281	Chr05b:45764440-45765998	33.9238	25.591	29.7574	80.0413	128.694	104.368	16.0191	29.474	22.7466	8.91825	7.61172	8.26498	1.81035	-2.19795	[+/-]	K13412|1|1e-16|88.2|dosa:Os05t0491900-00|calcium-dependent protein kinase [EC:2.7.11.1];K13172|5|2e-12|74.3|vcn:VOLCADRAFT_117048|serine/arginine repetitive matrix protein 2	GO:0005739//mitochondrion	GO:0008168//methyltransferase activity	GO:0046686//response to cadmium ion;GO:0032259//methylation	NA	GRMZM2G148904_T01/0/[mRNA] locus=8:34579987:34580889:+	Os01t0307686-00/543.658/[mRNA] locus=chr01:11505130:11506103:-	gi|514772583|ref|XP_004967532.1|/1.56776e-135/PREDICTED: putative methyltransferase DDB_G0268948-like [Setaria italica]
Pavir.Eb02679	Chr05b:58737560-58739135	1.82057	5.37379	3.59718	11.9097	22.354	17.1319	0.01	0.10984	0.0599198	0.0726046	0.292783	0.182694	2.25174	-8.27207	[+/-]	K01184|1|2e-15|82.8|obr:102702858|polygalacturonase [EC:3.2.1.15]	-	GO:0003677//DNA binding;GO:0003682//chromatin binding	-	NA	GRMZM2G049378_T01/9.37412e-40/[mRNA] locus=8:148647544:148647810:-	Os01t0663051-00/127.364/[mRNA] locus=chr01:27063892:27064167:-	gi|514779757|ref|XP_004969431.1|/4.64851e-36/PREDICTED: protein RADIALIS-like 3-like [Setaria italica]
Pavir.Eb02743	Chr05b:59271490-59274764	2.69127	3.75197	3.22162	6.05496	11.2924	8.67368	0.892243	0.390221	0.641232	3.00632	2.95796	2.98214	1.42886	-3.75773	[+/-]	K10581|1|3e-180|633|bdi:100829288|ubiquitin-conjugating enzyme E2 O [EC:2.3.2.24]	-	-	-	NA	GRMZM2G423202_T01/4.03319e-147/[mRNA] locus=3:208969066:208971846:-	Os01t0678100-01/109.522/[mRNA] locus=chr01:27883100:27886003:+	gi|514780165|ref|XP_004969530.1|/0/PREDICTED: uncharacterized protein LOC101775707 [Setaria italica]
Pavir.Eb02977	Chr05b:62655777-62657647	1.9328	1.73448	1.83364	2.09934	6.31383	4.20659	1.30382	1.49227	1.39805	1.59847	2.51442	2.05645	1.19794	-1.58924	[+/-]	K02184|1|1e-18|94.4|rcu:RCOM_1471040|formin 2	-	-	-	NA	GRMZM2G404126_T01/2.5938e-179/[mRNA] locus=3:207548120:207548737:-	Os01t0686000-01/168.993/[mRNA] locus=chr01:28289494:28290060:+	gi|514780352|ref|XP_004969575.1|/2.22914e-89/PREDICTED: angiomotin-like [Setaria italica]
Pavir.Eb03014	Chr05b:64042717-64047237	25.6268	27.017	26.3219	56.4041	49.6628	53.0335	20.4789	29.336	24.9075	14.3534	9.90035	12.1269	1.01064	-1.09032	[+/-]	K13172|1|1e-09|65.9|vcn:VOLCADRAFT_117048|serine/arginine repetitive matrix protein 2;K14325|2|4e-09|64.3|brp:103835996|RNA-binding protein with serine-rich domain 1;K14415|3|2e-08|62.0|ccp:CHC_T00005284001|tRNA-splicing ligase RtcB [EC:6.5.1.3]	-	-	-	AT3G14830.2/4.23021e-18/[mRNA] locus=Chr3:4983386:4985666:+	GRMZM2G059753_T01/0/[mRNA] locus=3:201065018:201069574:-	Os01t0729900-02/1132.42/[mRNA] locus=chr01:30427487:30431030:+	gi|514781382|ref|XP_004969830.1|/0/PREDICTED: uncharacterized protein LOC101757985 [Setaria italica]
Pavir.Eb03078	Chr05b:64541146-64542027	21.2333	23.5746	22.4039	87.3962	84.5624	85.9793	25.7513	40.9642	33.3578	8.77448	6.25643	7.51546	1.94024	-1.36597	[+/-]	-	-	-	-	NA	GRMZM2G051151_T01/3.30519e-64/[mRNA] locus=3:199650245:199650802:+	Os01t0739500-01/238.375/[mRNA] locus=chr01:30885595:30886221:-	gi|514781638|ref|XP_004969892.1|/1.4218e-75/PREDICTED: uncharacterized protein LOC101782716 [Setaria italica]
Pavir.Eb03180	Chr05b:65693122-65694673	1.00035	0.990942	0.995646	4.37062	4.81585	4.59323	1.05065	1.7701	1.41038	0.791192	0.921375	0.856283	2.2058	-1.70343	[+/-]	K02184|1|4e-12|73.6|zma:103633391|formin 2	-	-	-	NA	AC233851.1_FGT009/4.08981e-25/[mRNA] locus=3:189459229:189459540:+	Os01t0793900-01/99.6106/[mRNA] locus=chr01:33625583:33625903:-	gi|514782992|ref|XP_004970232.1|/1.84673e-40/PREDICTED: uncharacterized protein LOC101778418 [Setaria italica]
Pavir.Eb03454	Chr05b:69848341-69848876	1.44755	2.85731	2.15243	11.5648	14.154	12.8594	0.01	0.806532	0.408266	0.609183	0.121364	0.365273	2.57879	-4.99316	[+/-]	K14325|1|5e-06|50.8|zma:103636269|RNA-binding protein with serine-rich domain 1	-	-	-	NA	NA	Os01t0795832-00/75.8223/[mRNA] locus=chr01:33708796:33709035:+	gi|297597775|ref|NP_001044512.2|/5.58472e-16/Os01g0795600 [Oryza sativa Japonica Group]
Pavir.Eb03557	Chr05b:70630082-70632200	2.16493	2.98631	2.57562	5.53971	5.10452	5.32211	1.68817	1.59186	1.64001	1.51744	1.34111	1.42927	1.04708	-1.69829	[+/-]	K13172|1|4e-10|67.4|vcn:VOLCADRAFT_117048|serine/arginine repetitive matrix protein 2;K13171|5|7e-08|60.1|dosa:Os03t0270200-01|serine/arginine repetitive matrix protein 1	GO:0005739//mitochondrion	-	-	NA	GRMZM2G399433_T01/1.16757e-124/[mRNA] locus=3:185268750:185273288:-	Os01t0819700-01/252.252/[mRNA] locus=chr01:34944479:34945706:+	gi|514783590|ref|XP_004970382.1|/0/PREDICTED: uncharacterized protein LOC101767347 [Setaria italica]
Pavir.Eb03590	Chr05b:70869376-70872138	6.17896	1.28711	3.73303	28.9786	40.8621	34.9203	1.07127	0.777636	0.924455	0.850387	0.986716	0.918552	3.22565	-5.23932	[+/-]	K13424|1|0.0|936|sbi:SORBI_03g038510|WRKY transcription factor 33	-	GO:0003700//sequence-specific DNA binding transcription factor activity;GO:0043565//sequence-specific DNA binding	GO:0006355//regulation of transcription, DNA-templated	AT2G03340.1/9.68794e-07/[mRNA] locus=Chr2:1014724:1016936:-	GRMZM2G148087_T01/0/[mRNA] locus=3:183888691:183891115:-	Os01t0826400-01/1067/[mRNA] locus=chr01:35348116:35350290:+	gi|242054839|ref|XP_002456565.1|/0/hypothetical protein SORBIDRAFT_03g038510 [Sorghum bicolor]
Pavir.Eb03678	Chr05b:71496795-71498145	21.979	16.3804	19.1797	65.9848	91.3237	78.6543	3.96539	6.56094	5.26317	3.98081	3.67575	3.82828	2.03595	-3.90152	[+/-]	K12486|1|4e-09|62.4|ppp:PHYPADRAFT_224017|stromal membrane-associated protein	-	-	-	NA	GRMZM2G082199_T01/7.31116e-164/[mRNA] locus=3:180777559:180778661:-	Os01t0841700-01/268.111/[mRNA] locus=chr01:36135948:36137056:+	gi|242054947|ref|XP_002456619.1|/4.26447e-72/hypothetical protein SORBIDRAFT_03g039490 [Sorghum bicolor]
Pavir.Eb03925	Chr05b:75204872-75208999	6.20749	3.57259	4.89004	16.4688	15.169	15.8189	0.525474	1.13653	0.831001	0.642361	0.502738	0.57255	1.69373	-4.25066	[+/-]	K08332|1|0.0|1127|sita:101764623|vacuolar protein 8	-	-	-	NA	GRMZM2G037422_T01/0/[mRNA] locus=3:150169938:150172685:+	Os01t0948500-01/825.152/[mRNA] locus=chr01:41722945:41726010:-	gi|514787064|ref|XP_004971243.1|/0/PREDICTED: U-box domain-containing protein 43-like [Setaria italica]
Pavir.Fa00377	Chr06a:6443125-6444960	1.17254	1.95483	1.56369	3.13204	5.37087	4.25146	1.5938	0.855761	1.22478	2.12159	1.84442	1.983	1.44301	-1.79543	[+/-]	K07195|1|2e-111|403|osa:4327750|exocyst complex component 7	GO:0000145//exocyst	-	GO:0006887//exocytosis	NA	GRMZM2G165301_T01/0/[mRNA] locus=1:193828915:193830720:+	Os08t0530300-01/504.011/[mRNA] locus=chr08:26413952:26415772:+	gi|514798103|ref|XP_004973997.1|/0/PREDICTED: uncharacterized protein LOC101760055 [Setaria italica]
Pavir.Fa00410	Chr06a:6663301-6666055	16.9358	10.689	13.8124	39.1724	39.5711	39.3718	13.9016	18.9581	16.4299	8.45371	8.64301	8.54836	1.51119	-1.26084	[+/-]	K14325|1|1e-12|75.5|pvu:PHAVU_005G056900g|RNA-binding protein with serine-rich domain 1	GO:0016021//integral component of membrane;GO:0016021//integral component of membrane	-	-	NA	GRMZM2G386209_T01/2.38916e-159/[mRNA] locus=1:191860142:191861783:-	Os08t0524200-01/504.011/[mRNA] locus=chr08:26072434:26074575:-	gi|514797981|ref|XP_004973936.1|/0/PREDICTED: auxin-induced in root cultures protein 12-like [Setaria italica]
Pavir.Fa00713	Chr06a:9131623-9134782	6.93239	8.75461	7.8435	19.553	18.331	18.942	7.0802	9.14231	8.11125	8.52065	9.48864	9.00465	1.27202	-1.22359	[+/-]	K00279|1|0.0|719|sita:101782875|cytokinin dehydrogenase [EC:1.5.99.12]	-	GO:0050660//flavin adenine dinucleotide binding;GO:0008762//UDP-N-acetylmuramate dehydrogenase activity;GO:0019139//cytokinin dehydrogenase activity	GO:0009690//cytokinin metabolic process;GO:0055114//oxidation-reduction process	NA	GRMZM2G348452_T04/0/[mRNA] locus=1:207709039:207711813:+	Os08t0460600-01/299.828/[mRNA] locus=chr08:22617833:22618138:-	gi|514796750|ref|XP_004973628.1|/0/PREDICTED: cytokinin dehydrogenase 11-like [Setaria italica]
Pavir.Fa00940	Chr06a:13392664-13393998	2.52478	1.01852	1.77165	8.34485	13.1085	10.7267	0.243986	2.98716	1.61557	0.220756	0.23384	0.227298	2.59804	-2.73108	[+/-]	K17345|1|5e-37|155|smo:SELMODRAFT_231326|tetraspanin-5;K13412|2|4e-14|80.1|dosa:Os05t0491900-00|calcium-dependent protein kinase [EC:2.7.11.1]	GO:0016020//membrane;GO:0016023//cytoplasmic membrane-bounded vesicle	-	-	NA	GRMZM2G059397_T01/1.20563e-86/[mRNA] locus=1:210740696:210741538:+	Os08t0443800-01/167.011/[mRNA] locus=chr08:21627132:21627965:+	gi|514796521|ref|XP_004973572.1|/1.17494e-125/PREDICTED: tetraspanin-8-like [Setaria italica]
Pavir.Fa01088	Chr06a:20031894-20034466	2.03216	1.9362	1.98418	3.65908	4.84734	4.25321	1.21126	0.323658	0.767459	1.07108	2.94392	2.0075	1.10001	-2.47039	[+/-]	K00430|1|2e-11|71.2|bdi:100822183|peroxidase [EC:1.11.1.7];K02184|3|4e-11|70.5|sot:102593556|formin 2	-	GO:0046872//metal ion binding;GO:0003993//acid phosphatase activity;GO:0046872//metal ion binding;GO:0003993//acid phosphatase activity;GO:0046872//metal ion binding;GO:0003993//acid phosphatase activity;GO:0046872//metal ion binding;GO:0003993//acid phosphatase activity	-	AT4G13700.1/3.52806e-24/[mRNA] locus=Chr4:7957072:7958919:-	GRMZM2G014193_T01/0/[mRNA] locus=4:58608803:58611461:+	Os08t0280100-01/902.464/[mRNA] locus=chr08:10900062:10903415:+	gi|514794829|ref|XP_004973154.1|/0/PREDICTED: purple acid phosphatase 15-like isoform X1 [Setaria italica]
Pavir.Fa01253	Chr06a:26429806-26430250	6.07307	12.3775	9.22528	22.5981	19.6502	21.1241	7.80978	6.97021	7.39	5.62152	7.35312	6.48732	1.19523	-1.51525	[+/-]	K00430|1|3e-10|64.3|dosa:Os04t0498700-01|peroxidase [EC:1.11.1.7]	-	-	-	NA	NA	NA	gi|356502698|ref|XP_003520154.1|/2.32018e-12/PREDICTED: proline-rich receptor-like protein kinase PERK10-like isoform X1 [Glycine max]
Pavir.Fa01306	Chr06a:29616356-29617643	59.3044	49.3075	54.306	146.366	115.673	131.019	45.8481	51.6393	48.7437	17.0025	27.6854	22.344	1.2706	-1.42649	[+/-]	K14325|1|2e-15|84.0|zma:103636269|RNA-binding protein with serine-rich domain 1	GO:0005622//intracellular	GO:0008270//zinc ion binding	-	NA	GRMZM2G092363_T01/1.30077e-95/[mRNA] locus=10:54465777:54466613:-	Os08t0249000-01/184.852/[mRNA] locus=chr08:9098606:9099517:+	gi|514794585|ref|XP_004973094.1|/6.77079e-131/PREDICTED: zinc finger protein CONSTANS-LIKE 1-like [Setaria italica]
Pavir.Fa01441	Chr06a:33458974-33460285	7.29697	4.27585	5.78641	14.1246	27.8948	21.0097	8.16589	10.4293	9.29758	4.89897	6.20102	5.55	1.86031	-1.17613	[+/-]	K13425|1|2e-27|124|zma:103651472|WRKY transcription factor 22	-	GO:0003677//DNA binding	-	NA	GRMZM2G148561_T01/1.37593e-98/[mRNA] locus=4:69920259:69921179:-	Os08t0235800-00/307.758/[mRNA] locus=chr08:8258575:8259609:-	gi|514792222|ref|XP_004972520.1|/6.48613e-129/PREDICTED: probable WRKY transcription factor 17-like [Setaria italica]
Pavir.Fa01520	Chr06a:35127602-35129001	5.54486	0.667922	3.10639	25.4112	43.8315	34.6213	1.29997	2.09579	1.69788	0.259031	0.443203	0.351117	3.47835	-4.34985	[+/-]	K13412|1|2e-18|94.4|dosa:Os05t0491900-00|calcium-dependent protein kinase [EC:2.7.11.1];K15292|5|1e-17|91.7|gsl:Gasu_61540|syntaxin-binding protein 1	-	-	-	NA	GRMZM2G324999_T01/2.98199e-118/[mRNA] locus=1:216581052:216582053:+	Os08t0386200-01/224.499/[mRNA] locus=chr08:18220179:18221232:+	gi|514795639|ref|XP_004973348.1|/8.60262e-135/PREDICTED: probable WRKY transcription factor 41-like [Setaria italica]
Pavir.Fa01584	Chr06a:36791551-36792666	2.2488	1.74316	1.99598	3.61562	5.66934	4.64248	0.348689	3.53408	1.94138	0.421119	0.27869	0.349905	1.2178	-1.25781	[+/-]	K13171|1|2e-14|80.1|ath:AT2G29210|serine/arginine repetitive matrix protein 1	-	-	-	NA	GRMZM2G174310_T01/9.78743e-22/[mRNA] locus=1:217251930:217252703:-	Os08t0402500-01/103.575/[mRNA] locus=chr08:19206776:19207567:+	gi|242081397|ref|XP_002445467.1|/2.096e-43/hypothetical protein SORBIDRAFT_07g019930 [Sorghum bicolor]
Pavir.Fa01728	Chr06a:41643375-41644544	2.09312	0.638742	1.36593	20.3368	37.2489	28.7929	3.89443	14.9012	9.39783	0.817629	0.135984	0.476807	4.39776	-1.61531	[+/-]	K09286|1|7e-27|122|pmum:103326064|EREBP-like factor	-	-	-	AT1G12980.1/8.1432e-06/[mRNA] locus=Chr1:4429791:4430777:+	GRMZM2G020054_T01/1.97791e-63/[mRNA] locus=10:65424929:65425489:+	Os04t0610400-00/121.416/[mRNA] locus=chr04:30939293:30939961:+	gi|514792427|ref|XP_004972568.1|/6.70065e-42/PREDICTED: ethylene-responsive transcription factor 11-like [Setaria italica]
Pavir.Fa01849	Chr06a:44144995-44145625	1.72872	0.691179	1.20995	6.90592	9.179	8.04246	0.01	0.0693513	0.0396756	0.01	0.0923865	0.0511933	2.73269	-7.83692	[+/-]	-	-	-	-	NA	NA	NA	-
Pavir.Fa02296	Chr06a:50003376-50004535	28.5515	29.341	28.9462	67.6572	89.7264	78.6918	4.43632	5.28917	4.86275	2.65883	3.79761	3.22822	1.44284	-4.01637	[+/-]	K02184|1|3e-15|53.9|mus:103992904|formin 2	GO:0016023//cytoplasmic membrane-bounded vesicle	-	-	NA	GRMZM2G027198_T01/8.18383e-13/[mRNA] locus=7:52251467:52251991:+	Os08t0138400-00/103.575/[mRNA] locus=chr08:2148023:2148792:+	gi|38636760|dbj|BAD03003.1|/1.70297e-60/putative blue copper binding protein [Oryza sativa Japonica Group]
Pavir.Fa02360	Chr06a:51791066-51792707	12.6006	13.7888	13.1947	27.4447	36.1593	31.802	10.9818	9.28313	10.1325	22.2939	16.3172	19.3055	1.26916	-1.65013	[+/-]	K17911|1|3e-38|159|sly:101266560|beta-carotene isomerase [EC:5.2.1.14]	-	-	-	AT1G64680.1/4.79829e-38/[mRNA] locus=Chr1:24036071:24037062:+	GRMZM2G175989_T01/1.219e-172/[mRNA] locus=6:3988508:3989578:-	Os08t0114100-01/579.34/[mRNA] locus=chr08:751461:752722:+	gi|514794253|ref|XP_004973014.1|/1.13072e-126/PREDICTED: beta-carotene isomerase D27, chloroplastic-like isoform X1 [Setaria italica]
Pavir.Fb00217	Chr06b:3745391-3746573	15.3659	14.6084	14.9872	47.0796	50.7365	48.908	1.71798	1.04645	1.38221	1.19507	1.13546	1.16526	1.70634	-5.14502	[+/-]	K02184|1|9e-15|63.5|cit:102626788|formin 2	GO:0016023//cytoplasmic membrane-bounded vesicle	-	-	AT1G72230.1/4.29115e-07/[mRNA] locus=Chr1:27188287:27189093:+	GRMZM2G027198_T01/8.61121e-13/[mRNA] locus=7:52251467:52251991:+	Os08t0138200-00/123.399/[mRNA] locus=chr08:2140382:2140954:+	gi|38636760|dbj|BAD03003.1|/2.65599e-59/putative blue copper binding protein [Oryza sativa Japonica Group]
Pavir.Fb01990	Chr06b:49280909-49282973	0.541808	0.650667	0.596237	2.88004	5.20545	4.04275	1.55631	1.57718	1.56675	1.51785	1.5154	1.51662	2.76138	-1.36756	[+/-]	K07195|1|1e-139|497|sita:101768567|exocyst complex component 7	GO:0000145//exocyst	-	GO:0006887//exocytosis	NA	GRMZM2G165301_T01/0/[mRNA] locus=1:193828915:193830720:+	Os08t0530300-01/545.64/[mRNA] locus=chr08:26413952:26415772:+	gi|514798103|ref|XP_004973997.1|/0/PREDICTED: uncharacterized protein LOC101760055 [Setaria italica]
Pavir.Ga00026	Chr07a:1037020-1042307	7.75956	6.40569	7.08263	16.7145	25.5693	21.1419	5.68595	9.6894	7.68767	3.91773	4.28866	4.1032	1.57775	-1.45949	[+/-]	K04733|1|1e-79|297|pvu:PHAVU_005G055000g|interleukin-1 receptor-associated kinase 4 [EC:2.7.11.1];K04730|2|2e-77|290|pvu:PHAVU_011G159700g|interleukin-1 receptor-associated kinase 1 [EC:2.7.11.1]	-	GO:0005524//ATP binding;GO:0004674//protein serine/threonine kinase activity;GO:0005524//ATP binding;GO:0004674//protein serine/threonine kinase activity	GO:0006468//protein phosphorylation;GO:0006468//protein phosphorylation	AT5G60080.1/1.12842e-07/[mRNA] locus=Chr5:24193181:24194909:-	GRMZM2G165060_T01/0/[mRNA] locus=2:9357710:9359331:+	Os04t0619400-01/484.187/[mRNA] locus=chr04:31463363:31465003:-	gi|514803916|ref|XP_004976838.1|/1.20708e-126/PREDICTED: probable leucine-rich repeat receptor-like serine/threonine-protein kinase At3g14840-like isoform X2 [Setaria italica]
Pavir.Ga00175	Chr07a:2974115-2975693	13.4188	12.8909	13.1548	32.0171	49.4493	40.7332	9.89706	12.8545	11.3758	13.0966	8.91126	11.0039	1.63061	-1.84024	[+/-]	K10572|1|2e-12|73.9|mdm:103423459|inositol-pentakisphosphate 2-kinase [EC:2.7.1.158];K12823|4|3e-09|63.5|egu:105040068|ATP-dependent RNA helicase DDX5/DBP2 [EC:3.6.4.13]	-	GO:0046872//metal ion binding	GO:0030001//metal ion transport	NA	GRMZM2G405662_T01/8.60001e-66/[mRNA] locus=10:147239400:147240135:+	Os04t0667600-01/93.6635/[mRNA] locus=chr04:34081193:34081543:+	gi|242074700|ref|XP_002447286.1|/3.34816e-55/hypothetical protein SORBIDRAFT_06g032110 [Sorghum bicolor]
Pavir.Ga00188	Chr07a:3043303-3045795	3.6145	2.94937	3.28193	8.91838	10.7565	9.83744	3.74945	4.10987	3.92966	4.05297	4.71476	4.38386	1.58374	-1.32388	[+/-]	K14325|1|5e-14|80.9|cit:102613079|RNA-binding protein with serine-rich domain 1	GO:0005739//mitochondrion	-	-	NA	GRMZM2G164584_T03/8.9741e-123/[mRNA] locus=10:147360517:147375523:+	Os04t0669475-00/285.952/[mRNA] locus=chr04:34142739:34143428:+	gi|514742785|ref|XP_004960228.1|/7.93253e-111/PREDICTED: uncharacterized protein LOC101760494 [Setaria italica]
Pavir.Ga00536	Chr07a:5994815-5996798	3.32179	1.38455	2.35317	13.7732	30.6153	22.1943	1.19324	3.60901	2.40112	0.276785	0.150726	0.213755	3.23751	-3.2084	[+/-]	K12581|1|4e-133|476|sita:101778617|CCR4-NOT transcription complex subunit 7/8	-	-	-	NA	GRMZM2G177340_T01/3.27111e-134/[mRNA] locus=10:148762274:148766456:+	Os04t0684900-02/353.352/[mRNA] locus=chr04:34980712:34981701:+	gi|514741899|ref|XP_004960007.1|/1.63829e-132/PREDICTED: probable CCR4-associated factor 1 homolog 11-like [Setaria italica]
Pavir.Ga00704	Chr07a:8743218-8744516	4.50444	1.76774	3.13609	20.3893	54.9362	37.6628	0.598239	1.97641	1.28732	0.341987	0.926216	0.634101	3.5861	-4.87069	[+/-]	K14504|1|6e-94|344|vvi:100266747|xyloglucan:xyloglucosyl transferase TCH4 [EC:2.4.1.207];K08235|2|8e-94|344|egu:105049188|xyloglucan:xyloglucosyl transferase [EC:2.4.1.207]	GO:0048046//apoplast;GO:0005618//cell wall	GO:0004553//hydrolase activity, hydrolyzing O-glycosyl compounds;GO:0016762//xyloglucan:xyloglucosyl transferase activity	GO:0006073//cellular glucan metabolic process	NA	GRMZM2G392125_T01/0/[mRNA] locus=2:11829319:11830404:+	Os04t0604300-01/745.858/[mRNA] locus=chr04:30482370:30483424:-	gi|514803656|ref|XP_004976712.1|/1.47112e-144/PREDICTED: probable xyloglucan endotransglucosylase/hydrolase protein 23-like [Setaria italica]
Pavir.Ga00924	Chr07a:11124642-11127663	3.93335	1.9481	2.94073	6.46344	5.51672	5.99008	1.58908	2.83662	2.21285	1.52317	1.48807	1.50562	1.0264	-1.43667	[+/-]	K14325|1|6e-08|59.7|zma:103636269|RNA-binding protein with serine-rich domain 1;K00430|2|6e-08|59.7|obr:102718644|peroxidase [EC:1.11.1.7];K02184|3|2e-07|58.2|mus:103992904|formin 2	-	-	GO:0009611//response to wounding	NA	GRMZM2G081032_T01/0/[mRNA] locus=2:16654426:16656505:-	Os04t0571300-03/686.387/[mRNA] locus=chr04:28751548:28754026:+	gi|514803300|ref|XP_004976538.1|/1.69638e-174/PREDICTED: F-box protein PP2-A13-like isoform X1 [Setaria italica]
Pavir.Ga00934	Chr07a:11316494-11320711	9.77467	8.05451	8.91459	24.4044	42.1845	33.2944	2.35764	1.31325	1.83544	1.80109	2.94021	2.37065	1.90104	-4.18108	[+/-]	K03327|1|0.0|913|sita:101776419|multidrug resistance protein, MATE family	GO:0016020//membrane	GO:0015297//antiporter activity;GO:0015238//drug transmembrane transporter activity	GO:0006855//drug transmembrane transport	AT1G58340.1/1.39043e-06/[mRNA] locus=Chr1:21653162:21655117:+	GRMZM2G006212_T01/0/[mRNA] locus=10:136615318:136617039:-	Os04t0571600-01/1396.07/[mRNA] locus=chr04:28772686:28774368:+	gi|514803304|ref|XP_004976540.1|/0/PREDICTED: MATE efflux family protein 9-like [Setaria italica]
Pavir.Ga01173	Chr07a:14501782-14508505	3.48822	4.64026	4.06424	7.58984	13.5545	10.5722	0.927259	0.559236	0.743248	3.88763	2.6932	3.29042	1.37921	-3.83028	[+/-]	K04730|1|4e-170|599|pda:103708276|interleukin-1 receptor-associated kinase 1 [EC:2.7.11.1];K04733|4|2e-115|418|sita:105914550|interleukin-1 receptor-associated kinase 4 [EC:2.7.11.1]	-	GO:0030247//polysaccharide binding;GO:0005509//calcium ion binding;GO:0005524//ATP binding;GO:0004674//protein serine/threonine kinase activity	GO:0006468//protein phosphorylation	AT1G16110.1/3.82708e-07/[mRNA] locus=Chr1:5518381:5520470:+	GRMZM2G145075_T01/0/[mRNA] locus=2:28235170:28237628:+	Os04t0517700-01/280.005/[mRNA] locus=chr04:25884894:25885574:-	gi|242076508|ref|XP_002448190.1|/0/hypothetical protein SORBIDRAFT_06g022700 [Sorghum bicolor]
Pavir.Ga01376	Chr07a:17613449-17614568	1.77734	2.48456	2.13095	6.06791	3.778	4.92295	2.05958	1.6143	1.83694	3.12748	3.72234	3.42491	1.20803	-1.42222	[+/-]	K19307|1|2e-11|70.9|sly:101268886|25S rRNA (uracil2634-N3)-methyltransferase [EC:2.1.1.313];K02184|3|2e-07|57.0|obr:102716797|formin 2	-	-	-	NA	GRMZM2G169726_T01/6.13243e-20/[mRNA] locus=10:124096970:124097686:-	Os04t0469000-01/103.575/[mRNA] locus=chr04:23422693:23423187:-	gi|514806411|ref|XP_004978063.1|/3.10305e-42/PREDICTED: uncharacterized protein LOC101769967 [Setaria italica]
Pavir.Ga01411	Chr07a:17968867-17970320	3.55773	2.47477	3.01625	5.84351	10.984	8.41374	0.585354	0.823861	0.704608	0.851264	0.84948	0.850372	1.47999	-3.57786	[+/-]	K19307|1|4e-11|69.7|sly:101268886|25S rRNA (uracil2634-N3)-methyltransferase [EC:2.1.1.313];K00850|5|8e-07|55.5|pmum:103324404|6-phosphofructokinase 1 [EC:2.7.1.11]	-	-	-	NA	GRMZM2G370507_T01/2.79366e-53/[mRNA] locus=2:39639314:39639879:+	Os04t0464100-01/208.64/[mRNA] locus=chr04:23165801:23166157:+	gi|514802021|ref|XP_004975908.1|/1.27727e-56/PREDICTED: uncharacterized protein LOC101765481 [Setaria italica]
Pavir.Ga01961	Chr07a:24722216-24723033	1.85055	1.54732	1.69894	3.94295	4.04253	3.99274	0.624953	1.74284	1.1839	0.836292	1.87663	1.35646	1.23275	-1.75383	[+/-]	-	-	-	-	NA	AC177924.2_FGT003/4.83086e-17/[mRNA] locus=2:70740295:70740630:+	Os04t0387000-00/109.522/[mRNA] locus=chr04:19005244:19005588:-	gi|414587590|tpg|DAA38161.1|/5.03378e-26/TPA: hypothetical protein ZEAMMB73_407931 [Zea mays]
Pavir.Ga01976	Chr07a:24883177-24884180	1.71874	1.90484	1.81179	3.70787	7.8563	5.78208	2.39342	3.1878	2.79061	2.72622	2.09148	2.40885	1.67418	-1.05101	[+/-]	K13172|1|2e-09|63.2|cvr:CHLNCDRAFT_140537|serine/arginine repetitive matrix protein 2;K14325|3|7e-09|61.6|crb:CARUB_v10009275mg|RNA-binding protein with serine-rich domain 1	GO:0005634//nucleus	GO:0008270//zinc ion binding	-	NA	AC202435.3_FGT001/2.7895e-120/[mRNA] locus=2:72206051:72207447:-	Os04t0385600-01/375.158/[mRNA] locus=chr04:18905725:18907091:-	gi|514800942|ref|XP_004975387.1|/3.41428e-75/PREDICTED: F-box protein At1g67340-like [Setaria italica]
Pavir.Ga02370	Chr07a:38055079-38057429	2.21195	2.15164	2.1818	5.30253	5.08846	5.1955	0.152728	0.17906	0.165894	0.263022	0.292011	0.277516	1.25174	-4.96893	[+/-]	K04730|1|4e-112|405|pda:103708276|interleukin-1 receptor-associated kinase 1 [EC:2.7.11.1];K04733|5|2e-84|314|cit:102617024|interleukin-1 receptor-associated kinase 4 [EC:2.7.11.1]	-	GO:0030247//polysaccharide binding;GO:0005509//calcium ion binding;GO:0005524//ATP binding;GO:0004674//protein serine/threonine kinase activity	GO:0006468//protein phosphorylation	AT1G56720.1/8.08839e-07/[mRNA] locus=Chr1:21263630:21265559:-	GRMZM2G576752_T01/2.4366e-08/[mRNA] locus=9:15905537:15909170:+	Os04t0371200-00/67.8929/[mRNA] locus=chr04:18071437:18072738:-	gi|514800845|ref|XP_004975340.1|/0/PREDICTED: wall-associated receptor kinase 2-like [Setaria italica]
Pavir.Ga02628	Chr07a:50220294-50222866	3.72346	4.53423	4.12885	18.6343	19.5324	19.0833	2.37756	1.31464	1.8461	3.45681	3.53002	3.49342	2.2085	-3.36976	[+/-]	K04733|1|1e-132|474|mdm:103412692|interleukin-1 receptor-associated kinase 4 [EC:2.7.11.1];K00276|3|3e-113|410|sot:102600413|primary-amine oxidase [EC:1.4.3.21]	-	GO:0004672//protein kinase activity;GO:0000166//nucleotide binding	-	NA	GRMZM2G017164_T01/0/[mRNA] locus=10:100226280:100228682:-	Os04t0202800-00/432.646/[mRNA] locus=chr04:6976835:6979276:-	gi|514800505|ref|XP_004975177.1|/0/PREDICTED: G-type lectin S-receptor-like serine/threonine-protein kinase RLK1-like [Setaria italica]
Pavir.Gb00106	Chr07b:1204159-1212498	2.33476	2.14624	2.2405	4.42028	4.55415	4.48721	2.21633	2.07752	2.14693	2.83634	3.10105	2.96869	1.002	-1.06355	[+/-]	K10406|1|4e-27|124|mdm:103425274|kinesin family member C2/C3	GO:0005875//microtubule associated complex;GO:0005886//plasma membrane;GO:0005875//microtubule associated complex;GO:0005886//plasma membrane	GO:0003777//microtubule motor activity;GO:0005516//calmodulin binding;GO:0016491//oxidoreductase activity;GO:0005524//ATP binding;GO:0003777//microtubule motor activity;GO:0005516//calmodulin binding;GO:0016491//oxidoreductase activity;GO:0005524//ATP binding	GO:0055114//oxidation-reduction process;GO:0007018//microtubule-based movement;GO:0010091//trichome branching;GO:0009846//pollen germination;GO:0055114//oxidation-reduction process;GO:0007018//microtubule-based movement;GO:0010091//trichome branching;GO:0009846//pollen germination	AT5G65930.3/2.40795e-33/[mRNA] locus=Chr5:26370369:26376394:-	GRMZM2G070273_T01/0/[mRNA] locus=2:3062896:3071526:+	Os04t0666900-01/1992.76/[mRNA] locus=chr04:34040403:34048307:-	gi|514742698|ref|XP_004960208.1|/0/PREDICTED: kinesin-like calmodulin-binding protein homolog [Setaria italica]
Pavir.Gb00427	Chr07b:4596195-4597835	22.8299	25.2174	24.0237	44.3383	52.8285	48.5834	11.7886	12.0485	11.9186	20.9734	29.7682	25.3708	1.01601	-2.02725	[+/-]	K13172|1|1e-11|70.5|cvr:CHLNCDRAFT_140537|serine/arginine repetitive matrix protein 2;K13171|3|1e-09|63.9|sita:101767855|serine/arginine repetitive matrix protein 1	-	-	-	NA	GRMZM2G148621_T01/3.24234e-138/[mRNA] locus=10:143501020:143502851:+	Os04t0628900-00/361.281/[mRNA] locus=chr04:31995412:31998252:+	gi|514804049|ref|XP_004976902.1|/1.06771e-72/PREDICTED: cyclin-P1-1-like [Setaria italica]
Pavir.Gb00484	Chr07b:4963430-4966775	7.77728	6.50315	7.14021	22.3574	26.4067	24.3821	3.75101	5.93997	4.84549	2.55824	2.33297	2.44561	1.77178	-2.3311	[+/-]	K04733|1|1e-119|352|pvu:PHAVU_005G055000g|interleukin-1 receptor-associated kinase 4 [EC:2.7.11.1];K04730|5|9e-97|355|pvu:PHAVU_011G159700g|interleukin-1 receptor-associated kinase 1 [EC:2.7.11.1]	-	GO:0005524//ATP binding;GO:0004674//protein serine/threonine kinase activity;GO:0005524//ATP binding;GO:0004674//protein serine/threonine kinase activity	GO:0006468//protein phosphorylation;GO:0006468//protein phosphorylation	NA	GRMZM2G165060_T01/0/[mRNA] locus=2:9357710:9359331:+	Os04t0619400-01/763.699/[mRNA] locus=chr04:31463363:31465003:-	gi|242077222|ref|XP_002448547.1|/1.6165e-136/hypothetical protein SORBIDRAFT_06g028830 [Sorghum bicolor]
Pavir.Gb00581	Chr07b:6120717-6122028	13.5133	7.29407	10.4037	17.5553	45.9679	31.7616	0.490882	1.53075	1.01081	0.647463	1.06142	0.854443	1.61019	-4.9737	[+/-]	K08235|1|2e-96|352|mus:103976879|xyloglucan:xyloglucosyl transferase [EC:2.4.1.207];K14504|3|4e-96|352|vvi:100266747|xyloglucan:xyloglucosyl transferase TCH4 [EC:2.4.1.207]	GO:0048046//apoplast;GO:0005618//cell wall	GO:0004553//hydrolase activity, hydrolyzing O-glycosyl compounds;GO:0016762//xyloglucan:xyloglucosyl transferase activity	GO:0006073//cellular glucan metabolic process	NA	GRMZM2G392125_T01/0/[mRNA] locus=2:11829319:11830404:+	Os04t0604300-01/716.123/[mRNA] locus=chr04:30482370:30483424:-	gi|514803656|ref|XP_004976712.1|/5.19546e-148/PREDICTED: probable xyloglucan endotransglucosylase/hydrolase protein 23-like [Setaria italica]
Pavir.Gb01337	Chr07b:18143860-18144905	19.7986	10.5884	15.1935	119.229	192.032	155.63	1.96432	2.08521	2.02476	2.26797	1.62571	1.94684	3.3566	-6.26422	[+/-]	K19307|1|5e-10|65.5|sly:101268886|25S rRNA (uracil2634-N3)-methyltransferase [EC:2.1.1.313];K00850|5|5e-06|52.0|pmum:103324404|6-phosphofructokinase 1 [EC:2.7.1.11]	-	-	-	NA	GRMZM2G370507_T01/1.30436e-60/[mRNA] locus=2:39639314:39639879:+	Os04t0464100-01/212.605/[mRNA] locus=chr04:23165801:23166157:+	gi|514802027|ref|XP_004975911.1|/1.23638e-53/PREDICTED: uncharacterized protein LOC101766713 [Setaria italica]
Pavir.Gb01390	Chr07b:18582014-18592888	1.62924	2.35878	1.99401	3.70825	5.51705	4.61265	1.99225	2.35648	2.17436	2.28572	2.50679	2.39626	1.20992	-1.085	[+/-]	K13436|1|0.0|665|sita:101782894|pto-interacting protein 1 [EC:2.7.11.1]	-	GO:0004713//protein tyrosine kinase activity;GO:0005524//ATP binding	GO:0006468//protein phosphorylation	AT4G29180.2/1.17406e-06/[mRNA] locus=Chr4:14385631:14389524:+	GRMZM2G051984_T02/0/[mRNA] locus=2:34539263:34541352:-	Os04t0490500-01/155.117/[mRNA] locus=chr04:24512632:24513414:+	gi|514802282|ref|XP_004976036.1|/0/PREDICTED: PTI1-like tyrosine-protein kinase 3-like isoform X2 [Setaria italica]
Pavir.Ha00402	Chr08a:8247287-8250462	22.2421	31.1612	26.7017	63.3709	66.7591	65.065	29.3606	6.37175	17.8662	61.7259	89.8518	75.7889	1.28495	-1.86465	[+/-]	K04733|1|4e-133|475|zma:100381909|interleukin-1 receptor-associated kinase 4 [EC:2.7.11.1]	GO:0016023//cytoplasmic membrane-bounded vesicle;GO:0005886//plasma membrane	GO:0005524//ATP binding;GO:0004674//protein serine/threonine kinase activity	GO:0006468//protein phosphorylation	AT4G04510.1/7.33619e-07/[mRNA] locus=Chr4:2242122:2244656:+	GRMZM2G340048_T01/2.87201e-29/[mRNA] locus=2:209997520:210001596:+	Os07t0628700-01/543.658/[mRNA] locus=chr07:26052453:26055731:-	gi|242069047|ref|XP_002449800.1|/0/hypothetical protein SORBIDRAFT_05g023520 [Sorghum bicolor]
Pavir.Ha01104	Chr08a:30180226-30181145	0.235346	0.241992	0.238669	3.19721	5.83292	4.51506	0.541507	0.57705	0.559278	0.245245	0.36481	0.305027	4.24166	-3.01311	[+/-]	-	-	-	-	NA	GRMZM2G001375_T01/2.07344e-13/[mRNA] locus=4:13688028:13688504:-	NA	gi|195610498|gb|ACG27079.1|/3.05818e-17/hypothetical protein [Zea mays]
Pavir.Ha01187	Chr08a:32951531-32952423	0.922177	1.63947	1.28082	5.45258	17.312	11.3823	2.04126	1.84086	1.94106	2.06477	2.37165	2.21821	3.15165	-2.55188	[+/-]	-	-	-	-	NA	GRMZM2G001375_T01/4.90309e-11/[mRNA] locus=4:13688028:13688504:-	NA	gi|514808563|ref|XP_004979118.1|/5.81777e-18/PREDICTED: uncharacterized protein LOC101767683 [Setaria italica]
Pavir.Ha01863	Chr08a:52047645-52052820	4.99904	3.73842	4.36873	8.42172	10.3241	9.37293	2.59357	3.2187	2.90613	2.9033	3.71165	3.30748	1.10128	-1.6894	[+/-]	K01537|1|0.0|1551|sita:101761186|Ca2+-transporting ATPase [EC:3.6.3.8]	GO:0016021//integral component of membrane;GO:0009705//plant-type vacuole membrane;GO:0009507//chloroplast;GO:0005886//plasma membrane;GO:0016021//integral component of membrane;GO:0009705//plant-type vacuole membrane;GO:0009507//chloroplast;GO:0005886//plasma membrane	GO:0005388//calcium-transporting ATPase activity;GO:0005516//calmodulin binding;GO:0046872//metal ion binding;GO:0005524//ATP binding;GO:0005388//calcium-transporting ATPase activity;GO:0005516//calmodulin binding;GO:0046872//metal ion binding;GO:0005524//ATP binding	GO:0070588//calcium ion transmembrane transport;GO:0055081//anion homeostasis;GO:0009651//response to salt stress;GO:0042742//defense response to bacterium;GO:0043069//negative regulation of programmed cell death;GO:0009624//response to nematode;GO:0070588//calcium ion transmembrane transport;GO:0055081//anion homeostasis;GO:0009651//response to salt stress;GO:0042742//defense response to bacteri…	AT3G57330.1/4.89572e-25/[mRNA] locus=Chr3:21211655:21216375:-	GRMZM2G357620_T01/0/[mRNA] locus=4:186942228:186948110:+	Os12t0136900-00/2177.12/[mRNA] locus=chr12:1783575:1789565:+	gi|514807544|ref|XP_004978625.1|/0/PREDICTED: probable calcium-transporting ATPase 4, plasma membrane-type-like [Setaria italica]
Pavir.Hb00270	Chr08b:4953840-4956609	4.55209	3.61664	4.08437	9.81507	11.0799	10.4475	4.14556	5.01104	4.5783	3.79643	3.06326	3.42985	1.35497	-1.19027	[+/-]	K02936|1|3e-38|160|rcu:RCOM_0790270|large subunit ribosomal protein L7Ae;K19043|2|2e-09|65.1|rcu:RCOM_0913720|E3 ubiquitin-protein ligase RHF [EC:2.3.2.27];K19045|3|3e-09|64.7|dosa:Os06t0125800-01|E3 ubiquitin-protein ligase BIG BROTHER and related proteins [EC:2.3.2.27]	-	GO:0008270//zinc ion binding	-	AT3G02290.1/1.68811e-23/[mRNA] locus=Chr3:459385:460688:+	GRMZM2G468260_T02/0/[mRNA] locus=4:4863587:4866409:-	Os11t0629300-01/462.381/[mRNA] locus=chr11:24648780:24651216:+	gi|514809922|ref|XP_004979776.1|/1.76206e-99/PREDICTED: E3 ubiquitin-protein ligase At3g02290-like [Setaria italica]
Pavir.Hb00271	Chr08b:4966639-4967904	2.7643	2.16504	2.46467	4.53133	5.61068	5.071	1.93126	2.47156	2.20141	1.99124	0.91081	1.45103	1.04088	-1.20384	[+/-]	K00430|1|2e-08|60.8|obr:102718644|peroxidase [EC:1.11.1.7];K02184|2|2e-08|55.8|brp:103850667|formin 2	-	-	-	NA	GRMZM2G468260_T02/4.15728e-06/[mRNA] locus=4:4863587:4866409:-	NA	gi|323456752|gb|EGB12618.1|/1.16371e-10/hypothetical protein AURANDRAFT_70520 [Aureococcus anophagefferens]
Pavir.Hb00525	Chr08b:12082132-12084396	2.19528	1.63503	1.91515	4.70061	9.97425	7.33743	0.820265	0.60945	0.714857	0.348876	0.500725	0.424801	1.93781	-3.35955	[+/-]	K08900|1|1e-143|511|sita:101757670|mitochondrial chaperone BCS1	GO:0005783//endoplasmic reticulum;GO:0005739//mitochondrion	GO:0005524//ATP binding;GO:0017111//nucleoside-triphosphatase activity	GO:0009737//response to abscisic acid;GO:0051301//cell division	NA	GRMZM2G310947_T02/1.04697e-32/[mRNA] locus=1:180625102:180626685:-	Os12t0468000-01/1130.43/[mRNA] locus=chr12:16640818:16642350:+	gi|218186824|gb|EEC69251.1|/0/hypothetical protein OsI_38277 [Oryza sativa Indica Group]
Pavir.Hb00745	Chr08b:17551085-17553127	3.6234	2.02431	2.82386	9.96898	12.0249	10.9969	1.99025	3.1213	2.55578	1.84869	1.3837	1.6162	1.96136	-2.10527	[+/-]	K05747|1|2e-16|87.8|dosa:Os12t0165300-01|Wiskott-Aldrich syndrome protein;K14007|3|5e-13|76.3|zma:103646939|protein transport protein SEC24;K13172|4|1e-12|75.1|cvr:CHLNCDRAFT_140537|serine/arginine repetitive matrix protein 2	-	-	-	NA	GRMZM2G095873_T01/1.7571e-48/[mRNA] locus=4:202072765:202074834:+	Os11t0582100-01/89.6988/[mRNA] locus=chr11:21992064:21994087:-	gi|514809478|ref|XP_004979561.1|/5.77898e-63/PREDICTED: E3 ubiquitin-protein ligase RNF115-like [Setaria italica]
Pavir.Hb00950	Chr08b:24278756-24279901	1.59684	1.49581	1.54632	10.3898	14.4419	12.4158	1.0257	2.46408	1.74489	0.372228	0.0928582	0.232543	3.00526	-2.83097	[+/-]	-	-	-	-	NA	GRMZM2G001375_T01/6.09007e-08/[mRNA] locus=4:13688028:13688504:-	NA	gi|242064504|ref|XP_002453541.1|/6.28964e-37/hypothetical protein SORBIDRAFT_04g007670 [Sorghum bicolor]
Pavir.Hb01198	Chr08b:32901309-32902027	3.63537	4.48036	4.05786	14.4263	35.1959	24.8111	4.40919	4.82591	4.61755	2.87048	3.84326	3.35687	2.61219	-2.42579	[+/-]	-	-	-	-	NA	GRMZM2G001375_T01/9.93821e-12/[mRNA] locus=4:13688028:13688504:-	NA	gi|514808563|ref|XP_004979118.1|/1.62594e-19/PREDICTED: uncharacterized protein LOC101767683 [Setaria italica]
Pavir.Hb01808	Chr08b:50771696-50773271	0.463942	0.219401	0.341672	2.84801	8.97807	5.91304	0.01	0.0274913	0.0187456	0.0364317	0.01	0.0232158	4.11322	-8.69724	[+/-]	K13171|1|6e-12|72.8|sita:101767855|serine/arginine repetitive matrix protein 1;K13412|5|9e-10|65.5|dosa:Os05t0491900-00|calcium-dependent protein kinase [EC:2.7.11.1]	-	-	-	NA	GRMZM2G439903_T01/2.60426e-149/[mRNA] locus=4:189106362:189107432:-	Os11t0154500-01/381.105/[mRNA] locus=chr11:2550705:2551673:+	gi|514807718|ref|XP_004978711.1|/8.55826e-105/PREDICTED: NAC domain-containing protein 90-like [Setaria italica]
Pavir.Ia00192	Chr09a:1745248-1746978	1.22861	2.57977	1.90419	2.31398	7.12446	4.71922	1.84649	0.569564	1.20803	3.03785	2.67392	2.85588	1.30937	-1.9659	[+/-]	K03320|1|1e-107|389|sita:101781054|ammonium transporter, Amt family	-	-	-	NA	GRMZM5G883969_T01/6.44584e-103/[mRNA] locus=1:296708313:296710564:-	Os03t0838400-01/335.511/[mRNA] locus=chr03:35238308:35241656:+	gi|514812659|ref|XP_004981122.1|/5.47236e-107/PREDICTED: ammonium transporter 3 member 2-like [Setaria italica]
Pavir.Ia00345	Chr09a:3542145-3543576	4.75238	9.04144	6.89691	14.708	13.5557	14.1319	6.45053	6.55306	6.5018	1.88326	2.67493	2.27909	1.03493	-1.12004	[+/-]	K09286|1|4e-153|541|sbi:SORBI_10g007780|EREBP-like factor	GO:0005634//nucleus	GO:0003700//sequence-specific DNA binding transcription factor activity;GO:0003677//DNA binding	GO:0006355//regulation of transcription, DNA-templated	NA	GRMZM5G852704_T01/0/[mRNA] locus=9:5876876:5877925:-	Os02t0752800-01/311.722/[mRNA] locus=chr02:31649031:31650047:+	gi|242095182|ref|XP_002438081.1|/1.60737e-152/hypothetical protein SORBIDRAFT_10g007780 [Sorghum bicolor]
Pavir.Ia00353	Chr09a:3642906-3644420	7.08623	4.75509	5.92066	39.1965	73.0208	56.1086	11.9819	39.8917	25.9368	3.86502	4.18901	4.02701	3.24439	-1.11322	[+/-]	K02184|1|6e-17|89.4|zma:103633391|formin 2	GO:0005622//intracellular	GO:0008270//zinc ion binding	-	NA	GRMZM2G400714_T01/1.22927e-92/[mRNA] locus=1:279913132:279913968:-	Os03t0764100-01/234.411/[mRNA] locus=chr03:31605277:31606086:-	gi|242032883|ref|XP_002463836.1|/3.51005e-116/hypothetical protein SORBIDRAFT_01g007170 [Sorghum bicolor]
Pavir.Ia00392	Chr09a:3981105-3989890	4.19864	7.4424	5.82052	14.4178	14.8203	14.619	8.0373	2.79534	5.41632	7.23571	6.71154	6.97363	1.32863	-1.43247	[+/-]	K00688|1|0.0|1796|sita:101773221|starch phosphorylase [EC:2.4.1.1]	-	-	-	AT3G29320.1/2.48646e-57/[mRNA] locus=Chr3:11252871:11257587:+	GRMZM2G074158_T01/0/[mRNA] locus=1:278184334:278192788:-	Os03t0758100-01/1189.91/[mRNA] locus=chr03:31332396:31337808:-	gi|514813846|ref|XP_004981704.1|/0/PREDICTED: alpha-1,4 glucan phosphorylase L isozyme, chloroplastic/amyloplastic-like [Setaria italica]
Pavir.Ia00623	Chr09a:5852037-5856118	9.15208	6.43683	7.79446	15.1107	16.1493	15.63	4.2718	2.0948	3.1833	0.612471	2.14062	1.37655	1.0038	-2.29572	[+/-]	K02184|1|2e-16|83.2|pvu:PHAVU_002G127300g|formin 2	-	GO:0005488//binding	-	NA	GRMZM2G301089_T01/1.48546e-180/[mRNA] locus=1:274734651:274735762:+	Os03t0741100-01/460.399/[mRNA] locus=chr03:30406908:30409139:+	gi|514814104|ref|XP_004981828.1|/8.70546e-134/PREDICTED: uncharacterized protein LOC101753784 isoform X3 [Setaria italica]
Pavir.Ia01097	Chr09a:12166497-12167534	2.06904	0.893106	1.48107	4.11131	4.22114	4.16623	0.58836	1.14229	0.865325	0.443717	0.332008	0.387862	1.4921	-2.26743	[+/-]	-	-	-	-	NA	GRMZM5G835128_T01/5.23087e-08/[mRNA] locus=3:22737939:22738694:-	NA	gi|242052213|ref|XP_002455252.1|/3.33068e-09/hypothetical protein SORBIDRAFT_03g007220 [Sorghum bicolor]
Pavir.Ia01830	Chr09a:25166411-25167076	2.32632	1.14007	1.7332	3.98269	4.60811	4.2954	0.728598	0.329599	0.529099	1.90446	1.00457	1.45451	1.30936	-3.02118	[+/-]	-	-	-	-	NA	NA	NA	-
Pavir.Ia02217	Chr09a:34173371-34175333	3.57551	4.0193	3.7974	7.57632	10.3559	8.9661	4.42449	3.28657	3.85553	3.75073	4.9485	4.34962	1.23947	-1.21755	[+/-]	K09338|1|2e-154|546|sita:101777284|homeobox-leucine zipper protein	GO:0005634//nucleus	GO:0003700//sequence-specific DNA binding transcription factor activity;GO:0043565//sequence-specific DNA binding	GO:0006355//regulation of transcription, DNA-templated	AT3G60390.1/1.7752e-07/[mRNA] locus=Chr3:22320788:22322370:-	GRMZM2G148074_T01/0/[mRNA] locus=1:93073127:93074359:+	Os10t0561800-01/307.758/[mRNA] locus=chr10:22152758:22153876:+	gi|514817872|ref|XP_004983649.1|/9.60314e-154/PREDICTED: homeobox-leucine zipper protein HOX1-like [Setaria italica]
Pavir.Ia02224	Chr09a:34271491-34272189	2.57009	2.91419	2.74214	12.2144	15.4318	13.8231	1.39034	1.98329	1.68682	1.25832	1.07517	1.16675	2.33371	-3.03471	[+/-]	K09286|1|2e-84|311|sbi:SORBI_01g028930|EREBP-like factor	GO:0005634//nucleus	GO:0003700//sequence-specific DNA binding transcription factor activity	GO:0006355//regulation of transcription, DNA-templated	NA	GRMZM2G057386_T01/5.94179e-50/[mRNA] locus=5:191376025:191377014:-	Os04t0547600-01/192.781/[mRNA] locus=chr04:27409122:27410108:+	gi|242035059|ref|XP_002464924.1|/8.16759e-84/hypothetical protein SORBIDRAFT_01g028930 [Sorghum bicolor]
Pavir.Ia02733	Chr09a:53870195-53871181	0.762279	2.51186	1.63707	4.50286	6.49922	5.50104	2.12715	2.20299	2.16507	2.10765	1.49404	1.80084	1.74859	-1.34529	[+/-]	K00558|1|4e-08|59.3|cre:CHLREDRAFT_15852|DNA (cytosine-5)-methyltransferase 1 [EC:2.1.1.37];K15627|2|8e-07|55.1|cvr:CHLNCDRAFT_134760|tether containing UBX domain for GLUT4;K00430|3|1e-06|54.7|obr:102718644|peroxidase [EC:1.11.1.7]	-	-	-	NA	GRMZM2G388608_T01/1.48671e-54/[mRNA] locus=1:116265398:116265979:-	Os10t0140700-00/184.852/[mRNA] locus=chr10:2507362:2507943:+	gi|514817356|ref|XP_004983402.1|/6.7166e-90/PREDICTED: uncharacterized protein C4orf40-like [Setaria italica]
Pavir.Ia02900	Chr09a:59804305-59808507	10.556	17.0037	13.7799	33.2335	31.5847	32.4091	4.57994	2.45799	3.51896	3.2699	6.45572	4.86281	1.23383	-3.20318	[+/-]	K05278|1|9e-59|228|egr:104450481|flavonol synthase [EC:1.14.11.23];K06892|4|1e-57|224|smo:SELMODRAFT_452904|feruloyl-CoA ortho-hydroxylase [EC:1.14.11.-];K18054|5|1e-57|224|zma:100285820|2'-deoxymugineic-acid 2'-dioxygenase / mugineic-acid 3-dioxygenase [EC:1.14.11.24 1.14.11.25]	-	GO:0016706//oxidoreductase activity, acting on paired donors, with incorporation or reduction of molecular oxygen, 2-oxoglutarate as one donor, and incorporation of one atom each of oxygen into both donors	GO:0055114//oxidation-reduction process	NA	GRMZM2G099467_T01/0/[mRNA] locus=1:83400421:83403970:+	Os03t0122300-01/381.105/[mRNA] locus=chr03:1235685:1244902:-	gi|514818214|ref|XP_004983813.1|/0/PREDICTED: naringenin,2-oxoglutarate 3-dioxygenase-like [Setaria italica]
Pavir.Ia02914	Chr09a:59933500-59934650	1.18021	1.25567	1.21794	4.02604	4.2492	4.13762	1.8899	1.83875	1.86433	0.23147	0.369563	0.300516	1.76436	-1.15015	[+/-]	K13172|1|3e-11|70.1|cvr:CHLNCDRAFT_140537|serine/arginine repetitive matrix protein 2;K05747|5|5e-11|69.3|dosa:Os12t0165300-01|Wiskott-Aldrich syndrome protein	-	-	-	NA	GRMZM2G039880_T01/5.09176e-30/[mRNA] locus=1:82676495:82677190:-	Os10t0534400-01/135.293/[mRNA] locus=chr10:20786846:20787756:-	gi|514818237|ref|XP_004983824.1|/1.13491e-86/PREDICTED: probable membrane-associated kinase regulator 6-like [Setaria italica]
Pavir.Ia03108	Chr09a:63394067-63395778	23.5507	7.28368	15.4172	67.6916	78.4964	73.094	5.1723	13.55	9.36113	2.30643	3.04037	2.6734	2.24522	-2.965	[+/-]	K10664|1|0.0|678|sita:101761141|E3 ubiquitin-protein ligase ATL6/9/15/31/42/55 [EC:2.3.2.27]	-	GO:0008270//zinc ion binding	-	NA	GRMZM2G323013_T01/0/[mRNA] locus=5:208925180:208929323:+	Os02t0759400-01/268.111/[mRNA] locus=chr02:31967856:31969169:+	gi|514718410|ref|XP_004953985.1|/0/PREDICTED: E3 ubiquitin-protein ligase ATL31-like [Setaria italica]
Pavir.Ia03302	Chr09a:65770490-65772796	3.16956	1.69498	2.43227	10.4475	17.4882	13.9678	1.10433	1.08374	1.09404	1.12961	1.78973	1.45967	2.52173	-3.67437	[+/-]	K04733|1|2e-111|404|pper:PRUPE_ppa019028mg|interleukin-1 receptor-associated kinase 4 [EC:2.7.11.1]	-	GO:0005524//ATP binding;GO:0004674//protein serine/threonine kinase activity	GO:0006468//protein phosphorylation	NA	GRMZM2G046297_T02/0/[mRNA] locus=1:63098573:63100103:+	Os03t0364400-01/922.288/[mRNA] locus=chr03:14207170:14208804:+	gi|242040841|ref|XP_002467815.1|/0/hypothetical protein SORBIDRAFT_01g034570 [Sorghum bicolor]
Pavir.Ia03468	Chr09a:68950077-68951421	0.30344	1.00986	0.656651	6.77388	23.2371	15.0055	1.92946	2.16451	2.04698	1.00674	0.656965	0.831852	4.51422	-2.87392	[+/-]	K13171|1|2e-09|64.3|vvi:100246732|serine/arginine repetitive matrix protein 1;K14325|2|2e-07|57.8|egu:105038511|RNA-binding protein with serine-rich domain 1	-	-	-	NA	GRMZM2G129815_T01/3.55771e-62/[mRNA] locus=9:134088826:134089371:+	Os07t0687400-00/137.275/[mRNA] locus=chr07:29207129:29207542:-	gi|514819757|ref|XP_004984572.1|/3.89964e-60/PREDICTED: uncharacterized protein LOC101766633 [Setaria italica]
Pavir.Ia03595	Chr09a:70238254-70240540	1.95854	1.67612	1.81733	8.54192	22.689	15.6154	2.92345	10.8078	6.86561	0.984035	0.949505	0.96677	3.10308	-1.18551	[+/-]	K17506|1|0.0|671|sbi:SORBI_01g038410|protein phosphatase 1L [EC:3.1.3.16]	GO:0005634//nucleus;GO:0005634//nucleus	GO:0046872//metal ion binding;GO:0004722//protein serine/threonine phosphatase activity;GO:0046872//metal ion binding;GO:0004722//protein serine/threonine phosphatase activity	GO:0006470//protein dephosphorylation;GO:0009738//abscisic acid-activated signaling pathway;GO:0006470//protein dephosphorylation;GO:0009738//abscisic acid-activated signaling pathway	NA	AC208201.3_FGT002/0/[mRNA] locus=1:45366147:45367585:+	Os03t0292100-01/595.199/[mRNA] locus=chr03:10163552:10165025:+	gi|242041281|ref|XP_002468035.1|/0/hypothetical protein SORBIDRAFT_01g038410 [Sorghum bicolor]
Pavir.Ia04319	Chr09a:80265178-80266241	0.995704	0.459199	0.727451	9.54723	20.3493	14.9483	0.538461	0.933116	0.735788	0.456704	0.556947	0.506826	4.36099	-4.34454	[+/-]	K13412|1|1e-09|64.7|dosa:Os05t0491900-00|calcium-dependent protein kinase [EC:2.7.11.1];K14325|2|3e-07|56.6|mdm:103454555|RNA-binding protein with serine-rich domain 1;K13172|3|6e-07|55.8|vcn:VOLCADRAFT_117048|serine/arginine repetitive matrix protein 2	-	-	-	NA	GRMZM2G479529_T01/6.13166e-88/[mRNA] locus=9:151282632:151283003:+	Os03t0170100-00/220.534/[mRNA] locus=chr03:3757702:3758061:-	gi|514821745|ref|XP_004985549.1|/1.92778e-53/PREDICTED: uncharacterized protein LOC101770291 [Setaria italica]
Pavir.Ia04379	Chr09a:80698162-80699066	35.9261	51.8569	43.8915	133.307	108.818	121.062	7.9338	23.9989	15.9664	2.95498	2.76342	2.8592	1.46374	-2.92264	[+/-]	K13464|1|8e-78|290|zma:100283151|jasmonate ZIM domain-containing protein	-	-	-	NA	GRMZM2G445634_T01/7.04039e-149/[mRNA] locus=1:16792519:16793064:+	Os03t0181100-01/113.487/[mRNA] locus=chr03:4249082:4249645:+	gi|226502272|ref|NP_001149525.1|/3.31955e-77/ZIM motif family protein [Zea mays]
Pavir.Ia04442	Chr09a:81348433-81353991	2.91051	5.59708	4.2538	11.8017	20.5349	16.1683	8.00177	3.01418	5.50798	15.5643	5.34205	10.4532	1.92634	-1.55357	[+/-]	K16075|1|4e-28|126|sita:101756231|magnesium transporter	-	-	-	AT2G36885.1/6.61403e-20/[mRNA] locus=Chr2:15482167:15483676:-	GRMZM2G018579_T01/0/[mRNA] locus=1:8352219:8353409:+	Os03t0137600-02/478.24/[mRNA] locus=chr03:2073585:2074734:+	gi|514822227|ref|XP_004985783.1|/1.53402e-122/PREDICTED: uncharacterized protein LOC101755008 isoform X4 [Setaria italica]
Pavir.Ia04458	Chr09a:81493157-81494990	1.82078	1.12771	1.47424	12.485	16.5905	14.5378	0.0705608	0.0923689	0.0814648	0.518419	0.369611	0.444015	3.30176	-7.47941	[+/-]	K13126|1|4e-10|66.6|fve:101312606|polyadenylate-binding protein;K13171|2|5e-08|59.7|brp:103868054|serine/arginine repetitive matrix protein 1;K13172|3|8e-08|58.9|cvr:CHLNCDRAFT_140537|serine/arginine repetitive matrix protein 2;K13412|4|2e-07|57.4|dosa:Os05t0491900-00|calcium-dependent protein kinase [EC:2.7.11.1]	-	-	-	NA	GRMZM2G126817_T01/0/[mRNA] locus=9:151672569:151673797:-	Os03t0133000-01/607.093/[mRNA] locus=chr03:1862576:1864120:-	gi|514822309|ref|XP_004985821.1|/1.88678e-143/PREDICTED: protein FEZ-like [Setaria italica]
Pavir.Ia04463	Chr09a:81546192-81546330	13.4927	0.01	6.75137	31.5785	7.6345	19.6065	4.47755	9.44502	6.96128	0.01	0.01	0.01	1.53904	-1.49391	[+/-]	-	-	-	-	NA	GRMZM2G101408_T03/8.44095e-16/[mRNA] locus=2:17797540:17799465:-	Os03t0131800-00/129.346/[mRNA] locus=chr03:1815439:1816490:+	gi|573923522|ref|XP_006649339.1|/7.81542e-16/PREDICTED: coiled-coil domain-containing protein 124-like isoform X2 [Oryza brachyantha]
Pavir.Ia04874	Chr09a:86468458-86469792	5.5086	3.05554	4.28207	8.98676	11.9768	10.4818	2.61569	7.00832	4.81201	1.2496	0.311787	0.780695	1.2915	-1.12317	[+/-]	K01051|1|5e-06|53.1|gmx:100776781|pectinesterase [EC:3.1.1.11]	-	-	-	NA	GRMZM5G871180_T01/3.02846e-13/[mRNA] locus=9:154777330:154777761:-	Os03t0107700-01/67.8929/[mRNA] locus=chr03:470393:470713:+	gi|514822781|ref|XP_004986051.1|/1.29074e-31/PREDICTED: cyclin-dependent protein kinase inhibitor SMR1-like [Setaria italica]
Pavir.Ia04894	Chr09a:86606082-86607105	5.00192	3.04416	4.02304	79.0597	100.302	89.681	13.432	24.4068	18.9194	1.64584	0.688614	1.16723	4.47844	-2.24494	[+/-]	K09286|1|2e-116|419|sita:101777576|EREBP-like factor	GO:0005634//nucleus	GO:0003700//sequence-specific DNA binding transcription factor activity;GO:0003677//DNA binding	GO:0006355//regulation of transcription, DNA-templated	NA	GRMZM2G113060_T01/1.16125e-178/[mRNA] locus=9:149381718:149382611:+	Os03t0191900-01/408.858/[mRNA] locus=chr03:4780567:4781460:-	gi|514821414|ref|XP_004985387.1|/7.52454e-116/PREDICTED: ethylene-responsive transcription factor RAP2-4-like [Setaria italica]
Pavir.Ib00147	Chr09b:1461436-1465337	2.61996	2.107	2.36348	5.7572	8.84889	7.30304	3.04719	3.75042	3.3988	3.18681	4.54895	3.86788	1.62758	-1.10347	[+/-]	K14515|1|5e-08|60.1|brp:103864667|EIN3-binding F-box protein;K10268|4|1e-07|58.9|cic:CICLE_v10033734mg|F-box and leucine-rich repeat protein 2/20;K02184|5|1e-07|58.5|zma:103647807|formin 2	GO:0009536//plastid	-	-	NA	GRMZM2G126745_T01/0/[mRNA] locus=9:151724077:151726875:-	Os03t0135400-01/414.805/[mRNA] locus=chr03:1957201:1959731:-	gi|125584828|gb|EAZ25492.1|/0/hypothetical protein OsJ_09314 [Oryza sativa Japonica Group]
Pavir.Ib00176	Chr09b:1693695-1699821	41.592	27.2848	34.4384	86.3009	109.419	97.8598	7.75392	7.4202	7.58706	12.7675	17.1667	14.9671	1.5067	-3.6891	[+/-]	K08472|1|0.0|993|sita:101754598|mlo protein	GO:0016021//integral component of membrane	GO:0005516//calmodulin binding	GO:0006952//defense response;GO:0008219//cell death;GO:0009607//response to biotic stimulus	AT2G39200.1/2.51318e-10/[mRNA] locus=Chr2:16356255:16359797:-	GRMZM2G032219_T02/0/[mRNA] locus=1:6234224:6237327:-	Os03t0129100-01/577.358/[mRNA] locus=chr03:1645339:1648603:-	gi|514822399|ref|XP_004985865.1|/0/PREDICTED: MLO protein homolog 1-like [Setaria italica]
Pavir.Ib00449	Chr09b:4874679-4875427	1.45609	0.708168	1.08213	9.91957	21.2646	15.5921	1.01481	1.71768	1.36624	0.700586	0.698582	0.699584	3.84887	-3.51253	[+/-]	K13172|1|3e-07|55.8|vcn:VOLCADRAFT_117048|serine/arginine repetitive matrix protein 2;K13412|2|2e-06|53.1|dosa:Os05t0491900-00|calcium-dependent protein kinase [EC:2.7.11.1]	-	-	-	NA	GRMZM2G479529_T01/1.75709e-90/[mRNA] locus=9:151282632:151283003:+	Os03t0170100-00/216.569/[mRNA] locus=chr03:3757702:3758061:-	gi|514821745|ref|XP_004985549.1|/7.44517e-55/PREDICTED: uncharacterized protein LOC101770291 [Setaria italica]
Pavir.Ib00561	Chr09b:6227828-6228640	5.66356	5.52846	5.59601	42.7964	62.2057	52.5011	6.64058	29.1317	17.8861	1.96627	0.770389	1.36833	3.22988	-1.55351	[+/-]	K01183|1|6e-26|118|bvg:104883960|chitinase [EC:3.2.1.14]	-	-	-	NA	GRMZM2G006676_T01/3.0862e-55/[mRNA] locus=1:19104317:19104712:-	Os03t0188500-01/157.099/[mRNA] locus=chr03:4635128:4635502:-	gi|242036677|ref|XP_002465733.1|/3.65645e-45/hypothetical protein SORBIDRAFT_01g044630 [Sorghum bicolor]
Pavir.Ib00607	Chr09b:6484021-6484838	8.0876	3.65729	5.87244	14.6218	22.1497	18.3857	2.61344	5.94617	4.2798	1.81197	1.32059	1.56628	1.64655	-2.10297	[+/-]	K02184|1|1e-08|60.5|bvg:104887255|formin 2;K00430|3|3e-08|59.3|obr:102718644|peroxidase [EC:1.11.1.7]	-	-	-	NA	GRMZM5G871180_T01/4.65334e-14/[mRNA] locus=9:154777330:154777761:-	Os03t0107700-01/61.9459/[mRNA] locus=chr03:470393:470713:+	gi|242042571|ref|XP_002468680.1|/1.32468e-26/hypothetical protein SORBIDRAFT_01g050130 [Sorghum bicolor]
Pavir.Ib00635	Chr09b:6936580-6937117	6.68147	6.10425	6.39286	20.6971	22.0215	21.3593	4.96021	6.9255	5.94285	4.07162	5.1959	4.63376	1.74033	-1.84563	[+/-]	K13171|1|6e-12|70.5|aly:ARALYDRAFT_901882|serine/arginine repetitive matrix protein 1;K13412|3|1e-10|66.2|dosa:Os05t0491900-00|calcium-dependent protein kinase [EC:2.7.11.1]	-	-	-	NA	GRMZM2G075712_T01/6.64924e-80/[mRNA] locus=1:19261495:19262028:+	Os03t0189100-01/204.675/[mRNA] locus=chr03:4661030:4661560:+	gi|514821454|ref|XP_004985407.1|/1.1811e-76/PREDICTED: cell wall protein TIR3-like [Setaria italica]
Pavir.Ib00798	Chr09b:8319592-8320990	7.58929	8.9279	8.25859	15.6271	17.8926	16.7599	3.30982	1.7824	2.54611	6.1972	5.74882	5.97301	1.02104	-2.71865	[+/-]	K13466|1|3e-60|233|sly:101263330|EIX receptor 1/2;K19613|4|1e-56|221|mdm:103417606|leucine-rich repeat protein SHOC2	GO:0016023//cytoplasmic membrane-bounded vesicle	-	-	NA	GRMZM2G412373_T01/4.02392e-37/[mRNA] locus=5:30205130:30206581:-	Os10t0469700-01/182.869/[mRNA] locus=chr10:17365232:17366767:-	gi|514816345|ref|XP_004982915.1|/0/PREDICTED: leucine-rich repeat receptor-like protein kinase TDR-like [Setaria italica]
Pavir.Ib00806	Chr09b:8366584-8367723	1.9322	1.75549	1.84384	5.7877	8.45801	7.12285	0.969218	0.884261	0.92674	0.480718	0.955294	0.718006	1.94974	-2.94222	[+/-]	-	-	-	-	NA	NA	NA	-
Pavir.Ib00811	Chr09b:8390094-8390769	2.80267	3.32974	3.0662	21.413	24.8118	23.1124	3.83355	10.7162	7.27486	0.977204	0.26568	0.621442	2.91414	-1.66768	[+/-]	K17261|1|2e-06|36.2|ccp:CHC_T00000163001|adenylyl cyclase-associated protein	-	-	-	NA	GRMZM2G041424_T01/2.45068e-15/[mRNA] locus=5:30365171:30365419:+	Os10t0466800-01/59.9635/[mRNA] locus=chr10:17236737:17237006:+	gi|413934074|gb|AFW68625.1|/6.89067e-14/hypothetical protein ZEAMMB73_076139 [Zea mays]
Pavir.Ib00898	Chr09b:9605323-9605765	1.28773	2.49349	1.89061	4.24348	3.72272	3.9831	0.393211	1.18971	0.791461	1.29397	2.25361	1.77379	1.07504	-2.3313	[+/-]	-	-	-	-	NA	NA	NA	gi|242065964|ref|XP_002454271.1|/1.4095e-17/hypothetical protein SORBIDRAFT_04g027778 [Sorghum bicolor]
Pavir.Ib01253	Chr09b:13739905-13741915	1.78789	1.4887	1.63829	12.3493	20.5232	16.4362	4.17586	11.6614	7.91864	2.29145	1.73099	2.01122	3.32661	-1.05355	[+/-]	K17506|1|0.0|712|sbi:SORBI_01g038410|protein phosphatase 1L [EC:3.1.3.16]	GO:0005634//nucleus	GO:0046872//metal ion binding;GO:0004722//protein serine/threonine phosphatase activity	GO:0006470//protein dephosphorylation;GO:0009738//abscisic acid-activated signaling pathway	NA	AC208201.3_FGT002/0/[mRNA] locus=1:45366147:45367585:+	Os03t0292100-01/563.481/[mRNA] locus=chr03:10163552:10165025:+	gi|242041281|ref|XP_002468035.1|/0/hypothetical protein SORBIDRAFT_01g038410 [Sorghum bicolor]
Pavir.Ib01409	Chr09b:14848384-14850986	10.4644	4.9564	7.71041	16.2839	17.0521	16.668	1.10655	2.88838	1.99747	1.27766	0.956811	1.11723	1.1122	-3.06084	[+/-]	K10956|1|1e-29|132|obr:102718200|protein transport protein SEC61 subunit alpha;K02184|2|1e-23|112|rcu:RCOM_1471040|formin 2	GO:0016023//cytoplasmic membrane-bounded vesicle	-	-	NA	GRMZM2G377215_T01/0/[mRNA] locus=1:47504721:47506724:+	Os03t0301200-01/1695.41/[mRNA] locus=chr03:10599175:10601190:+	gi|34733385|gb|AAQ81633.1|/0/roothairless 3 [Zea mays]
Pavir.Ib01485	Chr09b:16377786-16379057	1.2938	0.911	1.1024	6.97822	21.624	14.3011	1.34799	2.67068	2.00933	1.32034	0.905905	1.11312	3.69741	-2.83134	[+/-]	K13171|1|5e-11|69.7|vvi:100246732|serine/arginine repetitive matrix protein 1;K14325|3|2e-09|64.3|cit:102613079|RNA-binding protein with serine-rich domain 1	-	-	-	NA	GRMZM2G129815_T01/1.92443e-54/[mRNA] locus=9:134088826:134089371:+	Os07t0687400-00/123.399/[mRNA] locus=chr07:29207129:29207542:-	gi|514819757|ref|XP_004984572.1|/2.75037e-60/PREDICTED: uncharacterized protein LOC101766633 [Setaria italica]
Pavir.Ib01523	Chr09b:16649896-16655203	4.02109	2.44691	3.234	5.71516	10.465	8.09009	3.75799	4.11647	3.93723	2.08016	2.51662	2.29839	1.32284	-1.03897	[+/-]	K14802|1|0.0|2112|sita:101779862|phospholipid-transporting ATPase [EC:3.6.3.1]	GO:0016021//integral component of membrane;GO:0005886//plasma membrane;GO:0016021//integral component of membrane;GO:0005886//plasma membrane;GO:0016021//integral component of membrane;GO:0005886//plasma membrane	GO:0019829//cation-transporting ATPase activity;GO:0005524//ATP binding;GO:0000287//magnesium ion binding;GO:0004012//phospholipid-translocating ATPase activity;GO:0019829//cation-transporting ATPase activity;GO:0005524//ATP binding;GO:0000287//magnesium ion binding;GO:0004012//phospholipid-translocating ATPase activity;GO:0019829//cation-transporting ATPase activity;GO:0005524//ATP binding;GO:00…	GO:0015914//phospholipid transport;GO:0006812//cation transport;GO:0015914//phospholipid transport;GO:0006812//cation transport;GO:0015914//phospholipid transport;GO:0006812//cation transport	AT5G04930.1/2.47124e-24/[mRNA] locus=Chr5:1445509:1449568:+	GRMZM2G407825_T01/0/[mRNA] locus=1:53151006:53155604:-	Os03t0326100-01/1530.87/[mRNA] locus=chr03:11886858:11888300:-	gi|414866581|tpg|DAA45138.1|/0/TPA: hypothetical protein ZEAMMB73_278244 [Zea mays]
Pavir.Ib01562	Chr09b:16996087-16999754	6.73685	3.47964	5.10825	11.907	17.7237	14.8154	2.9624	4.4543	3.70835	2.50415	3.24852	2.87634	1.53619	-1.99824	[+/-]	K13412|1|1e-11|73.2|dosa:Os05t0491900-00|calcium-dependent protein kinase [EC:2.7.11.1];K15292|4|8e-10|67.0|gsl:Gasu_61540|syntaxin-binding protein 1	-	-	-	NA	GRMZM2G027499_T01/5.05303e-140/[mRNA] locus=9:131519559:131521497:-	Os03t0334250-00/163.046/[mRNA] locus=chr03:12357266:12358120:-	gi|514819556|ref|XP_004984473.1|/0/PREDICTED: uncharacterized protein At5g05190-like [Setaria italica]
Pavir.Ib01744	Chr09b:18959773-18961801	4.67297	3.98006	4.32652	15.8319	26	20.916	4.55989	3.73719	4.14854	8.06318	7.99435	8.02876	2.27333	-2.33393	[+/-]	K04733|1|2e-114|414|egr:104437994|interleukin-1 receptor-associated kinase 4 [EC:2.7.11.1]	-	GO:0005524//ATP binding;GO:0004674//protein serine/threonine kinase activity	GO:0006468//protein phosphorylation	NA	GRMZM2G147373_T01/0/[mRNA] locus=9:127780375:127781934:-	Os03t0364400-01/963.917/[mRNA] locus=chr03:14207170:14208804:+	gi|514819183|ref|XP_004984290.1|/0/PREDICTED: serine/threonine-protein kinase At5g01020-like [Setaria italica]
Pavir.Ib01862	Chr09b:20191468-20193034	1.78775	2.54883	2.16829	7.07889	7.32393	7.20141	1.03949	1.75124	1.39536	0.913222	0.423227	0.668224	1.73172	-2.36764	[+/-]	K02184|1|4e-13|77.0|zma:103633391|formin 2	-	-	-	NA	GRMZM2G313104_T01/6.44808e-24/[mRNA] locus=1:72041133:72042056:-	Os03t0412400-01/71.8576/[mRNA] locus=chr03:17053376:17054236:-	gi|514818651|ref|XP_004984027.1|/1.09679e-40/PREDICTED: uncharacterized protein LOC101761223 [Setaria italica]
Pavir.Ib02147	Chr09b:24374971-24378967	6.63022	4.80382	5.71702	10.4666	14.313	12.3898	4.10965	5.04281	4.57623	3.72985	3.12112	3.42549	1.11582	-1.43692	[+/-]	K11446|1|6e-157|555|egr:104430885|histone demethylase JARID1 [EC:1.14.11.-]	GO:0005634//nucleus;GO:0005634//nucleus	-	GO:0010200//response to chitin;GO:0010200//response to chitin	AT5G46910.1/3.6397e-16/[mRNA] locus=Chr5:19046888:19050880:+	GRMZM2G180086_T01/0/[mRNA] locus=5:44629098:44634674:+	Os10t0577600-01/1197.83/[mRNA] locus=chr10:23027351:23031240:+	gi|514817640|ref|XP_004983538.1|/0/PREDICTED: uncharacterized protein LOC101763783 [Setaria italica]
Pavir.Ib02228	Chr09b:27479378-27480473	2.596	2.66018	2.62809	10.7172	13.2601	11.9887	3.12077	4.43412	3.77745	3.18576	3.76562	3.47569	2.18959	-1.66619	[+/-]	K07999|1|6e-99|361|pda:103716564|matrix metalloproteinase-20 (enamelysin) [EC:3.4.24.-]	GO:0016023//cytoplasmic membrane-bounded vesicle;GO:0031012//extracellular matrix	GO:0004222//metalloendopeptidase activity;GO:0008270//zinc ion binding	GO:0006508//proteolysis	NA	GRMZM2G317386_T01/0/[mRNA] locus=1:90788964:90790064:+	Os10t0557900-00/345.422/[mRNA] locus=chr10:21955685:21956752:-	gi|514817928|ref|XP_004983677.1|/0/PREDICTED: metalloendoproteinase 1-like [Setaria italica]
Pavir.Ib02259	Chr09b:27771761-27772952	4.92459	3.52689	4.22574	25.8037	42.5214	34.1625	4.57407	7.35732	5.96569	3.95661	2.7949	3.37576	3.01514	-2.51765	[+/-]	K09286|1|3e-106|385|sita:101773645|EREBP-like factor	GO:0005634//nucleus	GO:0003700//sequence-specific DNA binding transcription factor activity	GO:0006355//regulation of transcription, DNA-templated	NA	GRMZM2G057386_T01/2.92015e-56/[mRNA] locus=5:191376025:191377014:-	Os04t0547600-01/208.64/[mRNA] locus=chr04:27409122:27410108:+	gi|514817852|ref|XP_004983639.1|/1.15227e-105/PREDICTED: ethylene-responsive transcription factor ERF105-like [Setaria italica]
Pavir.Ib02504	Chr09b:31600845-31603160	4.00955	2.25873	3.13414	9.38816	10.8503	10.1192	1.29772	2.14903	1.72338	0.476369	0.602318	0.539343	1.69096	-2.55379	[+/-]	K13172|1|4e-13|77.0|cvr:CHLNCDRAFT_140537|serine/arginine repetitive matrix protein 2	-	GO:0016787//hydrolase activity	-	NA	GRMZM2G434161_T01/0/[mRNA] locus=9:155681458:155682701:+	Os10t0521400-01/950.04/[mRNA] locus=chr10:20175758:20178955:+	gi|514824414|ref|XP_004986865.1|/0/PREDICTED: uncharacterized protein LOC101782439 [Setaria italica]
Pavir.Ib03209	Chr09b:52507204-52507775	1.09961	1.6974	1.39851	23.9836	32.4253	28.2045	3.5263	12.1065	7.81641	0.889707	0.443238	0.666473	4.33397	-1.85134	[+/-]	-	-	-	-	NA	GRMZM2G041424_T01/1.2726e-13/[mRNA] locus=5:30365171:30365419:+	Os10t0466800-01/59.9635/[mRNA] locus=chr10:17236737:17237006:+	gi|413934074|gb|AFW68625.1|/2.27487e-16/hypothetical protein ZEAMMB73_076139 [Zea mays]
Pavir.Ib03784	Chr09b:61353803-61353995	1.0443	0.01	0.52715	19.3178	11.9537	15.6358	0.01	0.770236	0.390118	0.01	0.01	0.01	4.90286	-5.34154	[+/-]	K14488|1|7e-17|85.9|bdi:100835827|SAUR family protein	-	-	-	NA	GRMZM2G107900_T01/2.48776e-12/[mRNA] locus=3:221485129:221485455:+	Os03t0660300-00/59.9635/[mRNA] locus=chr03:25884304:25884624:+	gi|357128242|ref|XP_003565783.1|/3.41325e-16/PREDICTED: uncharacterized protein LOC100835827 [Brachypodium distachyon]
Pavir.Ib04261	Chr09b:67540887-67543091	2.41464	4.30412	3.35938	4.44577	11.3687	7.90722	3.767	2.62125	3.19413	3.81828	5.38761	4.60295	1.23497	-1.30775	[+/-]	K14794|1|2e-85|317|aly:ARALYDRAFT_321151|ribosomal RNA-processing protein 12;K14306|3|2e-18|95.1|egr:104442288|nuclear pore complex protein Nup62	GO:0005886//plasma membrane	-	-	NA	GRMZM2G467893_T01/0/[mRNA] locus=1:260744730:260747316:-	Os03t0682100-00/971.846/[mRNA] locus=chr03:27143796:27145616:-	gi|514823298|ref|XP_004986309.1|/0/PREDICTED: uncharacterized membrane protein YMR155W-like [Setaria italica]
Pavir.J00172	contig00150:28069-29878	44.2784	104.384	74.3313	143.955	203.186	173.571	70.4545	59.668	65.0613	96.7736	101.653	99.2131	1.22348	-1.41565	[+/-]	-	GO:0009941//chloroplast envelope;GO:0005886//plasma membrane	GO:0008757//S-adenosylmethionine-dependent methyltransferase activity	GO:0032259//methylation	NA	NA	Os03t0843800-00/264.146/[mRNA] locus=chr03:35467673:35469584:+	gi|514812568|ref|XP_004981078.1|/2.8633e-112/PREDICTED: probable thiol methyltransferase 2-like isoform X2 [Setaria italica]
Pavir.J00518	contig00491:2164-6431	3.32481	2.67492	2.99986	7.64679	10.3203	8.98357	3.16572	5.15916	4.16244	2.34957	2.55315	2.45136	1.58239	-1.10986	[+/-]	K10624|1|0.0|1117|sita:101753419|E3 ubiquitin-protein ligase RBBP6 [EC:2.3.2.27]	GO:0005634//nucleus	GO:0003676//nucleic acid binding;GO:0008270//zinc ion binding	-	NA	AY542798.1_FGT003/0/[mRNA] locus=1:258871702:258876120:+	Os03t0659400-01/379.123/[mRNA] locus=chr03:25805624:25810335:-	gi|514786290|ref|XP_004971049.1|/0/PREDICTED: uncharacterized protein LOC101753419 [Setaria italica]
Pavir.J00806	contig00843:1284-4841	2.50037	1.05176	1.77606	8.24712	13.756	11.0016	1.44014	1.60203	1.52109	1.08902	0.743064	0.916042	2.63095	-2.85453	[+/-]	K13412|1|1e-12|76.3|dosa:Os05t0491900-00|calcium-dependent protein kinase [EC:2.7.11.1];K13172|3|6e-12|73.9|cvr:CHLNCDRAFT_140537|serine/arginine repetitive matrix protein 2;K00558|5|8e-10|67.0|cre:CHLREDRAFT_15852|DNA (cytosine-5)-methyltransferase 1 [EC:2.1.1.37]	-	-	-	NA	GRMZM2G027499_T01/2.63187e-92/[mRNA] locus=9:131519559:131521497:-	Os03t0334250-00/163.046/[mRNA] locus=chr03:12357266:12358120:-	gi|514819556|ref|XP_004984473.1|/0/PREDICTED: uncharacterized protein At5g05190-like [Setaria italica]
Pavir.J00900	contig00962:3-1442	6.67214	5.85772	6.26493	10.58	15.0642	12.8221	7.97763	4.29224	6.13494	7.18871	11.9427	9.5657	1.03326	-1.06351	[+/-]	K00696|1|2e-164|579|zma:103650849|sucrose-phosphate synthase [EC:2.4.1.14]	-	GO:0046524//sucrose-phosphate synthase activity	GO:0009058//biosynthetic process;GO:0005985//sucrose metabolic process	NA	GRMZM2G140107_T01/0/[mRNA] locus=3:161252718:161258187:+	NA	gi|346685058|gb|AEO46461.1|/3.37799e-164/sucrose phosphate synthase B [Saccharum hybrid cultivar ROC22]
Pavir.J00961	contig01023:16809-18320	9.07114	5.91853	7.49484	23.0197	30.2009	26.6103	6.18483	10.4103	8.29758	3.22439	2.74415	2.98427	1.82802	-1.68122	[+/-]	K08486|1|3e-155|548|sbi:SORBI_01g005900|syntaxin 1B/2/3	GO:0016020//membrane	GO:0005484//SNAP receptor activity	GO:0016192//vesicle-mediated transport;GO:0006886//intracellular protein transport	NA	GRMZM2G414540_T01/0/[mRNA] locus=1:285784625:285785545:+	Os03t0787000-01/823.17/[mRNA] locus=chr03:32694857:32695849:+	gi|242037887|ref|XP_002466338.1|/1.41282e-154/hypothetical protein SORBIDRAFT_01g005900 [Sorghum bicolor]
Pavir.J01198	contig01305:2764-3688	7.1824	4.86987	6.02613	23.1927	45.6298	34.4112	1.47877	1.51119	1.49498	2.77969	2.71257	2.74613	2.51358	-4.52468	[+/-]	K13126|1|3e-12|73.2|fve:101312606|polyadenylate-binding protein;K13172|2|8e-12|71.6|cvr:CHLNCDRAFT_140537|serine/arginine repetitive matrix protein 2	-	-	-	NA	GRMZM2G389557_T01/1.11661e-147/[mRNA] locus=5:63279241:63280047:-	Os06t0726300-00/383.087/[mRNA] locus=chr06:30893645:30894523:-	gi|514768500|ref|XP_004966508.1|/1.37839e-118/PREDICTED: NAC transcription factor ONAC010-like [Setaria italica]
Pavir.J01530	contig01685:2954-4800	1.23146	4.52372	2.87759	9.41582	11.301	10.3584	1.83976	1.24278	1.54127	7.23508	1.46998	4.35253	1.84787	-2.74861	[+/-]	-	-	-	-	AT2G36885.1/5.86036e-13/[mRNA] locus=Chr2:15482167:15483676:-	GRMZM2G018579_T01/0/[mRNA] locus=1:8352219:8353409:+	Os03t0137600-02/452.47/[mRNA] locus=chr03:2073585:2074734:+	gi|514822227|ref|XP_004985783.1|/5.50799e-119/PREDICTED: uncharacterized protein LOC101755008 isoform X4 [Setaria italica]
Pavir.J01949	contig02198:18740-19588	0.19483	0.805569	0.5002	6.66591	3.61928	5.1426	0.705538	1.90931	1.30742	0.473347	0.132773	0.30306	3.36192	-1.97577	[+/-]	K13172|1|5e-08|58.9|cvr:CHLNCDRAFT_140537|serine/arginine repetitive matrix protein 2;K14325|3|2e-07|56.6|pvu:PHAVU_005G056900g|RNA-binding protein with serine-rich domain 1;K11086|4|7e-07|55.1|sly:101262959|small nuclear ribonucleoprotein B and B';K02184|5|7e-07|55.1|pop:POPTR_0012s069802|formin 2	GO:0009536//plastid	-	-	NA	GRMZM2G323888_T01/4.50193e-45/[mRNA] locus=6:128465406:128465765:+	Os05t0176700-01/163.046/[mRNA] locus=chr05:4593624:4593980:-	gi|514745210|ref|XP_004960825.1|/8.79513e-21/PREDICTED: uncharacterized protein LOC101759433 [Setaria italica]
Pavir.J02046	contig02314:2454-5638	11.5758	8.4678	10.0218	19.3369	22.9809	21.1589	4.66266	5.37671	5.01968	3.82901	4.17009	3.99955	1.07812	-2.0756	[+/-]	K04716|1|0.0|527|zma:100279941|sphingosine-1-phosphate phosphatase 1 [EC:3.1.3.-]	GO:0016020//membrane;GO:0016020//membrane	GO:0016787//hydrolase activity;GO:0016787//hydrolase activity	GO:0008152//metabolic process;GO:0009737//response to abscisic acid;GO:0008152//metabolic process;GO:0009737//response to abscisic acid	AT3G58490.1/1.36246e-08/[mRNA] locus=Chr3:21633065:21635057:+	GRMZM2G062377_T01/0/[mRNA] locus=1:290109179:290111483:-	Os03t0805400-01/896.517/[mRNA] locus=chr03:33627685:33630006:-	gi|514813169|ref|XP_004981368.1|/0/PREDICTED: dihydrosphingosine 1-phosphate phosphatase C823.11-like [Setaria italica]
Pavir.J02106	contig02379:7020-8092	6.85515	2.50832	4.68174	12.6543	10.1556	11.4049	0.325923	0.23541	0.280666	1.68027	7.49935	4.58981	1.28454	-5.34466	[+/-]	-	-	-	GO:0032502//developmental process	AT3G55240.1/1.48824e-18/[mRNA] locus=Chr3:20473876:20474705:-	GRMZM2G108723_T01/1.65542e-87/[mRNA] locus=6:151974422:151974991:-	Os05t0462000-00/361.281/[mRNA] locus=chr05:22678357:22679061:-	gi|514749310|ref|XP_004961827.1|/4.6404e-46/PREDICTED: uncharacterized protein LOC101776577 [Setaria italica]
Pavir.J02246	contig02576:371-2906	1.70659	0.955841	1.33121	7.95048	7.7841	7.86729	1.77422	2.03244	1.90333	0.953969	0.689547	0.821758	2.56312	-2.04734	[+/-]	K06966|1|3e-73|276|sita:101782712|uncharacterized protein	GO:0009536//plastid	GO:0016829//lyase activity	GO:0010076//maintenance of floral meristem identity;GO:0010083;GO:0010077//maintenance of inflorescence meristem identity;GO:0009691//cytokinin biosynthetic process;GO:0048832	NA	GRMZM5G842645_T03/3.84502e-130/[mRNA] locus=8:140189854:140193353:-	Os01t0588900-01/341.458/[mRNA] locus=chr01:22955409:22959026:-	gi|514778196|ref|XP_004969037.1|/1.4046e-72/PREDICTED: cytokinin riboside 5'-monophosphate phosphoribohydrolase LOG-like isoform X2 [Setaria italica]
Pavir.J02276	contig02617:11832-13851	1.41079	1.16563	1.28821	7.80113	10.4129	9.10703	0.0562671	0.118155	0.087211	0.0339313	0.136978	0.0854546	2.82161	-6.70633	[+/-]	K00430|1|4e-08|60.5|obr:102718644|peroxidase [EC:1.11.1.7];K05941|2|4e-07|57.0|mdm:103435918|glutathione gamma-glutamylcysteinyltransferase [EC:2.3.2.15];K02184|3|3e-06|54.3|mpp:MICPUCDRAFT_51206|formin 2;K13172|4|3e-06|53.9|mpp:MICPUCDRAFT_69362|serine/arginine repetitive matrix protein 2;K13171|5|5e-06|53.5|vvi:100246732|serine/arginine repetitive matrix protein 1	-	-	-	NA	GRMZM5G832473_T01/1.61965e-98/[mRNA] locus=3:176510723:176512231:+	Os01t0862850-00/295.864/[mRNA] locus=chr01:37334678:37335091:-	gi|514784764|ref|XP_004970673.1|/1.9276e-121/PREDICTED: NAC domain-containing protein 90-like [Setaria italica]
Pavir.J02326	contig02688:11-857	5.60603	4.12985	4.86794	11.0856	11.3372	11.2114	3.54545	4.87582	4.21063	2.17809	2.92614	2.55211	1.20358	-1.41286	[+/-]	K06268|1|5e-27|121|sita:101779032|serine/threonine-protein phosphatase 2B regulatory subunit	GO:0005737//cytoplasm;GO:0016020//membrane	GO:0005509//calcium ion binding	GO:0009414//response to water deprivation;GO:0042539//hypotonic salinity response;GO:0030007//cellular potassium ion homeostasis;GO:0005513//detection of calcium ion	NA	GRMZM2G001221_T01/9.24639e-52/[mRNA] locus=6:159260442:159262442:-	Os05t0534400-01/161.064/[mRNA] locus=chr05:26535999:26537479:+	gi|514747570|ref|XP_004961399.1|/1.86065e-26/PREDICTED: calcineurin B-like protein 4-like [Setaria italica]
Pavir.J02359	contig02748:0-3443	2.67151	1.72591	2.19871	3.30271	5.78124	4.54197	1.08481	0.943918	1.01437	1.87256	2.11587	1.99421	1.04666	-2.16274	[+/-]	K14317|1|5e-103|376|mus:103984394|nuclear pore complex protein Nup214;K12741|2|4e-20|101|rcu:RCOM_0277920|heterogeneous nuclear ribonucleoprotein A1/A3;K14491|3|7e-14|80.5|bvg:104887855|two-component response regulator ARR-B family	-	GO:0003677//DNA binding;GO:0003682//chromatin binding;GO:0003677//DNA binding;GO:0003682//chromatin binding;GO:0003677//DNA binding;GO:0003682//chromatin binding	-	AT3G04030.3/6.27096e-24/[mRNA] locus=Chr3:1042920:1044574:-	GRMZM2G701218_T01/0/[mRNA] locus=6:155178063:155181176:-	Os05t0488600-01/908.411/[mRNA] locus=chr05:24015419:24017506:-	gi|514748757|ref|XP_004961696.1|/0/PREDICTED: uncharacterized protein LOC101755514 isoform X1 [Setaria italica]
Pavir.J02593	contig03062:7560-10777	30.1421	20.7437	25.4429	48.5529	55.2895	51.9212	20.4683	27.1489	23.8086	21.7169	16.5591	19.138	1.02906	-1.12484	[+/-]	K15697|1|3e-20|100|egu:105052562|RING finger protein 114 [EC:2.3.2.27];K05747|2|3e-08|60.8|dosa:Os12t0165300-01|Wiskott-Aldrich syndrome protein;K14325|3|1e-07|56.6|ppp:PHYPADRAFT_166555|RNA-binding protein with serine-rich domain 1;K06627|5|6e-07|56.6|dosa:Os03t0607600-00|cyclin A	-	-	-	NA	GRMZM2G069018_T02/0/[mRNA] locus=3:210050767:210053486:-	Os01t0672400-04/369.211/[mRNA] locus=chr01:27601867:27604545:+	gi|514780030|ref|XP_004969497.1|/4.87833e-134/PREDICTED: protein DEHYDRATION-INDUCED 19 homolog 3-like isoform X2 [Setaria italica]
Pavir.J03284	contig04214:14850-16575	3.81539	2.47923	3.14731	7.91494	15.0156	11.4653	2.44807	7.68676	5.06742	1.34846	0.934628	1.14154	1.86508	-1.17795	[+/-]	K18835|1|1e-25|118|obr:102704143|WRKY transcription factor 2;K18834|2|1e-25|118|bvg:104883304|WRKY transcription factor 1	GO:0009536//plastid	GO:0003700//sequence-specific DNA binding transcription factor activity;GO:0043565//sequence-specific DNA binding	GO:0006355//regulation of transcription, DNA-templated	NA	GRMZM2G137802_T01/1.16986e-154/[mRNA] locus=8:136041011:136041807:-	Os05t0537100-00/511.94/[mRNA] locus=chr05:26682741:26683760:+	gi|242088629|ref|XP_002440147.1|/1.61666e-93/hypothetical protein SORBIDRAFT_09g026830 [Sorghum bicolor]
Pavir.J03815	contig05134:8513-16861	14.7481	11.2486	12.9984	22.6958	31.727	27.2114	8.62644	11.4172	10.0218	6.21191	7.43479	6.82335	1.06588	-1.44107	[+/-]	K18998|1|0.0|1270|sita:101764359|RNA polymerase II C-terminal domain phosphatase-like 1/2 [EC:3.1.3.16]	-	GO:0016791//phosphatase activity;GO:0003725//double-stranded RNA binding	GO:0016311//dephosphorylation;GO:0006970//response to osmotic stress;GO:0009733//response to auxin;GO:0048589//developmental growth	AT4G21670.1/1.50035e-09/[mRNA] locus=Chr4:11511511:11516922:+	GRMZM2G039650_T01/0/[mRNA] locus=3:177671051:177684501:+	Os01t0857000-01/1360.39/[mRNA] locus=chr01:37024196:37031460:-	gi|514784610|ref|XP_004970633.1|/0/PREDICTED: RNA polymerase II C-terminal domain phosphatase-like 2-like [Setaria italica]
Pavir.J03892	contig05251:10164-11291	0.125768	0.190482	0.158125	2.39532	7.09768	4.7465	0.362674	3.0676	1.71514	0.260554	0.567489	0.414021	4.90773	-1.46854	[+/-]	K09286|1|2e-36|153|eus:EUTSA_v10027405mg|EREBP-like factor	GO:0005634//nucleus	GO:0003700//sequence-specific DNA binding transcription factor activity;GO:0003677//DNA binding	GO:0006355//regulation of transcription, DNA-templated	AT2G42710.1/3.21854e-08/[mRNA] locus=Chr2:17782352:17784830:+	GRMZM2G069126_T01/1.65298e-125/[mRNA] locus=7:141133914:141134630:-	Os09t0522200-01/297.846/[mRNA] locus=chr09:20403537:20404253:-	gi|514732331|ref|XP_004957404.1|/1.5859e-101/PREDICTED: dehydration-responsive element-binding protein 1A-like [Setaria italica]
Pavir.J04184	contig05723:15541-16100	3.39903	3.96523	3.68213	5.83855	10.9482	8.39337	1.67587	1.60075	1.63831	1.83268	3.65177	2.74222	1.18871	-2.35704	[+/-]	-	-	-	-	NA	NA	NA	-
Pavir.J04308	contig05966:795-10692	3.86152	7.34255	5.60203	8.87142	16.9891	12.9303	0.465643	0.154227	0.309935	2.69589	1.42083	2.05836	1.20673	-5.38264	[+/-]	K13457|1|8e-171|602|obr:102710184|disease resistance protein RPM1	-	-	-	NA	NA	NA	gi|573922102|ref|XP_006648636.1|/3.46919e-170/PREDICTED: disease resistance protein RPM1-like [Oryza brachyantha]
Pavir.J04751	contig06809:1527-2987	0.349707	0.202247	0.275977	2.52992	6.42162	4.47577	0.0336371	0.121542	0.0775896	0.01	0.01	0.01	4.01952	-5.85013	[+/-]	K13172|1|9e-12|71.6|cvr:CHLNCDRAFT_140537|serine/arginine repetitive matrix protein 2;K13126|4|1e-11|71.6|fve:101312606|polyadenylate-binding protein	-	-	-	NA	GRMZM2G465835_T01/2.65638e-121/[mRNA] locus=6:149397669:149398803:-	Os05t0442700-01/440.575/[mRNA] locus=chr05:21668404:21669614:-	gi|514749738|ref|XP_004961932.1|/8.66574e-117/PREDICTED: NAC domain-containing protein 90-like [Setaria italica]
Pavir.J04770	contig06849:719-1745	10.3844	5.58808	7.98624	28.7508	35.3422	32.0465	0.647697	4.94231	2.795	0.31745	0.105575	0.211512	2.00458	-3.51924	[+/-]	K13412|1|3e-10|66.6|dosa:Os05t0491900-00|calcium-dependent protein kinase [EC:2.7.11.1];K13172|5|1e-09|64.7|vcn:VOLCADRAFT_117048|serine/arginine repetitive matrix protein 2	GO:0005634//nucleus	-	-	NA	GRMZM2G057506_T02/5.89251e-51/[mRNA] locus=3:148063729:148064985:-	Os01t0952900-01/135.293/[mRNA] locus=chr01:41972089:41972745:+	gi|514787286|ref|XP_004971294.1|/2.14042e-94/PREDICTED: uncharacterized protein LOC101785677 [Setaria italica]
Pavir.J04836	contig07007:11053-14431	5.07508	2.61515	3.84511	10.4583	11.6435	11.0509	3.59409	2.15968	2.87688	4.25449	3.17106	3.71278	1.52307	-1.94159	[+/-]	K04730|1|2e-125|451|bdi:100828462|interleukin-1 receptor-associated kinase 1 [EC:2.7.11.1];K04733|2|5e-125|449|zma:103627743|interleukin-1 receptor-associated kinase 4 [EC:2.7.11.1]	-	GO:0030246//carbohydrate binding;GO:0005524//ATP binding;GO:0004674//protein serine/threonine kinase activity	GO:0006468//protein phosphorylation	NA	GRMZM2G056109_T01/2.08523e-154/[mRNA] locus=9:85996577:86057948:-	Os12t0608500-01/287.934/[mRNA] locus=chr12:25699819:25701882:+	gi|308080770|ref|NP_001183366.1|/0/uncharacterized LOC100501776 precursor [Zea mays]
Pavir.J05108	contig07603:4950-7986	2.64077	2.21819	2.42948	4.91013	4.8848	4.89746	1.46929	2.69609	2.08269	1.9019	1.89836	1.90013	1.01139	-1.23358	[+/-]	K01673|1|1e-108|394|sita:101777598|carbonic anhydrase [EC:4.2.1.1]	-	GO:0008270//zinc ion binding;GO:0004089//carbonate dehydratase activity	GO:0015976//carbon utilization	NA	GRMZM2G348512_T02/0/[mRNA] locus=3:215425074:215427307:-	Os01t0639900-01/434.628/[mRNA] locus=chr01:25696720:25704780:+	gi|226958507|ref|NP_001152905.1|/3.13491e-106/carbonic anhydrase isoform 1 [Zea mays]
Pavir.J05732	contig09123:8628-10138	3.60581	4.24833	3.92707	11.2367	34.0882	22.6624	2.06437	3.65172	2.85804	1.37908	0.779823	1.07945	2.52878	-2.9872	[+/-]	K18835|1|1e-26|121|ath:AT5G56270|WRKY transcription factor 2	-	GO:0003700//sequence-specific DNA binding transcription factor activity;GO:0043565//sequence-specific DNA binding	GO:0006355//regulation of transcription, DNA-templated	NA	GRMZM2G163054_T04/4.13859e-123/[mRNA] locus=6:127590864:127591738:+	Os05t0183100-01/268.111/[mRNA] locus=chr05:4998461:4999626:-	gi|514745415|ref|XP_004960874.1|/1.18567e-91/PREDICTED: probable WRKY transcription factor 51-like [Setaria italica]
Pavir.J05740	contig09153:511-4952	18.5249	14.8849	16.7049	35.0138	46.4148	40.7143	8.92214	12.265	10.5936	5.02893	4.49136	4.76014	1.28527	-1.94235	[+/-]	K19476|1|3e-145|515|sbi:SORBI_01g010490|vacuolar protein sorting-associated protein IST1	-	-	-	NA	GRMZM2G132958_T02/5.99442e-166/[mRNA] locus=1:267198451:267199596:+	Os03t0710000-01/438.593/[mRNA] locus=chr03:28631795:28633089:+	gi|514814480|ref|XP_004982011.1|/9.11243e-157/PREDICTED: uncharacterized protein LOC101762282 [Setaria italica]
Pavir.J05779	contig09264:10934-12705	6.65658	5.10166	5.87912	20.2304	28.7656	24.498	3.35119	6.93129	5.14124	2.70462	2.67155	2.68808	2.05899	-2.25247	[+/-]	K08486|1|1e-154|547|sbi:SORBI_01g005900|syntaxin 1B/2/3	GO:0016020//membrane	GO:0005484//SNAP receptor activity	GO:0016192//vesicle-mediated transport;GO:0006886//intracellular protein transport	NA	GRMZM2G414540_T01/0/[mRNA] locus=1:285784625:285785545:+	Os03t0787000-01/912.376/[mRNA] locus=chr03:32694857:32695849:+	gi|242037887|ref|XP_002466338.1|/5.04605e-154/hypothetical protein SORBIDRAFT_01g005900 [Sorghum bicolor]
Pavir.J06365	contig102171:466-3138	11.1568	10.784	10.9704	22.4922	22.4354	22.4638	5.457	6.51472	5.98586	5.31428	5.10426	5.20927	1.03399	-1.90797	[+/-]	K04733|1|6e-150|530|sita:101757995|interleukin-1 receptor-associated kinase 4 [EC:2.7.11.1];K00924|4|3e-95|348|brp:103862421|;K04730|5|6e-93|340|egr:104419036|interleukin-1 receptor-associated kinase 1 [EC:2.7.11.1]	GO:0005886//plasma membrane	GO:0005524//ATP binding;GO:0004674//protein serine/threonine kinase activity	GO:0006468//protein phosphorylation	NA	GRMZM2G025127_T01/0/[mRNA] locus=4:239725810:239729299:+	Os02t0118200-01/676.476/[mRNA] locus=chr02:950855:954489:+	gi|226502776|ref|NP_001147123.1|/1.75167e-149/serine/threonine-protein kinase Cx32 [Zea mays]
Pavir.J06720	contig10445:5-2132	0.56169	0.305069	0.433379	4.25206	5.94495	5.09851	0.01	0.0417786	0.0258893	0.113862	0.0558005	0.084831	3.55637	-7.89704	[+/-]	K13412|1|2e-16|87.8|dosa:Os05t0491900-00|calcium-dependent protein kinase [EC:2.7.11.1]	-	-	-	NA	GRMZM2G053394_T01/0/[mRNA] locus=8:78407535:78408959:+	Os01t0570800-01/264.146/[mRNA] locus=chr01:21900368:21902593:-	gi|514756464|ref|XP_004963537.1|/0/PREDICTED: uncharacterized protein LOC101766348 [Setaria italica]
Pavir.J07654	contig111147:5-3489	2.44871	1.81335	2.13103	5.83778	6.91037	6.37407	2.19045	3.03348	2.61197	1.60269	1.88202	1.74235	1.58066	-1.28708	[+/-]	K14325|1|2e-08|61.2|ppp:PHYPADRAFT_105411|RNA-binding protein with serine-rich domain 1;K14709|5|3e-07|57.4|vcn:VOLCADRAFT_104214|solute carrier family 39 (zinc transporter), member 1/2/3	-	-	-	NA	NA	NA	gi|225451941|ref|XP_002279468.1|/1.49789e-11/PREDICTED: proline-rich receptor-like protein kinase PERK8 [Vitis vinifera]
Pavir.J07861	contig112678:1-1951	1.62676	1.64301	1.63489	6.41439	9.24742	7.83091	2.86649	4.77979	3.82314	1.92631	1.5741	1.75021	2.25999	-1.03442	[+/-]	K11982|1|3e-10|67.4|aly:ARALYDRAFT_478724|E3 ubiquitin-protein ligase RNF115/126 [EC:2.3.2.27]	-	-	-	NA	GRMZM2G095873_T01/2.06131e-70/[mRNA] locus=4:202072765:202074834:+	Os11t0582100-01/123.399/[mRNA] locus=chr11:21992064:21994087:-	gi|514809563|ref|XP_004979603.1|/1.5e-41/PREDICTED: uncharacterized protein LOC101779567 [Setaria italica]
Pavir.J08368	contig116398:745-2934	50.6395	22.9233	36.7814	74.9493	74.6802	74.8148	24.3623	13.5624	18.9624	29.6588	53.1627	41.4108	1.02435	-1.98018	[+/-]	K13783|1|0.0|654|sita:101773730|MFS transporter, OPA family, solute carrier family 37 (glycerol-3-phosphate transporter), member 1/2	GO:0016021//integral component of membrane	GO:0005215//transporter activity	GO:0055085//transmembrane transport	AT4G17550.1/9.27199e-12/[mRNA] locus=Chr4:9777938:9779738:-	GRMZM5G843302_T02/3.91957e-40/[mRNA] locus=10:138662032:138663727:+	Os04t0555300-01/662.599/[mRNA] locus=chr04:27783982:27785813:-	gi|514803136|ref|XP_004976458.1|/0/PREDICTED: putative glycerol-3-phosphate transporter 1-like [Setaria italica]
Pavir.J09329	contig12336:11046-11618	1.3163	4.17659	2.74644	3.54929	7.51625	5.53277	1.26281	1.63207	1.44744	2.99551	1.98977	2.49264	1.01044	-1.9345	[+/-]	K16085|1|2e-65|248|dosa:Os04t0178400-01|9beta-pimara-7,15-diene oxidase [EC:1.14.13.144];K15472|3|2e-38|158|sly:101251277|premnaspirodiene oxygenase [EC:1.14.13.121];K14985|5|8e-35|146|mtr:MTR_5g094570|26-hydroxylase [EC:1.14.-.-]	-	-	-	NA	GRMZM2G140448_T01/5.0376e-13/[mRNA] locus=10:91679482:91681116:-	Os04t0180400-01/258.199/[mRNA] locus=chr04:5484865:5486541:+	gi|514727845|ref|XP_004956321.1|/1.30914e-80/PREDICTED: cytochrome P450 99A2-like [Setaria italica]
Pavir.J09625	contig125349:703-1885	3.50898	3.80401	3.6565	7.61764	9.76484	8.69124	2.52568	1.04015	1.78292	3.70371	6.17909	4.9414	1.2491	-2.28532	[+/-]	K04730|1|7e-57|221|pper:PRUPE_ppa025419mg|interleukin-1 receptor-associated kinase 1 [EC:2.7.11.1];K04733|2|5e-56|218|egr:104441133|interleukin-1 receptor-associated kinase 4 [EC:2.7.11.1]	-	GO:0005524//ATP binding;GO:0004674//protein serine/threonine kinase activity	GO:0006468//protein phosphorylation	NA	GRMZM2G079913_T01/1.05086e-76/[mRNA] locus=10:110588930:110591523:-	Os07t0537500-01/57.9812/[mRNA] locus=chr07:21133459:21140615:-	gi|242075556|ref|XP_002447714.1|/1.10909e-132/hypothetical protein SORBIDRAFT_06g014340 [Sorghum bicolor]
Pavir.J09767	contig126305:35-1874	10.635	10.718	10.6765	21.3949	23.4131	22.404	4.60047	3.41586	4.00817	7.43047	5.83615	6.63331	1.06932	-2.48274	[+/-]	K13457|1|0.0|999|sbi:SORBI_05g008030|disease resistance protein RPM1	-	GO:0043531//ADP binding;GO:0005524//ATP binding	GO:0006915//apoptotic process;GO:0006952//defense response	NA	GRMZM2G005347_T01/4.50812e-19/[mRNA] locus=4:203230978:203233710:+	Os11t0229400-01/539.693/[mRNA] locus=chr11:6881849:6884566:+	gi|242070647|ref|XP_002450600.1|/0/hypothetical protein SORBIDRAFT_05g008030 [Sorghum bicolor]
Pavir.J10035	contig128424:660-3144	1.57342	2.60467	2.08904	4.60946	5.78894	5.1992	1.44385	0.84781	1.14583	1.32998	1.41423	1.3721	1.31545	-2.1819	[+/-]	K10532|1|6e-51|188|bdi:100840142|heparan-alpha-glucosaminide N-acetyltransferase [EC:2.3.1.78]	-	-	-	NA	GRMZM2G301463_T01/1.40499e-07/[mRNA] locus=6:148158930:148159601:+	Os11t0543500-01/196.746/[mRNA] locus=chr11:19956958:19963188:-	gi|514809180|ref|XP_004979418.1|/2.01518e-76/PREDICTED: heparan-alpha-glucosaminide N-acetyltransferase-like isoform X1 [Setaria italica]
Pavir.J10045	contig128530:11-775	2.24178	2.38448	2.31313	6.14109	9.43334	7.78721	0.86083	1.25559	1.05821	0.894167	1.45888	1.17652	1.75126	-2.87948	[+/-]	K01102|1|7e-118|423|zma:100191524|pyruvate dehydrogenase phosphatase [EC:3.1.3.43]	-	GO:0046872//metal ion binding;GO:0004722//protein serine/threonine phosphatase activity	GO:0006470//protein dephosphorylation	NA	GRMZM2G130943_T02/0/[mRNA] locus=9:147546063:147547315:-	Os03t0207400-01/337.493/[mRNA] locus=chr03:5625857:5627320:+	gi|212275356|ref|NP_001130427.1|/2.89576e-117/uncharacterized protein LOC100191524 [Zea mays]
Pavir.J10950	contig135668:1806-3041	7.56401	4.15208	5.85805	16.0283	21.0089	18.5186	4.94487	5.73945	5.34216	6.09751	6.68077	6.38914	1.66049	-1.79348	[+/-]	K14494|1|4e-21|103|pop:POPTR_0005s14540g|DELLA protein	-	-	GO:0006355//regulation of transcription, DNA-templated	NA	GRMZM2G179325_T01/0/[mRNA] locus=1:155675489:155677654:+	Os12t0573200-01/482.205/[mRNA] locus=chr12:23634785:23637001:+	gi|242083886|ref|XP_002442368.1|/3.17938e-106/hypothetical protein SORBIDRAFT_08g018940 [Sorghum bicolor]
Pavir.J11285	contig138361:324-1597	3.87439	1.77737	2.82588	8.22332	11.3894	9.80638	4.33947	3.39295	3.86621	2.71831	4.85024	3.78428	1.79502	-1.3428	[+/-]	K00640|1|9e-134|358|bdi:100837003|serine O-acetyltransferase [EC:2.3.1.30]	GO:0005739//mitochondrion;GO:0009507//chloroplast;GO:0005634//nucleus	GO:0008270//zinc ion binding;GO:0009001//serine O-acetyltransferase activity	GO:0009409//response to cold;GO:0009970//cellular response to sulfate starvation;GO:0006535//cysteine biosynthetic process from serine;GO:0046686//response to cadmium ion	NA	GRMZM2G013430_T01/0/[mRNA] locus=1:24051077:24052021:+	Os03t0196600-01/858.852/[mRNA] locus=chr03:5064169:5065116:-	gi|357113603|ref|XP_003558592.1|/3.78903e-133/PREDICTED: probable serine acetyltransferase 4-like [Brachypodium distachyon]
Pavir.J11398	contig13927:5464-8253	3.93745	2.36674	3.15209	18.1961	25.0027	21.5994	0.514608	1.02333	0.768971	1.13132	1.69879	1.41506	2.77661	-4.81192	[+/-]	K01762|1|0.0|717|sita:101756021|1-aminocyclopropane-1-carboxylate synthase [EC:4.4.1.14]	-	GO:0030170//pyridoxal phosphate binding;GO:0003824//catalytic activity;GO:0030170//pyridoxal phosphate binding;GO:0003824//catalytic activity	GO:0009753//response to jasmonic acid;GO:0009611//response to wounding;GO:0009612//response to mechanical stimulus;GO:0009058//biosynthetic process;GO:0008631//intrinsic apoptotic signaling pathway in response to oxidative stress;GO:0009733//response to auxin;GO:0009723//response to ethylene;GO:0009753//response to jasmonic acid;GO:0009611//response to wounding;GO:0009612//response to mechanical …	NA	GRMZM2G164405_T01/0/[mRNA] locus=2:15889677:15892716:+	Os04t0578000-01/1193.87/[mRNA] locus=chr04:29132327:29134466:-	gi|514803366|ref|XP_004976571.1|/0/PREDICTED: 1-aminocyclopropane-1-carboxylate synthase-like [Setaria italica]
Pavir.J11442	contig139690:126-2115	3.86667	3.08273	3.4747	4.42949	9.74722	7.08835	1.05657	2.26211	1.65934	0.489279	1.01161	0.750446	1.02856	-2.09484	[+/-]	K04730|1|1e-82|307|bdi:104584449|interleukin-1 receptor-associated kinase 1 [EC:2.7.11.1];K04733|2|5e-68|259|eus:EUTSA_v100253570m|interleukin-1 receptor-associated kinase 4 [EC:2.7.11.1]	-	-	-	NA	NA	NA	gi|78707732|gb|ABB46707.1|/1.60709e-70/Protein kinase domain containing protein, expressed [Oryza sativa Japonica Group]
Pavir.J11460	contig139793:1667-2978	9.23964	6.5122	7.87592	23.368	38.5388	30.9534	3.46073	5.05718	4.25896	2.94047	2.54604	2.74326	1.97458	-2.86153	[+/-]	K19476|1|1e-150|533|sbi:SORBI_01g010490|vacuolar protein sorting-associated protein IST1	-	-	-	NA	GRMZM2G132958_T02/1.15177e-163/[mRNA] locus=1:267198451:267199596:+	Os03t0710000-01/438.593/[mRNA] locus=chr03:28631795:28633089:+	gi|514814480|ref|XP_004982011.1|/1.3459e-157/PREDICTED: uncharacterized protein LOC101762282 [Setaria italica]
Pavir.J11481	contig139905:1064-2655	5.31808	3.98321	4.65064	17.6253	21.6069	19.6161	4.28789	8.17632	6.23211	1.82232	1.85523	1.83878	2.07653	-1.65424	[+/-]	K14325|1|3e-11|70.5|dosa:Os01t0959000-01|RNA-binding protein with serine-rich domain 1;K13171|3|4e-09|63.5|fve:101297226|serine/arginine repetitive matrix protein 1	-	-	-	NA	GRMZM5G813011_T01/5.6282e-21/[mRNA] locus=7:154185951:154186421:+	Os01t0384800-01/105.558/[mRNA] locus=chr01:16130602:16130955:+	gi|514777464|ref|XP_004968793.1|/3.43191e-38/PREDICTED: uncharacterized protein LOC101780830 [Setaria italica]
Pavir.J11556	contig140371:2-2792	7.25668	7.33033	7.29351	18.9834	17.7966	18.39	1.4487	0.54499	0.996845	8.07808	6.00901	7.04354	1.33424	-4.20541	[+/-]	K04730|1|9e-168|591|zma:103653770|interleukin-1 receptor-associated kinase 1 [EC:2.7.11.1]	GO:0016023//cytoplasmic membrane-bounded vesicle	GO:0016772//transferase activity, transferring phosphorus-containing groups;GO:0000166//nucleotide binding	-	AT5G39390.1/7.77155e-08/[mRNA] locus=Chr5:15763715:15765469:-	GRMZM2G702599_T02/9.65289e-49/[mRNA] locus=4:138995314:139003631:+	Os02t0615800-01/139.258/[mRNA] locus=chr02:24351053:24354148:+	gi|357142852|ref|XP_003572716.1|/0/PREDICTED: probable LRR receptor-like serine/threonine-protein kinase At3g47570-like [Brachypodium distachyon]
Pavir.J11958	contig143331:17-2927	3.87196	7.16097	5.51646	6.61287	16.3516	11.4822	5.42283	1.94776	3.68529	13.8152	16.9914	15.4033	1.05759	-1.63955	[+/-]	K04733|1|8e-115|415|egu:105037048|interleukin-1 receptor-associated kinase 4 [EC:2.7.11.1]	GO:0016023//cytoplasmic membrane-bounded vesicle	GO:0005524//ATP binding;GO:0004674//protein serine/threonine kinase activity	GO:0006468//protein phosphorylation	AT4G23150.1/2.72587e-07/[mRNA] locus=Chr4:12125731:12128301:+	GRMZM2G340048_T01/5.66906e-16/[mRNA] locus=2:209997520:210001596:+	Os07t0628900-01/274.058/[mRNA] locus=chr07:26059739:26062906:-	gi|125559261|gb|EAZ04797.1|/3.96571e-152/hypothetical protein OsI_26969 [Oryza sativa Indica Group]
Pavir.J13039	contig152235:758-2805	2.78098	2.81862	2.7998	19.6539	15.0236	17.3388	4.8901	12.2717	8.5809	0.938813	0.642676	0.790744	2.63061	-1.0148	[+/-]	K01183|1|2e-13|78.2|bvg:104883960|chitinase [EC:3.2.1.14];K13172|3|9e-12|72.8|cvr:CHLNCDRAFT_140537|serine/arginine repetitive matrix protein 2	GO:0016020//membrane	GO:0016757//transferase activity, transferring glycosyl groups	-	NA	GRMZM2G149935_T01/2.28498e-110/[mRNA] locus=2:232358070:232361641:+	Os07t0561300-01/214.587/[mRNA] locus=chr07:22411546:22412285:-	gi|526117329|ref|NP_001267740.1|/8.50697e-83/uncharacterized protein LOC101786658 [Setaria italica]
Pavir.J13872	contig159007:16-2486	7.16546	5.31185	6.23866	15.7229	15.8705	15.7967	3.11506	5.6987	4.40688	3.31242	2.12839	2.7204	1.34032	-1.84179	[+/-]	K04733|1|2e-60|197|jcu:105639199|interleukin-1 receptor-associated kinase 4 [EC:2.7.11.1]	-	GO:0005524//ATP binding;GO:0004674//protein serine/threonine kinase activity	GO:0006468//protein phosphorylation	NA	GRMZM2G165060_T01/0/[mRNA] locus=2:9357710:9359331:+	Os04t0619400-01/492.117/[mRNA] locus=chr04:31463363:31465003:-	gi|242077222|ref|XP_002448547.1|/3.51617e-83/hypothetical protein SORBIDRAFT_06g028830 [Sorghum bicolor]
Pavir.J13988	contig160022:1934-2702	1.24031	2.12636	1.68333	4.45924	4.68243	4.57084	1.10627	1.46215	1.28421	0.4185	0.938351	0.678426	1.44114	-1.83158	[+/-]	K01102|1|2e-64|245|zma:100191524|pyruvate dehydrogenase phosphatase [EC:3.1.3.43]	-	GO:0046872//metal ion binding;GO:0004722//protein serine/threonine phosphatase activity	GO:0006470//protein dephosphorylation	AT2G23320.1/6.65669e-08/[mRNA] locus=Chr2:9924998:9926154:+	GRMZM2G130943_T02/3.54016e-128/[mRNA] locus=9:147546063:147547315:-	Os03t0207400-01/345.422/[mRNA] locus=chr03:5625857:5627320:+	gi|514821169|ref|XP_004985266.1|/2.25056e-73/PREDICTED: probable protein phosphatase 2C 29-like [Setaria italica]
Pavir.J14194	contig16183:3931-5299	2.41631	2.74065	2.57848	7.57455	12.3273	9.95092	2.57338	2.48448	2.52893	2.54283	3.67427	3.10855	1.94831	-1.9763	[+/-]	K02183|1|2e-41|170|mus:103997381|calmodulin;K13448|4|2e-35|150|zma:100280813|calcium-binding protein CML	-	GO:0005509//calcium ion binding	-	AT4G36230.1/9.5511e-06/[mRNA] locus=Chr4:17145586:17146251:+	GRMZM2G071100_T01/0/[mRNA] locus=6:122664298:122665029:+	Os06t0172200-02/321.634/[mRNA] locus=chr06:3649554:3650264:+	gi|242092156|ref|XP_002436568.1|/2.99546e-100/hypothetical protein SORBIDRAFT_10g004930 [Sorghum bicolor]
Pavir.J14333	contig163048:19-2557	5.37865	3.14663	4.26264	9.88725	11.3619	10.6246	3.61596	4.83371	4.22483	3.25094	4.99134	4.12114	1.31759	-1.33044	[+/-]	-	-	-	-	NA	NA	Os10t0167300-02/54.0164/[mRNA] locus=chr10:4640014:4644202:-	-
Pavir.J15879	contig17730:5626-8739	3.36581	5.78627	4.57604	10.4697	9.87616	10.1729	2.17102	1.17306	1.67204	9.36454	10.7742	10.0693	1.15256	-2.60505	[+/-]	K13171|1|1e-11|71.6|crb:CARUB_v10022637mg|serine/arginine repetitive matrix protein 1;K13172|2|3e-11|70.5|vcn:VOLCADRAFT_117048|serine/arginine repetitive matrix protein 2	-	-	-	NA	GRMZM2G168721_T01/1.39528e-101/[mRNA] locus=6:160476991:160477884:-	Os05t0520600-01/105.558/[mRNA] locus=chr05:25854417:25855358:+	gi|514747836|ref|XP_004961466.1|/1.83574e-120/PREDICTED: uncharacterized protein LOC101771447 [Setaria italica]
Pavir.J15896	contig17749:1437-2196	5.34059	2.3167	3.82864	14.424	30.2033	22.3137	2.17946	3.31627	2.74787	1.98686	2.05745	2.02216	2.54302	-3.02155	[+/-]	-	-	-	-	NA	GRMZM2G153597_T01/3.46018e-33/[mRNA] locus=4:225854674:225855069:+	Os02t0251800-00/111.505/[mRNA] locus=chr02:8539273:8539623:-	gi|514720816|ref|XP_004954579.1|/9.48465e-21/PREDICTED: uncharacterized protein LOC101754250 [Setaria italica]
Pavir.J15913	contig177613:2-2216	1.3745	4.00397	2.68924	4.78786	5.97987	5.38387	1.43136	2.22395	1.82765	3.46178	3.80443	3.6331	1.00145	-1.55865	[+/-]	K13412|1|9e-12|72.0|dosa:Os05t0491900-00|calcium-dependent protein kinase [EC:2.7.11.1];K14325|3|1e-10|68.6|aly:ARALYDRAFT_471861|RNA-binding protein with serine-rich domain 1	-	-	-	NA	GRMZM2G166946_T03/0/[mRNA] locus=3:194885863:194886714:+	Os01t0763200-01/353.352/[mRNA] locus=chr01:32107244:32108167:-	gi|514782285|ref|XP_004970055.1|/1.34187e-117/PREDICTED: transcription factor PCF5-like [Setaria italica]
Pavir.J16683	contig18464:219-5088	15.295	17.4532	16.3741	38.6388	41.5933	40.1161	11.917	12.4741	12.1956	11.5517	9.781	10.6664	1.29277	-1.71782	[+/-]	K13436|1|1e-96|355|sita:101783123|pto-interacting protein 1 [EC:2.7.11.1];K04733|3|4e-89|330|sita:101753405|interleukin-1 receptor-associated kinase 4 [EC:2.7.11.1];K08819|5|5e-81|303|bdi:100829636|cyclin-dependent kinase 12/13 [EC:2.7.11.22 2.7.11.23]	-	GO:0005524//ATP binding;GO:0004674//protein serine/threonine kinase activity;GO:0005524//ATP binding;GO:0004674//protein serine/threonine kinase activity	GO:0006468//protein phosphorylation;GO:0006468//protein phosphorylation	NA	GRMZM2G159756_T01/0/[mRNA] locus=2:225647952:225652047:-	Os10t0112700-01/771.629/[mRNA] locus=chr10:848424:850208:-	gi|514809288|ref|XP_004979471.1|/0/PREDICTED: probable LRR receptor-like serine/threonine-protein kinase At1g53440-like isoform X1 [Setaria italica]
Pavir.J16951	contig187458:17-2366	3.56427	1.80179	2.68303	5.20524	5.61564	5.41044	0.617075	0.847876	0.732475	0.544928	0.460381	0.502655	1.01188	-2.88489	[+/-]	K00924|1|6e-168|592|osa:4341290|	GO:0016020//membrane	GO:0004672//protein kinase activity;GO:0000166//nucleotide binding	-	NA	GRMZM2G177883_T01/0/[mRNA] locus=3:199275647:199278959:-	Os01t0742400-02/412.823/[mRNA] locus=chr01:31006098:31009428:+	gi|514790821|ref|XP_004972171.1|/0/PREDICTED: receptor-like protein kinase HSL1-like [Setaria italica]
Pavir.J17037	contig188323:1382-2261	3.88096	2.50411	3.19253	17.7804	39.4825	28.6315	1.35065	1.45239	1.40152	3.37595	4.00275	3.68935	3.16483	-4.35254	[+/-]	K13412|1|3e-06|52.8|dosa:Os05t0491900-00|calcium-dependent protein kinase [EC:2.7.11.1]	-	-	-	NA	GRMZM5G812326_T01/5.8682e-100/[mRNA] locus=9:2471961:2472728:+	Os01t0389200-01/260.181/[mRNA] locus=chr01:16415069:16415863:+	gi|514777482|ref|XP_004968801.1|/3.49727e-100/PREDICTED: uncharacterized protein LOC101784054 [Setaria italica]
Pavir.J17055	contig188577:565-877	1.80563	0.936415	1.37102	7.21088	5.42119	6.31603	0.228756	1.97184	1.1003	0.01	0.01	0.01	2.20377	-2.52112	[+/-]	K03676|1|2e-49|194|sita:101759621|glutaredoxin 3	-	GO:0009055//electron carrier activity;GO:0015035//protein disulfide oxidoreductase activity	GO:0045454//cell redox homeostasis	NA	GRMZM2G110286_T01/1.24202e-98/[mRNA] locus=3:68751874:68752185:-	Os01t0368900-01/287.934/[mRNA] locus=chr01:15124812:15125123:+	gi|514777367|ref|XP_004968749.1|/9.16151e-49/PREDICTED: glutaredoxin-C1-like [Setaria italica]
Pavir.J17334	contig191203:9-2312	3.88532	3.67174	3.77853	8.64827	7.20569	7.92698	1.09135	0.832177	0.961762	0.411415	1.33409	0.872754	1.06895	-3.04302	[+/-]	K13412|1|3e-06|53.5|dosa:Os05t0491900-00|calcium-dependent protein kinase [EC:2.7.11.1]	-	-	-	AT1G42430.1/2.23034e-21/[mRNA] locus=Chr1:15891512:15894322:+	GRMZM2G110345_T01/0/[mRNA] locus=1:7560706:7565572:+	Os03t0133300-01/444.54/[mRNA] locus=chr03:1873867:1878136:+	gi|514822305|ref|XP_004985819.1|/3.3714e-135/PREDICTED: uncharacterized protein LOC101771225 [Setaria italica]
Pavir.J17580	contig193595:1036-1656	3.23882	4.6423	3.94056	8.82165	9.8592	9.34043	5.25773	3.94865	4.60319	3.87719	3.07152	3.47435	1.24509	-1.02086	[+/-]	K01183|1|6e-13|74.3|bvg:104883960|chitinase [EC:3.2.1.14]	-	GO:0005507//copper ion binding;GO:0009055//electron carrier activity	-	NA	GRMZM2G107562_T01/2.34867e-92/[mRNA] locus=7:159130801:159136752:-	Os07t0570550-00/232.428/[mRNA] locus=chr07:22997026:22997412:-	gi|242050624|ref|XP_002463056.1|/1.0724e-52/hypothetical protein SORBIDRAFT_02g036870 [Sorghum bicolor]
Pavir.J17698	contig194627:397-919	4.62534	2.5756	3.60047	8.23944	6.87251	7.55598	2.15235	1.39224	1.7723	1.1357	3.39356	2.26463	1.06943	-2.092	[+/-]	K13412|1|2e-08|58.9|dosa:Os05t0491900-00|calcium-dependent protein kinase [EC:2.7.11.1];K14325|3|2e-07|55.5|pxb:103936927|RNA-binding protein with serine-rich domain 1	-	-	-	NA	GRMZM2G043396_T01/2.4708e-147/[mRNA] locus=8:170061980:170062504:+	Os01t0826800-01/309.74/[mRNA] locus=chr01:35379018:35379533:-	gi|514783753|ref|XP_004970422.1|/2.11361e-89/PREDICTED: uncharacterized protein LOC101783137 [Setaria italica]
Pavir.J18294	contig200638:571-1420	3.11464	3.61282	3.36373	9.17003	23.7973	16.4836	5.27673	5.46968	5.37321	5.57725	5.56246	5.56985	2.2929	-1.61718	[+/-]	K13412|1|1e-07|57.4|dosa:Os05t0491900-00|calcium-dependent protein kinase [EC:2.7.11.1];K13171|3|2e-07|57.0|vvi:100246732|serine/arginine repetitive matrix protein 1	-	-	-	NA	GRMZM5G812326_T01/5.29804e-97/[mRNA] locus=9:2471961:2472728:+	Os01t0389700-01/285.952/[mRNA] locus=chr01:16435923:16436645:+	gi|514777482|ref|XP_004968801.1|/1.01373e-98/PREDICTED: uncharacterized protein LOC101784054 [Setaria italica]
Pavir.J18400	contig20162:6237-8177	0.791451	0.204791	0.498121	5.78998	6.36513	6.07755	0.0218051	0.01	0.0159026	0.105145	0.01	0.0575722	3.60892	-9.05799	[+/-]	K08900|1|0.0|644|sbi:SORBI_09g030330|mitochondrial chaperone BCS1	GO:0005886//plasma membrane;GO:0005739//mitochondrion	GO:0005524//ATP binding;GO:0017111//nucleoside-triphosphatase activity	-	AT3G50930.1/1.31178e-08/[mRNA] locus=Chr3:18929817:18931547:+	GRMZM2G175593_T01/1.58496e-157/[mRNA] locus=6:167861807:167863025:+	Os05t0588900-01/444.54/[mRNA] locus=chr05:29331968:29333125:-	gi|514746096|ref|XP_004961039.1|/0/PREDICTED: probable mitochondrial chaperone BCS1-B-like [Setaria italica]
Pavir.J18418	contig201747:201-1516	0.910756	0.755264	0.83301	6.39369	5.28953	5.84161	1.08383	2.21283	1.64833	0.663633	0.5298	0.596716	2.80996	-1.82536	[+/-]	K14325|1|9e-12|72.0|ppp:PHYPADRAFT_105411|RNA-binding protein with serine-rich domain 1;K13171|5|3e-11|70.5|vvi:100246732|serine/arginine repetitive matrix protein 1	-	-	-	AT5G67420.1/3.54922e-11/[mRNA] locus=Chr5:26904576:26905415:-	GRMZM2G044902_T01/3.67123e-74/[mRNA] locus=1:77144948:77146003:-	Os03t0445700-01/434.628/[mRNA] locus=chr03:18935476:18936181:-	gi|514818469|ref|XP_004983938.1|/1.28356e-104/PREDICTED: LOB domain-containing protein 37-like [Setaria italica]
Pavir.J19173	contig20897:5335-7096	4.67006	4.88563	4.77785	9.0704	14.0819	11.5762	0.56896	0.614601	0.591781	11.733	9.73032	10.7316	1.27672	-4.28995	[+/-]	K00430|1|6e-165|581|sita:101782279|peroxidase [EC:1.11.1.7]	-	GO:0020037//heme binding;GO:0046872//metal ion binding;GO:0004601//peroxidase activity	GO:0055114//oxidation-reduction process;GO:0006979//response to oxidative stress	NA	GRMZM2G471357_T03/0/[mRNA] locus=9:59940297:59941476:-	Os06t0546500-01/256.217/[mRNA] locus=chr06:20676427:20677565:-	gi|514764676|ref|XP_004965566.1|/2.50928e-164/PREDICTED: peroxidase 52-like [Setaria italica]
Pavir.J19200	contig20928:6808-7540	0.709154	0.566396	0.637775	5.00503	7.54413	6.27458	1.75999	3.70769	2.73384	1.44023	1.27648	1.35836	3.2984	-1.19859	[+/-]	K19041|1|3e-24|112|pvu:PHAVU_009G250400g|E3 ubiquitin-protein ligase RNF38/44 [EC:2.3.2.27];K19038|2|1e-23|110|zma:103649584|E3 ubiquitin-protein ligase ATL41 [EC:2.3.2.27];K16286|3|1e-23|110|dosa:Os02t0561800-01|E3 ubiquitin-protein ligase EL5 [EC:2.3.2.27]	-	GO:0046872//metal ion binding	-	NA	GRMZM2G004519_T01/2.06464e-68/[mRNA] locus=8:35644051:35644806:+	Os01t0311100-00/216.569/[mRNA] locus=chr01:11686442:11687191:+	gi|514772556|ref|XP_004967525.1|/1.53633e-89/PREDICTED: E3 ubiquitin-protein ligase EL5-like [Setaria italica]
Pavir.J19872	contig216374:429-1764	0.917316	0.428456	0.672886	8.20029	14.652	11.4262	1.84856	3.12811	2.48833	0.351151	0.275303	0.313227	4.08583	-2.19909	[+/-]	K02184|1|3e-33|143|zma:103647807|formin 2	GO:0000151//ubiquitin ligase complex	GO:0004842//ubiquitin-protein transferase activity	GO:0016567//protein ubiquitination	NA	GRMZM2G303964_T01/0/[mRNA] locus=5:170501277:170502566:-	Os02t0540700-00/476.258/[mRNA] locus=chr02:20082159:20083676:+	gi|514713134|ref|XP_004952683.1|/0/PREDICTED: U-box domain-containing protein 27-like [Setaria italica]
Pavir.J20375	contig221412:45-639	1.14488	0.749453	0.947167	3.24303	5.86158	4.55231	0.428399	0.309939	0.369169	1.05345	0.734838	0.894143	2.26491	-3.62425	[+/-]	K00430|1|3e-08|58.5|dosa:Os04t0498700-01|peroxidase [EC:1.11.1.7];K14325|3|3e-07|55.1|mis:MICPUN_63440|RNA-binding protein with serine-rich domain 1;K08815|4|2e-06|52.8|cvr:CHLNCDRAFT_133409|tau tubulin kinase [EC:2.7.11.26];K12811|5|2e-06|52.8|mis:MICPUN_95935|ATP-dependent RNA helicase DDX46/PRP5 [EC:3.6.4.13]	-	-	-	NA	GRMZM2G402039_T01/8.84656e-55/[mRNA] locus=5:12192134:12198757:+	Os03t0702600-00/113.487/[mRNA] locus=chr03:28224697:28225296:-	gi|242033269|ref|XP_002464029.1|/4.9601e-65/hypothetical protein SORBIDRAFT_01g010880 [Sorghum bicolor]
Pavir.J20452	contig222422:5-1729	3.33568	3.07078	3.20323	12.9557	18.5727	15.7642	1.58316	2.56663	2.0749	2.3694	1.03179	1.7006	2.29905	-2.92554	[+/-]	-	-	-	-	NA	GRMZM2G176472_T01/0/[mRNA] locus=10:23804691:23808368:-	Os12t0547600-02/281.987/[mRNA] locus=chr12:22133844:22136879:-	gi|514753486|ref|XP_004962806.1|/0/PREDICTED: uncharacterized protein LOC101786693 [Setaria italica]
Pavir.J20702	contig22520:9-8351	5.10208	3.20621	4.15415	13.3693	20.478	16.9236	1.43857	2.72229	2.08043	2.83871	1.11182	1.97526	2.02642	-3.02408	[+/-]	-	-	-	-	NA	GRMZM2G176472_T01/5.70056e-21/[mRNA] locus=10:23804691:23808368:-	NA	gi|514753486|ref|XP_004962806.1|/4.90469e-133/PREDICTED: uncharacterized protein LOC101786693 [Setaria italica]
Pavir.J20883	contig227396:1-1255	44.593	19.5564	32.0747	83.6173	118.401	101.009	14.2017	29.1551	21.6784	3.56156	3.67978	3.62067	1.65498	-2.22016	[+/-]	K15397|1|0.0|814|sita:101754757|3-ketoacyl-CoA synthase [EC:2.3.1.199]	GO:0016020//membrane	GO:0016747//transferase activity, transferring acyl groups other than amino-acyl groups	GO:0006633//fatty acid biosynthetic process;GO:0009409//response to cold;GO:0009416//response to light stimulus	AT2G26640.1/2.21304e-06/[mRNA] locus=Chr2:11330094:11331623:+	GRMZM2G569948_T01/0/[mRNA] locus=5:158545529:158547082:+	Os02t0205500-01/942.111/[mRNA] locus=chr02:5930553:5932351:-	gi|514708324|ref|XP_004951508.1|/0/PREDICTED: 3-ketoacyl-CoA synthase 11-like [Setaria italica]
Pavir.J20980	contig22850:7207-8653	0.942631	0.360407	0.651519	6.94636	9.77196	8.35916	0.0835566	0.197218	0.140387	0.067186	0.032922	0.050054	3.68148	-5.89587	[+/-]	K04733|1|2e-85|311|sbi:SORBI_03g029550|interleukin-1 receptor-associated kinase 4 [EC:2.7.11.1]	-	GO:0005524//ATP binding;GO:0004674//protein serine/threonine kinase activity	GO:0006468//protein phosphorylation	NA	GRMZM2G406601_T01/3.04305e-07/[mRNA] locus=1:15491758:15493095:-	Os01t0648600-00/281.987/[mRNA] locus=chr01:26170046:26171566:+	gi|514779302|ref|XP_004969316.1|/8.01113e-86/PREDICTED: probable receptor-like protein kinase At5g20050-like [Setaria italica]
Pavir.J21399	contig23317:2752-7091	1.3861	2.67171	2.0289	3.67007	4.98311	4.32659	2.16426	1.7345	1.94938	3.59484	3.99764	3.79624	1.09253	-1.15021	[+/-]	K07304|1|4e-79|209|sita:101762772|peptide-methionine (S)-S-oxide reductase [EC:1.8.4.11]	GO:0009570//chloroplast stroma;GO:0016020//membrane;GO:0005829//cytosol;GO:0009570//chloroplast stroma;GO:0016020//membrane;GO:0005829//cytosol	GO:0008113//peptide-methionine (S)-S-oxide reductase activity;GO:0008113//peptide-methionine (S)-S-oxide reductase activity	GO:0034599//cellular response to oxidative stress;GO:0055114//oxidation-reduction process;GO:0080167//response to karrikin;GO:0034599//cellular response to oxidative stress;GO:0055114//oxidation-reduction process;GO:0080167//response to karrikin	NA	GRMZM5G832569_T01/9.42005e-96/[mRNA] locus=2:36927323:36929522:-	Os04t0482000-01/375.158/[mRNA] locus=chr04:24103416:24104790:-	gi|514802185|ref|XP_004975989.1|/1.69221e-78/PREDICTED: peptide methionine sulfoxide reductase A2-1-like [Setaria italica]
Pavir.J21570	contig234992:507-1443	4.76852	1.53785	3.15319	20.6561	27.5407	24.0984	0.431947	0.611409	0.521678	0.261064	0.01	0.135532	2.93405	-5.52963	[+/-]	K13448|1|4e-80|298|sita:101770130|calcium-binding protein CML;K02183|5|2e-74|279|sbi:SORBI_08g020710|calmodulin	GO:0005634//nucleus;GO:0005829//cytosol	GO:0005509//calcium ion binding	GO:0009414//response to water deprivation;GO:0019722//calcium-mediated signaling;GO:0009737//response to abscisic acid;GO:0009651//response to salt stress	AT3G43810.1/9.55985e-11/[mRNA] locus=Chr3:15664619:15666355:-	GRMZM2G444621_T01/0/[mRNA] locus=3:118962202:118962711:+	Os12t0603800-00/351.37/[mRNA] locus=chr12:25462710:25463210:+	gi|514754739|ref|XP_004963110.1|/1.77359e-79/PREDICTED: calmodulin-like protein 5-like [Setaria italica]
Pavir.J21833	contig237904:5-862	1.26386	2.51859	1.89122	3.20768	5.38665	4.29716	1.53892	1.94462	1.74177	0.830916	0.301303	0.56611	1.18406	-1.30283	[+/-]	K13412|1|3e-08|59.3|dosa:Os05t0491900-00|calcium-dependent protein kinase [EC:2.7.11.1];K13171|3|9e-08|57.8|sita:101767855|serine/arginine repetitive matrix protein 1;K09453|5|2e-06|53.1|cvr:CHLNCDRAFT_143110|snRNA-activating protein complex subunit 4	-	-	-	AT5G24110.1/5.29202e-06/[mRNA] locus=Chr5:8153416:8154633:-	GRMZM2G061408_T01/8.83964e-34/[mRNA] locus=8:109566932:109568137:-	Os09t0334500-01/97.6282/[mRNA] locus=chr09:10129130:10130753:+	gi|514729077|ref|XP_004956612.1|/6.03898e-47/PREDICTED: probable WRKY transcription factor 30-like [Setaria italica]
Pavir.J21912	contig238558:493-1661	6.01634	5.34736	5.68185	17.6747	22.7981	20.2364	2.36969	0.767745	1.56872	0.22367	0.01	0.116835	1.83252	-3.6893	[+/-]	K10863|1|1e-14|80.9|aly:ARALYDRAFT_486946|aprataxin [EC:3.-.-.-];K13412|3|2e-12|73.2|dosa:Os05t0491900-00|calcium-dependent protein kinase [EC:2.7.11.1]	GO:0005634//nucleus	GO:0046983//protein dimerization activity	-	AT3G50330.1/2.19406e-08/[mRNA] locus=Chr3:18657423:18658118:-	GRMZM2G045431_T01/2.46429e-151/[mRNA] locus=7:125320400:125321128:+	Os09t0455300-01/470.311/[mRNA] locus=chr09:17132388:17133098:+	gi|514730709|ref|XP_004957004.1|/7.19739e-96/PREDICTED: transcription factor bHLH69-like [Setaria italica]
Pavir.J23463	contig256475:882-1732	128.118	86.6508	107.384	209.121	223.601	216.361	76.4592	61.3004	68.8798	133.264	116.403	124.834	1.01066	-1.65129	[+/-]	K00366|1|3e-08|57.8|bpg:Bathy02g01510|ferredoxin-nitrite reductase [EC:1.7.7.1]	-	-	-	AT5G17170.1/2.41019e-16/[mRNA] locus=Chr5:5649335:5650975:+	GRMZM2G079759_T01/2.59995e-156/[mRNA] locus=10:76406341:76409080:-	Os08t0162600-01/367.228/[mRNA] locus=chr08:3694342:3696453:+	gi|514793218|ref|XP_004972764.1|/4.09064e-86/PREDICTED: uncharacterized protein LOC101784081 isoform X3 [Setaria italica]
Pavir.J23478	contig256656:2-1786	13.7865	7.18102	10.4838	27.4859	35.9335	31.7097	3.48605	2.82513	3.15559	4.80114	3.94711	4.37413	1.59676	-3.32894	[+/-]	K13172|1|4e-17|90.5|vcn:VOLCADRAFT_117048|serine/arginine repetitive matrix protein 2	-	-	-	NA	GRMZM2G061723_T01/0/[mRNA] locus=3:219398364:219400360:-	Os01t0570800-01/174.94/[mRNA] locus=chr01:21900368:21902593:-	gi|242057771|ref|XP_002458031.1|/0/hypothetical protein SORBIDRAFT_03g025730 [Sorghum bicolor]
Pavir.J23859	contig261002:37-1770	1.13974	0.725142	0.932439	2.95371	5.28177	4.11774	1.82638	1.87522	1.8508	2.42357	1.63377	2.02867	2.14277	-1.1537	[+/-]	-	-	-	-	AT4G26150.1/1.83368e-07/[mRNA] locus=Chr4:13253210:13254659:+	GRMZM2G701310_T01/1.34651e-06/[mRNA] locus=5:5431397:5431639:-	Os09t0496250-00/54.0164/[mRNA] locus=chr09:19194884:19195925:+	gi|108864147|gb|ABG22415.1|/3.56982e-51/hypothetical protein LOC_Os11g11256 [Oryza sativa Japonica Group]
Pavir.J23919	contig261587:272-1111	0.532788	0.378668	0.455728	3.61894	5.36016	4.48955	0.0531945	0.01	0.0315973	0.0625285	0.0629644	0.0627465	3.30033	-7.37228	[+/-]	K17345|1|5e-36|151|smo:SELMODRAFT_231326|tetraspanin-5;K13412|2|3e-13|76.3|dosa:Os05t0491900-00|calcium-dependent protein kinase [EC:2.7.11.1]	GO:0016020//membrane;GO:0016023//cytoplasmic membrane-bounded vesicle	-	-	NA	GRMZM2G059397_T01/1.12017e-82/[mRNA] locus=1:210740696:210741538:+	Os08t0443800-01/178.905/[mRNA] locus=chr08:21627132:21627965:+	gi|514796521|ref|XP_004973572.1|/8.93751e-119/PREDICTED: tetraspanin-8-like [Setaria italica]
[truncated: 204 more rows]
