# Supplementary material for: Transcriptional and physiological data reveal the dehydration memory behavior in switchgrass (Panicum virgatum L.)
Source: Biotechnol Biofuels. 2018 Apr 2;11:91. doi: 10.1186/s13068-018-1088-x (PMC5879616; doi:10.1186/s13068-018-1088-x)
Supplement: Supplementary file 3 — Additional file 3: Table: S2. Primers used in qRT-PCR. [file 13068_2018_1088_MOESM3_ESM.xlsx]

## Sheet: Sheet1
Table S2 Primers used in qRT-PCR
Gene identifier	Forward primer (5'→3')	Reverse primer (5'→3')
PvACT2	TGACCGTATGAGCAAGGA	CTATCCTTGCCTCGCTT
PveEF-1α	CCAAGAGGCCTTCAGACAAG	TGAGATCCTTCACAGCAACG
Pavir.J32219	CTCCTACTTCAAGCACCGCAACTT	GGTCCGTGTCCACCTTCCTGAA
Pavir.Aa02860	CAAGACGTACCGCATGGTGGAC	TGGAGAAGTTGGAGTGCTTGAAGTG
Pavir.J31344	CCATCAACCTGCCGCTCATCAG	ACTGCCACTCTCGCTGCTGTA
Pavir.Ea03187	CGTCCACCTTCATCGGCAACTC	CATCTCCTCCTCCTCGTCCTCATAC
Pavir.Ea00263	GAGGCAATGGCTTCCTTCAATGAGA	GGACACGGATGGCTCCAGAGATAA
Pavir.J23463	GCCGATGTTGATGTGAAGCGTCTA	GCCAGCGATGCCGATTACCAA
Pavir.Ea00667	AGAAGAAGGCGTGCTGCTCCA	ACCTGTAGCGGGTTCCCTTGTC
Pavir.J10667	ACGACACCAACTCCATCATGTTCTC	GCCTCTTGCTGATCCTTGTTCTTCT
Pavir.J24772	CCATGATCCACGACTTCGCCATC	GTCTTCTCCTTGTCCAGCACCAC
Pavir.Ba03791	GTGGTGTACGACAGGAGCAAGAC	CAGAGGTGGAAGCAGAAGCAGTC
Pavir.Aa00597	ACTTGTCCTCTCTGTCGCCATCA	CACCTCAGCTTCCAACTCCATCATAT
Pavir.J00256	TTTGTCCTCCCTGTCGCCATCA	CTGCCTCCTCTCAACCACCTTCT
