# Supplementary material for: Transcriptional and physiological data reveal the dehydration memory behavior in switchgrass (Panicum virgatum L.)
Source: Biotechnol Biofuels. 2018 Apr 2;11:91. doi: 10.1186/s13068-018-1088-x (PMC5879616; doi:10.1186/s13068-018-1088-x)
Supplement: Supplementary file 4 — Additional file 4: Table S3. Top 20 pathways involved in dehydration memory. [file 13068_2018_1088_MOESM4_ESM.xlsx]

## Sheet: Sheet1
Table S3 Top 20 pathways involved in dehydration memory
	BSID	Accession	Name	Source	Type
1	419	ko00940	Phenylpropanoid biosynthesis	KEGG	conserved biosystem
2	344	ko00500	Starch and sucrose metabolism	KEGG	conserved biosystem
3	196643	ko04075	Plant hormone signal transduction	KEGG	conserved biosystem
4	131980	ko04626	Plant-pathogen interaction	KEGG	conserved biosystem
5	305	ko00196	Photosynthesis - antenna proteins	KEGG	conserved biosystem
6	292	ko00052	Galactose metabolism	KEGG	conserved biosystem
7	817567	ko01200	Carbon metabolism	KEGG	conserved biosystem
8	468327	M00368	Ethylene biosynthesis, methionine => ethylene	KEGG	conserved biosystem
9	878045	ko01212	Fatty acid metabolism	KEGG	conserved biosystem
10	350	ko00520	Amino sugar and nucleotide sugar metabolism	KEGG	conserved biosystem
11	339	ko00460	Cyanoamino acid metabolism	KEGG	conserved biosystem
12	291	ko00051	Fructose and mannose metabolism	KEGG	conserved biosystem
13	414	ko00906	Carotenoid biosynthesis	KEGG	conserved biosystem
14	294	ko00061	Fatty acid biosynthesis	KEGG	conserved biosystem
15	468276	M00083	Fatty acid biosynthesis, elongation	KEGG	conserved biosystem
16	429	ko01040	Biosynthesis of unsaturated fatty acids	KEGG	conserved biosystem
17	287	ko00010	Glycolysis / Gluconeogenesis	KEGG	conserved biosystem
18	395	ko00710	Carbon fixation in photosynthetic organisms	KEGG	conserved biosystem
19	103421	ko00270	Cysteine and methionine metabolism	KEGG	conserved biosystem
20	102181	ko04144	Endocytosis	KEGG	conserved biosystem
