# Supplementary material for: Transcriptional and physiological data reveal the dehydration memory behavior in switchgrass (Panicum virgatum L.)
Source: Biotechnol Biofuels. 2018 Apr 2;11:91. doi: 10.1186/s13068-018-1088-x (PMC5879616; doi:10.1186/s13068-018-1088-x)
Supplement: Supplementary file 5 — Additional file 5: Table S4. Differentially expressed genes involved in ABA biosynthesis, degradation and signal transduction. [file 13068_2018_1088_MOESM5_ESM.xlsx]

## Sheet: Sheet1
Table S4 Differentially expressed genes involved in ABA biosynthesis, degradation and signal transduction
gene_id	transcript_id	locus	C1_1	C1_2	C1	D1_1	D1_2	D1	D2_1	D2_2	D2	R1_1	R1_2	R1	(D1/C1)log2Ratio	(D2/C1)log2Ratio	(D2/D1)log2Ratio	DMG Types	KEGG Orthology	GO Component	GO Function	GO Process	Ath	Zma	Osa	Blast nr
EC 5.3.99.9 -- neoxanthin synthase (NSY)
Pavir.Ea00656	Pavir.Ea00656.1_dup1,Pavir.Ea00656.2_dup1	Chr05a:9063084-9064982	4.93335	4.0868	4.51007	3.47174	4.52013	3.99593	23.8564	52.3543	38.1053	8.3206	5.62427	6.97243	-0.174618	3.07877	3.25339	[=/+]	K13172|1|1e-14|82.0|cvr:CHLNCDRAFT_140537|serine/arginine repetitive matrix protein 2;K00430|3|1e-14|82.0|dosa:Os04t0498700-01|peroxidase [EC:1.11.1.7]	-	-	-	NA	GRMZM2G121747_T02/0/[mRNA] locus=3:23439467:23440633:+	Os01t0128300-00/505.993/[mRNA] locus=chr01:1569742:1570888:-	gi|514774805|ref|XP_004968073.1|/7.81651e-106/PREDICTED: uncharacterized protein LOC101761630 [Setaria italica]
Pavir.Eb00642	Pavir.Eb00642.1_dup1,Pavir.Eb00642.2_dup1	Chr05b:9996658-9998236	2.39344	2.36383	2.37864	2.53404	2.58331	2.55867	11.4279	19.3199	15.3739	3.57487	3.60763	3.59125	0.105262	2.69228	2.58701	[=/+]	-	-	-	-	NA	GRMZM2G121747_T02/8.07877e-168/[mRNA] locus=3:23439467:23440633:+	Os01t0128300-00/430.664/[mRNA] locus=chr01:1569742:1570888:-	gi|514774805|ref|XP_004968073.1|/8.3276e-75/PREDICTED: uncharacterized protein LOC101761630 [Setaria italica]
EC 1.13.11.51 -- 9-cis-epoxycarotenoid dioxygenase (NCED)
Pavir.Ba03791	Pavir.Ba03791.1_dup1	Chr02a:75743183-75745930	1.62884	1.31121	1.47003	10.6135	8.60483	9.60915	23.3738	109.69	66.5321	3.97302	1.04493	2.50897	2.70857	5.50014	2.79157	[+/+]	K09840|1|0.0|1063|zma:100281391|9-cis-epoxycarotenoid dioxygenase [EC:1.13.11.51]	GO:0009536//plastid	-	-	NA	GRMZM2G417954_T01/0/[mRNA] locus=7:5976457:5978178:+	Os07t0154100-01/1374.26/[mRNA] locus=chr07:2870805:2872553:+	gi|226532245|ref|NP_001147781.1|/0/viviparous-14 [Zea mays]
Pavir.J24772	Pavir.J24772.1_dup1	contig272221:1-1594	5.60646	7.02082	6.31364	144.684	161.762	153.223	63.4473	172.723	118.085	7.0403	1.40553	4.22292	4.60102	4.22521	-0.375811	[+/=]	K09840|1|0.0|996|sita:101778945|9-cis-epoxycarotenoid dioxygenase [EC:1.13.11.51]	GO:0009570//chloroplast stroma	GO:0046872//metal ion binding;GO:0045549//9-cis-epoxycarotenoid dioxygenase activity	GO:0055114//oxidation-reduction process;GO:0009688//abscisic acid biosynthetic process;GO:0006950//response to stress	AT3G14440.1/2.9276e-09/[mRNA] locus=Chr3:4831678:4833477:-	GRMZM2G014392_T01/0/[mRNA] locus=1:250893146:250894960:-	Os03t0645900-00/1741/[mRNA] locus=chr03:24959371:24961197:+	gi|514823384|ref|XP_004986352.1|/0/PREDICTED: 9-cis-epoxycarotenoid dioxygenase 1, chloroplastic-like [Setaria italica]
Pavir.J40137	Pavir.J40137.1_dup1	contig90430:15-741	2.30945	1.79921	2.05433	95.2516	102.533	98.8924	41.1686	92.8391	67.0039	5.90267	1.28994	3.59631	5.58912	5.02751	-0.561615	[+/=]	K09840|1|2e-134|478|sita:101778945|9-cis-epoxycarotenoid dioxygenase [EC:1.13.11.51]	-	-	-	NA	GRMZM2G014392_T01/0/[mRNA] locus=1:250893146:250894960:-	Os03t0645900-00/880.658/[mRNA] locus=chr03:24959371:24961197:+	gi|514823384|ref|XP_004986352.1|/9.99193e-134/PREDICTED: 9-cis-epoxycarotenoid dioxygenase 1, chloroplastic-like [Setaria italica]
Pavir.Ia01153	Pavir.Ia01153.1_dup1	Chr09a:12618860-12620233	4.33136	5.07951	4.70544	67.4009	76.1235	71.7622	21.7067	56.5742	39.1405	2.30558	0.45268	1.37913	3.93082	3.05626	-0.874564	[+/=]	K09840|1|4e-121|435|sita:101778945|9-cis-epoxycarotenoid dioxygenase [EC:1.13.11.51]	-	-	-	NA	GRMZM2G014392_T01/0/[mRNA] locus=1:250893146:250894960:-	Os03t0645900-00/743.876/[mRNA] locus=chr03:24959371:24961197:+	gi|514823384|ref|XP_004986352.1|/1.53722e-120/PREDICTED: 9-cis-epoxycarotenoid dioxygenase 1, chloroplastic-like [Setaria italica]
EC 1.1.1.288 -- xanthoxin dehydrogenase
Pavir.Ia03560	Pavir.Ia03560.1_dup1	Chr09a:69992241-69993780	0.834215	1.18838	1.0113	0.912934	2.54884	1.73089	0.87743	6.86449	3.87096	1.22213	0.55445	0.88829	0.7753	1.93648	1.16118	[=/+]	K09841|1|2e-71|270|sbi:SORBI_01g003880|xanthoxin dehydrogenase [EC:1.1.1.288]	-	GO:0016491//oxidoreductase activity;GO:0000166//nucleotide binding	GO:0007275//multicellular organismal development;GO:0055114//oxidation-reduction process	NA	GRMZM2G455809_T01/0/[mRNA] locus=1:46679119:46680221:+	Os03t0299200-01/969.864/[mRNA] locus=chr03:10502049:10503153:+	gi|514820417|ref|XP_004984897.1|/8.21717e-178/PREDICTED: sex determination protein tasselseed-2-like [Setaria italica]
Pathway: phaseic acid biosynthesis
EC 1.14.13.93 -- (+)-abscisic acid 8′-hydroxylase (CYP707A)
Pavir.Ab02775	Pavir.Ab02775.1_dup1	Chr01b:49316521-49319516	30.0139	24.0711	27.0425	12.9167	11.8193	12.368	24.2249	23.7766	24.0007	8.5591	6.35988	7.45949	-1.12862	-0.172153	0.956463	[-/=]	K09843|1|0.0|877|sita:101782596|(+)-abscisic acid 8'-hydroxylase [EC:1.14.13.93]	GO:0016021//integral component of membrane	GO:0010295//(+)-abscisic acid 8'-hydroxylase activity;GO:0009055//electron carrier activity;GO:0020037//heme binding;GO:0005506//iron ion binding	GO:0055114//oxidation-reduction process;GO:0010114//response to red light;GO:0046345//abscisic acid catabolic process;GO:0048838//release of seed from dormancy;GO:0006950//response to stress	AT4G19230.2/2.80614e-07/[mRNA] locus=Chr4:10521524:10523566:+	GRMZM2G179147_T02/0/[mRNA] locus=5:200649998:200651893:-	Os02t0703600-01/1346.51/[mRNA] locus=chr02:28995830:28997463:+	gi|514716857|ref|XP_004953596.1|/0/PREDICTED: abscisic acid 8'-hydroxylase 1-like [Setaria italica]
Pavir.J08122	Pavir.J08122.1_dup1	contig114512:566-3420	50.8954	46.751	48.8232	18.3039	20.6178	19.4608	43.1576	35.4558	39.3067	20.8673	14.3966	17.632	-1.32699	-0.312791	1.0142	[-/+]	K09843|1|0.0|785|sita:101782596|(+)-abscisic acid 8'-hydroxylase [EC:1.14.13.93]	GO:0016021//integral component of membrane	GO:0010295//(+)-abscisic acid 8'-hydroxylase activity;GO:0009055//electron carrier activity;GO:0020037//heme binding;GO:0005506//iron ion binding	GO:0055114//oxidation-reduction process;GO:0010114//response to red light;GO:0046345//abscisic acid catabolic process;GO:0048838//release of seed from dormancy;GO:0006950//response to stress	AT4G19230.2/2.65133e-07/[mRNA] locus=Chr4:10521524:10523566:+	GRMZM2G179147_T02/0/[mRNA] locus=5:200649998:200651893:-	Os02t0703600-01/1269.2/[mRNA] locus=chr02:28995830:28997463:+	gi|514716857|ref|XP_004953596.1|/0/PREDICTED: abscisic acid 8'-hydroxylase 1-like [Setaria italica]
PP2C, protein phosphatase 2C, clade A [EC:3.1.3.16]
Pavir.Eb01847	Pavir.Eb01847.1_dup1	Chr05b:35874603-35880670	7.40228	11.7128	9.55755	22.6179	17.7186	20.1683	21.5715	28.464	25.0177	10.714	9.18089	9.94743	1.07737	1.38824	0.310865	[+/=]	K14497|1|0.0|834|sita:101763688|protein phosphatase 2C [EC:3.1.3.16]	GO:0005634//nucleus;GO:0005634//nucleus;GO:0005634//nucleus	GO:0046872//metal ion binding;GO:0004722//protein serine/threonine phosphatase activity;GO:0046872//metal ion binding;GO:0004722//protein serine/threonine phosphatase activity;GO:0046872//metal ion binding;GO:0004722//protein serine/threonine phosphatase activity	GO:0009788//negative regulation of abscisic acid-activated signaling pathway;GO:0006470//protein dephosphorylation;GO:0009414//response to water deprivation;GO:0009409//response to cold;GO:0010119//regulation of stomatal movement;GO:0009408//response to heat;GO:0006970//response to osmotic stress;GO:0010205//photoinhibition;GO:0009788//negative regulation of abscisic acid-activated signaling path…	AT1G72770.3/3.67587e-06/[mRNA] locus=Chr1:27390998:27392851:+	GRMZM2G134628_T01/0/[mRNA] locus=3:220844909:220849500:+	Os01t0583100-01/452.47/[mRNA] locus=chr01:22618200:22623724:+	gi|514779689|ref|XP_004969414.1|/0/PREDICTED: probable protein phosphatase 2C 6-like [Setaria italica]
Pavir.J02182	Pavir.J02182.1_dup1	contig02465:6901-20395	2.65374	4.05924	3.35649	12.9855	9.99299	11.4893	15.6376	29.128	22.3828	7.60699	3.51781	5.5624	1.77526	2.73736	0.962102	[+/=]	K14497|1|0.0|700|sita:101769449|protein phosphatase 2C [EC:3.1.3.16]	GO:0005634//nucleus	GO:0046872//metal ion binding;GO:0004722//protein serine/threonine phosphatase activity	GO:0009788//negative regulation of abscisic acid-activated signaling pathway;GO:0006470//protein dephosphorylation;GO:0009414//response to water deprivation;GO:0009409//response to cold;GO:0010119//regulation of stomatal movement;GO:0009408//response to heat;GO:0006970//response to osmotic stress;GO:0010205//photoinhibition	AT4G31750.1/5.17172e-08/[mRNA] locus=Chr4:15364657:15367207:-	GRMZM2G177386_T02/0/[mRNA] locus=6:161548429:161551016:-	Os05t0537400-00/363.264/[mRNA] locus=chr05:26706732:26707820:-	gi|514747476|ref|XP_004961376.1|/0/PREDICTED: probable protein phosphatase 2C 50-like [Setaria italica]
Pavir.Ca01757	Pavir.Ca01757.2_dup1,Pavir.Ca01757.1_dup1	Chr03a:24326448-24333909	14.0911	21.1908	17.641	48.8978	36.8688	42.8833	55.5428	79.3059	67.4244	28.5013	17.8634	23.1824	1.28149	1.93434	0.652854	[+/=]	K14497|1|5e-138|491|sita:101769449|protein phosphatase 2C [EC:3.1.3.16]	GO:0005634//nucleus;GO:0005634//nucleus	GO:0046872//metal ion binding;GO:0004722//protein serine/threonine phosphatase activity;GO:0046872//metal ion binding;GO:0004722//protein serine/threonine phosphatase activity	GO:0009788//negative regulation of abscisic acid-activated signaling pathway;GO:0006470//protein dephosphorylation;GO:0009414//response to water deprivation;GO:0009409//response to cold;GO:0010119//regulation of stomatal movement;GO:0009408//response to heat;GO:0006970//response to osmotic stress;GO:0010205//photoinhibition;GO:0009788//negative regulation of abscisic acid-activated signaling path…	NA	GRMZM2G177386_T02/0/[mRNA] locus=6:161548429:161551016:-	Os05t0537400-00/565.464/[mRNA] locus=chr05:26706732:26707820:-	gi|514747476|ref|XP_004961376.1|/2.29333e-137/PREDICTED: probable protein phosphatase 2C 50-like [Setaria italica]
Pavir.J01930	Pavir.J01930.2_dup1,Pavir.J01930.1_dup1	contig02161:6440-17242	9.38421	9.3629	9.37355	25.3741	14.8538	20.1139	25.3358	38.4158	31.8758	10.2379	7.36936	8.80361	1.10153	1.76579	0.664264	[+/=]	K14497|1|7e-131|246|zma:100282657|protein phosphatase 2C [EC:3.1.3.16]	-	GO:0046872//metal ion binding;GO:0004722//protein serine/threonine phosphatase activity	GO:0009788//negative regulation of abscisic acid-activated signaling pathway;GO:0006470//protein dephosphorylation;GO:0009414//response to water deprivation;GO:0009409//response to cold;GO:0010119//regulation of stomatal movement	NA	GRMZM2G166297_T01/1.19868e-127/[mRNA] locus=8:168480198:168481729:-	Os01t0846300-01/440.575/[mRNA] locus=chr01:36344292:36345845:+	gi|414879731|tpg|DAA56862.1|/2.45459e-130/TPA: putative protein phosphatase 2C family protein [Zea mays]
Pavir.Eb03693	Pavir.Eb03693.1_dup1	Chr05b:71620985-71623316	11.8533	15.3031	13.5782	64.9002	50.3067	57.6035	53.6457	80.7142	67.18	14.4504	9.9972	12.2238	2.08486	2.30674	0.221876	[+/=]	K14497|1|0.0|700|sita:101768564|protein phosphatase 2C [EC:3.1.3.16]	-	GO:0046872//metal ion binding;GO:0004722//protein serine/threonine phosphatase activity	GO:0009788//negative regulation of abscisic acid-activated signaling pathway;GO:0006470//protein dephosphorylation;GO:0009414//response to water deprivation;GO:0009409//response to cold;GO:0010119//regulation of stomatal movement	NA	GRMZM2G059453_T01/0/[mRNA] locus=3:180041766:180043262:-	Os01t0846300-01/591.234/[mRNA] locus=chr01:36344292:36345845:+	gi|514784298|ref|XP_004970557.1|/0/PREDICTED: probable protein phosphatase 2C 9-like [Setaria italica]
Pavir.Ia03830	Pavir.Ia03830.1_dup1	Chr09a:72887259-72889131	0.670757	1.31061	0.990685	27.4081	13.7281	20.5681	29.2054	85.4511	57.3283	6.449	1.67935	4.06418	4.37584	5.85468	1.47884	[+/+]	K14497|1|0.0|708|sita:101766228|protein phosphatase 2C [EC:3.1.3.16]	-	GO:0046872//metal ion binding;GO:0004722//protein serine/threonine phosphatase activity	GO:0009788//negative regulation of abscisic acid-activated signaling pathway;GO:0006470//protein dephosphorylation;GO:0009414//response to water deprivation;GO:0009409//response to cold;GO:0010119//regulation of stomatal movement	NA	GRMZM2G010855_T01/0/[mRNA] locus=1:39139996:39141436:-	Os03t0268600-01/821.187/[mRNA] locus=chr03:8921744:8923307:-	gi|514820474|ref|XP_004984925.1|/0/PREDICTED: probable protein phosphatase 2C 30-like [Setaria italica]
Pavir.Ea03366	Pavir.Ea03366.1_dup1	Chr05a:55816851-55819206	15.3138	18.0868	16.7003	35.2369	28.6446	31.9407	44.6516	63.2241	53.9378	16.3275	14.8559	15.5917	0.935524	1.69142	0.755901	[=/=]	K14497|1|0.0|688|sita:101768564|protein phosphatase 2C [EC:3.1.3.16]	-	GO:0046872//metal ion binding;GO:0004722//protein serine/threonine phosphatase activity	GO:0009788//negative regulation of abscisic acid-activated signaling pathway;GO:0006470//protein dephosphorylation;GO:0009414//response to water deprivation;GO:0009409//response to cold;GO:0010119//regulation of stomatal movement	NA	GRMZM2G059453_T01/0/[mRNA] locus=3:180041766:180043262:-	Os01t0846300-01/599.164/[mRNA] locus=chr01:36344292:36345845:+	gi|514784298|ref|XP_004970557.1|/0/PREDICTED: probable protein phosphatase 2C 9-like [Setaria italica]
Pavir.Bb01358	Pavir.Bb01358.1_dup1	Chr02b:28338978-28340545	0.949297	1.76383	1.35656	20.1857	14.436	17.3109	29.9518	83.9553	56.9535	3.6623	0.86009	2.2612	3.67365	5.39176	1.71811	[+/+]	K14497|1|3e-175|615|sita:101753735|protein phosphatase 2C [EC:3.1.3.16]	-	GO:0046872//metal ion binding;GO:0004722//protein serine/threonine phosphatase activity	GO:0009788//negative regulation of abscisic acid-activated signaling pathway;GO:0006470//protein dephosphorylation;GO:0009414//response to water deprivation;GO:0009409//response to cold;GO:0010119//regulation of stomatal movement	NA	GRMZM2G082487_T01/0/[mRNA] locus=2:175540591:175541643:-	Os09t0325700-01/377.14/[mRNA] locus=chr09:9567551:9568627:+	gi|514728990|ref|XP_004956590.1|/1.15727e-174/PREDICTED: probable protein phosphatase 2C 68-like [Setaria italica]
Pavir.Ib01152	Pavir.Ib01152.1_dup1	Chr09b:11871634-11873559	0.436804	0.953646	0.695225	34.8339	14.1556	24.4947	34.8104	97.0186	65.9145	7.64866	1.06953	4.35909	5.13885	6.56697	1.42812	[+/+]	K14497|1|0.0|698|sita:101766228|protein phosphatase 2C [EC:3.1.3.16]	-	GO:0046872//metal ion binding;GO:0004722//protein serine/threonine phosphatase activity	GO:0009788//negative regulation of abscisic acid-activated signaling pathway;GO:0006470//protein dephosphorylation;GO:0009414//response to water deprivation;GO:0009409//response to cold;GO:0010119//regulation of stomatal movement	NA	GRMZM2G010855_T01/0/[mRNA] locus=1:39139996:39141436:-	Os03t0268600-01/835.064/[mRNA] locus=chr03:8921744:8923307:-	gi|514820474|ref|XP_004984925.1|/0/PREDICTED: probable protein phosphatase 2C 30-like [Setaria italica]
SNRK2, serine/threonine-protein kinase SRK2 [EC:2.7.11.1]
Pavir.J26004	Pavir.J26004.1_dup1	contig288075:2-1368	0.0470439	0.0493297	0.0481868	0.222803	0.291765	0.257284	2.83842	7.16613	5.00227	0.823331	0.499732	0.661531	2.41665	6.6978	4.28115	[+/+]	K13171|1|2e-17|90.9|brp:103868054|serine/arginine repetitive matrix protein 1	-	-	-	NA	GRMZM5G897067_T01/0/[mRNA] locus=5:81859680:81861142:+	Os02t0158900-01/351.37/[mRNA] locus=chr02:3204144:3206180:+	gi|514709658|ref|XP_004951840.1|/3.77342e-154/PREDICTED: SNF1-related protein kinase regulatory subunit gamma-like PV42a-like [Setaria italica]
Pavir.Eb01655	Pavir.Eb01655.1_dup1	Chr05b:32798947-32801708	0.0339701	0.0618047	0.0478874	0.144022	0.01	0.0770113	2.47021	3.87928	3.17474	1.15549	0.798531	0.977012	0.598559	6.05085	5.45229	[=/+]	-	-	-	-	NA	GRMZM2G114048_T01/0/[mRNA] locus=3:216319303:216321905:-	Os01t0633400-01/480.223/[mRNA] locus=chr01:25368522:25370960:+	gi|514779071|ref|XP_004969259.1|/4.22436e-170/PREDICTED: SNF1-related protein kinase regulatory subunit gamma-1-like [Setaria italica]
Pavir.J33380	Pavir.J33380.1_dup1	contig40833:585-4134	23.6456	12.7485	18.197	25.4135	26.2682	25.8409	29.0687	46.7212	37.895	22.776	23.6278	23.2019	0.505951	1.0583	0.552352	[=/=]	K07199|1|3e-144|512|sita:101777549|5'-AMP-activated protein kinase, regulatory beta subunit	-	GO:0016301//kinase activity	GO:0016310//phosphorylation;GO:0043562//cellular response to nitrogen levels	NA	GRMZM2G025459_T01/4.23615e-133/[mRNA] locus=8:120218234:120220630:-	Os05t0491200-02/357.317/[mRNA] locus=chr05:24137936:24140609:-	gi|514748624|ref|XP_004961664.1|/1.25851e-143/PREDICTED: SNF1-related protein kinase regulatory subunit beta-1-like [Setaria italica]
Pavir.Ib03183	Pavir.Ib03183.1_dup1	Chr09b:51690277-51693517	5.93507	8.20374	7.0694	4.8403	5.01934	4.92982	27.9505	30.0292	28.9899	20.7571	17.0379	18.8975	-0.520052	2.03589	2.55594	[=/+]	K14498|1|0.0|645|zma:100216611|serine/threonine-protein kinase SRK2 [EC:2.7.11.1]	-	GO:0004674//protein serine/threonine kinase activity;GO:0005524//ATP binding	GO:0006468//protein phosphorylation;GO:0009738//abscisic acid-activated signaling pathway	AT1G60940.1/5.42404e-20/[mRNA] locus=Chr1:22439398:22441896:-	GRMZM2G180916_T04/0/[mRNA] locus=1:94888868:94891907:-	Os10t0564500-01/955.988/[mRNA] locus=chr10:22295075:22297527:-	gi|219363405|ref|NP_001136496.1|/0/SnRK2.3 [Zea mays]
ABF, ABA responsive element binding factor
Pavir.Aa00597	Pavir.Aa00597.1_dup1	Chr01a:7105727-7109647	3.50927	5.31322	4.41124	21.1595	11.9591	16.5593	18.1317	23.2611	20.6964	5.22496	3.89586	4.56041	1.90839	2.23012	0.321734	[+/=]	K14432|1|2e-162|572|sita:101778442|ABA responsive element binding factor	-	GO:0003700//sequence-specific DNA binding transcription factor activity;GO:0043565//sequence-specific DNA binding	GO:0006355//regulation of transcription, DNA-templated	NA	GRMZM2G479760_T01/4.43498e-141/[mRNA] locus=5:210049697:210051160:-	Os02t0766700-01/369.211/[mRNA] locus=chr02:32277199:32281364:-	gi|514718587|ref|XP_004954029.1|/8.71982e-162/PREDICTED: ABSCISIC ACID-INSENSITIVE 5-like protein 7-like isoform X2 [Setaria italica]
Pavir.J00256	Pavir.J00256.1_dup1	contig00212:30642-35183	11.2868	14.1765	12.7317	59.712	44.0956	51.9038	37.9331	58.4996	48.2163	16.7662	10.7792	13.7727	2.02742	1.9211	-0.106317	[+/=]	K14432|1|7e-160|564|sita:101778442|ABA responsive element binding factor	-	GO:0003700//sequence-specific DNA binding transcription factor activity;GO:0043565//sequence-specific DNA binding;GO:0003700//sequence-specific DNA binding transcription factor activity;GO:0043565//sequence-specific DNA binding	GO:0006355//regulation of transcription, DNA-templated;GO:0006355//regulation of transcription, DNA-templated	NA	GRMZM2G479760_T01/1.72378e-160/[mRNA] locus=5:210049697:210051160:-	Os02t0766700-01/377.14/[mRNA] locus=chr02:32277199:32281364:-	gi|514718587|ref|XP_004954029.1|/3.15471e-159/PREDICTED: ABSCISIC ACID-INSENSITIVE 5-like protein 7-like isoform X2 [Setaria italica]
RD22， RESPONSIVE TO DESICCATION 22
Pavir.Ea02724	Pavir.Ea02724.1_dup1	Chr05a:49542042-49544236	157.324	137.655	147.489	129.11	89.8598	109.485	262.718	375.918	319.318	156.636	158.09	157.363	-0.42988	1.11438	1.54426	[=/+]	K12472|1|4e-27|123|bvg:104885038|epidermal growth factor receptor substrate 15;K15292|2|2e-19|97.8|gsl:Gasu_61540|syntaxin-binding protein 1	-	-	-	NA	GRMZM5G800586_T01/0/[mRNA] locus=3:200432011:200433769:-	Os01t0733500-01/920.305/[mRNA] locus=chr01:30589933:30592260:+	gi|226505472|ref|NP_001141101.1|/0/hypothetical protein precursor [Zea mays]
Pavir.Eb03036	Pavir.Eb03036.1_dup1	Chr05b:64207801-64211891	19.6803	20.9351	20.3077	17.9776	12.8755	15.4266	117.407	209.454	163.43	54.3626	57.9474	56.155	-0.396611	3.00857	3.40519	[=/+]	K12472|1|2e-26|121|bvg:104885038|epidermal growth factor receptor substrate 15;K06699|2|2e-18|94.7|smo:SELMODRAFT_440226|proteasome activator subunit 4;K11086|3|2e-15|84.7|vcn:VOLCADRAFT_107252|small nuclear ribonucleoprotein B and B'	-	-	-	NA	GRMZM5G800586_T01/0/[mRNA] locus=3:200432011:200433769:-	Os01t0733500-01/1201.8/[mRNA] locus=chr01:30589933:30592260:+	gi|115439763|ref|NP_001044161.1|/0/Os01g0733500 [Oryza sativa Japonica Group]
RAB18
Pavir.J02116	Pavir.J02116.1_dup1	contig02383:17572-22384	1.30677	1.38677	1.34677	1.67812	0.862155	1.27014	2.02033	5.32056	3.67044	2.18911	1.23465	1.71188	-0.0845205	1.44645	1.53097	[=/+]	K07910|1|2e-116|419|sita:101766353|Ras-related protein Rab-18	GO:0005777//peroxisome	GO:0080115//myosin XI tail binding;GO:0005525//GTP binding;GO:0030742//GTP-dependent protein binding	GO:0007264//small GTPase mediated signal transduction;GO:0015031//protein transport	AT1G43890.1/3.20693e-08/[mRNA] locus=Chr1:16646934:16648395:+	GRMZM5G809265_T01/0/[mRNA] locus=1:235569799:235579858:+	Os10t0456600-01/650.705/[mRNA] locus=chr10:16693811:16697322:-	gi|514816458|ref|XP_004982970.1|/6.6051e-116/PREDICTED: ras-related protein RABC2a-like [Setaria italica]
