# Supplementary material for: Transcriptional and physiological data reveal the dehydration memory behavior in switchgrass (Panicum virgatum L.)
Source: Biotechnol Biofuels. 2018 Apr 2;11:91. doi: 10.1186/s13068-018-1088-x (PMC5879616; doi:10.1186/s13068-018-1088-x)
Supplement: Supplementary file 6 — Additional file 6: Table S5. Differentially expressed genes involved in JA biosynthesis and signal transduction. [file 13068_2018_1088_MOESM6_ESM.xlsx]

## Sheet: Sheet1
Table S5 Differentially expressed genes involved in JA biosynthesis and signal transduction
gene_id	transcript_id	locus	C1_1	C1_2	C1	D1_1	D1_2	D1	D2_1	D2_2	D2	R1_1	R1_2	R1	(D1/C1)log2Ratio	(D2/C1)log2Ratio	(D2/D1)log2Ratio	DMG Types	KEGG Orthology	GO Component	GO Function	GO Process	Ath	Zma	Osa	Blast nr
EC 1.13.11.12 -- linoleate 13S-lipoxygenase （13-LOX）
Pavir.Aa03019	Pavir.Aa03019.1_dup1	Chr01a:63421795-63425629	69.2587	180.526	124.892	124.473	124.411	124.442	63.3753	47.2925	55.3339	59.3429	88.9845	74.1637	-0.00520757	-1.17445	-1.16924	[=/-]	K00454|1|0.0|1597|sita:101784066|lipoxygenase [EC:1.13.11.12]	-	GO:0005506//iron ion binding;GO:0016165//linoleate 13S-lipoxygenase activity	GO:0031408//oxylipin biosynthetic process;GO:0055114//oxidation-reduction process	NA	GRMZM2G015419_T02/0/[mRNA] locus=4:233625882:233629239:+	Os02t0194700-01/1076.91/[mRNA] locus=chr02:5276966:5282529:-	gi|514708621|ref|XP_004951582.1|/0/PREDICTED: lipoxygenase 2.3, chloroplastic-like [Setaria italica]
Pavir.Ga01672	Pavir.Ga01672.1_dup1	Chr07a:21278549-21283397	49.6396	34.198	41.9188	35.6812	42.0818	38.8815	11.903	19.4846	15.6938	2.5566	4.75201	3.6543	-0.108515	-1.4174	-1.30889	[=/-]	K00454|1|0.0|1493|sita:101772084|lipoxygenase [EC:1.13.11.12]	-	GO:0016165//linoleate 13S-lipoxygenase activity;GO:0005506//iron ion binding	GO:0055114//oxidation-reduction process;GO:0009620//response to fungus;GO:0080086//stamen filament development;GO:0009555//pollen development;GO:0009901//anther dehiscence;GO:0031408//oxylipin biosynthetic process	NA	GRMZM2G070092_T01/0/[mRNA] locus=10:120216882:120220916:+	Os04t0447100-01/2157.29/[mRNA] locus=chr04:22305964:22309078:+	gi|514801702|ref|XP_004975752.1|/0/PREDICTED: putative lipoxygenase 5-like [Setaria italica]
Pavir.J06563	Pavir.J06563.1_dup1	contig10351:125-3817	2.8463	19.3515	11.0989	14.7041	7.93722	11.3207	0.48786	0.0250657	0.256463	0.0681562	0.5955	0.331828	0.0285392	-5.43553	-5.46407	[=/-]	K00454|1|0.0|1513|sita:101772546|lipoxygenase [EC:1.13.11.12]	GO:0009536//plastid	GO:0005506//iron ion binding;GO:0016165//linoleate 13S-lipoxygenase activity	GO:0031408//oxylipin biosynthetic process;GO:0022900//electron transport chain	NA	GRMZM2G018424_T01/5.04928e-66/[mRNA] locus=4:233627071:233629257:-	Os12t0559200-01/1247.39/[mRNA] locus=chr12:22854994:22860134:-	gi|514765963|ref|XP_004965882.1|/0/PREDICTED: lipoxygenase 2.1, chloroplastic-like [Setaria italica]
Pavir.Cb01459	Pavir.Cb01459.1_dup1	Chr03b:35771786-35774538	45.469	28.9114	37.1902	21.4202	26.8985	24.1593	7.61403	14.4847	11.0494	2.34054	5.15503	3.74778	-0.622341	-1.75096	-1.12862	[=/-]	K00454|1|0.0|819|sita:101772084|lipoxygenase [EC:1.13.11.12]	-	GO:0016165//linoleate 13S-lipoxygenase activity;GO:0005506//iron ion binding	GO:0055114//oxidation-reduction process;GO:0009620//response to fungus;GO:0080086//stamen filament development;GO:0009555//pollen development;GO:0009901//anther dehiscence;GO:0031408//oxylipin biosynthetic process	AT1G72520.1/2.28825e-06/[mRNA] locus=Chr1:27308611:27312589:+	GRMZM2G104843_T01/0/[mRNA] locus=2:45192360:45196268:-	Os04t0447100-01/1493.21/[mRNA] locus=chr04:22305964:22309078:+	gi|514801702|ref|XP_004975752.1|/0/PREDICTED: putative lipoxygenase 5-like [Setaria italica]
Pavir.Ga02068	Pavir.Ga02068.1_dup1	Chr07a:27415979-27420461	29.9265	75.8235	52.875	59.5381	87.9418	73.74	0.621174	3.19957	1.91037	0.980726	1.72172	1.35122	0.479861	-4.79066	-5.27052	[=/-]	K00454|1|0.0|1009|sita:101772546|lipoxygenase [EC:1.13.11.12]	-	GO:0016491//oxidoreductase activity	GO:0044710	NA	GRMZM2G018424_T01/5.20124e-26/[mRNA] locus=4:233627071:233629257:-	Os12t0559200-01/624.934/[mRNA] locus=chr12:22854994:22860134:-	gi|326514426|dbj|BAJ96200.1|/0/predicted protein [Hordeum vulgare subsp. vulgare]
Pavir.Ab00698	Pavir.Ab00698.1_dup1	Chr01b:8683780-8687677	33.962	101.966	67.9638	45.3361	34.5069	39.9215	9.91635	7.1168	8.51658	13.1118	16.1085	14.6101	-0.767599	-2.99642	-2.22882	[=/-]	K00454|1|0.0|1603|sita:101784066|lipoxygenase [EC:1.13.11.12]	-	GO:0005506//iron ion binding;GO:0016165//linoleate 13S-lipoxygenase activity	GO:0031408//oxylipin biosynthetic process;GO:0055114//oxidation-reduction process	NA	GRMZM2G015419_T02/0/[mRNA] locus=4:233625882:233629239:+	Os02t0194700-01/1112.59/[mRNA] locus=chr02:5276966:5282529:-	gi|514708621|ref|XP_004951582.1|/0/PREDICTED: lipoxygenase 2.3, chloroplastic-like [Setaria italica]
Pavir.J10373	Pavir.J10373.1_dup1	contig13128:3011-9311	4.50975	6.49415	5.50195	4.41631	4.71643	4.56637	22.6308	30.2018	26.4163	10.0955	12.2362	11.1658	-0.268896	2.26341	2.53231	[=/+]	K00454|1|0.0|1722|sita:101783519|lipoxygenase [EC:1.13.11.12]	GO:0009536//plastid	GO:0016165//linoleate 13S-lipoxygenase activity;GO:0005506//iron ion binding	GO:0055114//oxidation-reduction process;GO:0009620//response to fungus;GO:0080086//stamen filament development;GO:0009555//pollen development;GO:0009901//anther dehiscence;GO:0031408//oxylipin biosynthetic process	AT1G67560.1/5.90986e-09/[mRNA] locus=Chr1:25319926:25324117:+	GRMZM2G017616_T02/0/[mRNA] locus=1:16575185:16581385:+	Os03t0179900-01/2563.68/[mRNA] locus=chr03:4187357:4193090:+	gi|514821637|ref|XP_004985496.1|/0/PREDICTED: probable lipoxygenase 6-like [Setaria italica]
Pavir.Ia04367	Pavir.Ia04367.1_dup1	Chr09a:80566190-80572883	9.91724	12.3691	11.1432	9.77818	7.86996	8.82407	22.6348	22.8786	22.7567	13.0732	12.1478	12.6105	-0.336644	1.03013	1.36677	[=/+]	K00454|1|0.0|1764|sita:101783519|lipoxygenase [EC:1.13.11.12]	GO:0009536//plastid	GO:0016165//linoleate 13S-lipoxygenase activity;GO:0005506//iron ion binding	GO:0055114//oxidation-reduction process;GO:0009620//response to fungus;GO:0080086//stamen filament development;GO:0009555//pollen development;GO:0009901//anther dehiscence;GO:0031408//oxylipin biosynthetic process	AT1G67560.1/5.98601e-09/[mRNA] locus=Chr1:25319926:25324117:+	GRMZM2G017616_T02/0/[mRNA] locus=1:16575185:16581385:+	Os03t0179900-01/2541.87/[mRNA] locus=chr03:4187357:4193090:+	gi|514821637|ref|XP_004985496.1|/0/PREDICTED: probable lipoxygenase 6-like [Setaria italica]
EC 4.2.1.92 -- hydroperoxide dehydratase; allene oxide synthase (AOS)
Pavir.Ia00327	Pavir.Ia00327.1_dup1	Chr09a:3226119-3228004	20.2854	17.6422	18.9638	11.6584	8.21687	9.93765	6.17375	5.80874	5.99124	3.03129	3.55712	3.29421	-0.932271	-1.66232	-0.730049	[=/=]	K01723|1|0.0|960|zma:103625850|hydroperoxide dehydratase [EC:4.2.1.92]	GO:0005739//mitochondrion;GO:0009535//chloroplast thylakoid membrane;GO:0010287//plastoglobule;GO:0031969//chloroplast membrane	GO:0009978//allene oxide synthase activity;GO:0016705//oxidoreductase activity, acting on paired donors, with incorporation or reduction of molecular oxygen;GO:0009055//electron carrier activity;GO:0004497//monooxygenase activity;GO:0047987;GO:0020037//heme binding;GO:0005506//iron ion binding	GO:0009753//response to jasmonic acid;GO:0055114//oxidation-reduction process;GO:0009620//response to fungus;GO:0009611//response to wounding;GO:0031408//oxylipin biosynthetic process	NA	GRMZM2G033098_T01/0/[mRNA] locus=5:5909652:5911187:+	Os03t0767000-01/1713.25/[mRNA] locus=chr03:31765232:31766770:-	gi|413932959|gb|AFW67510.1|/0/putative cytochrome P450 superfamily protein [Zea mays]
Pavir.J09287	Pavir.J09287.1_dup1	contig12311:8442-10392	13.8835	8.20467	11.0441	5.73723	3.49532	4.61627	1.02662	0.867035	0.946826	0.973774	1.45825	1.21601	-1.25847	-3.54403	-2.28556	[-/-]	K01723|1|0.0|959|zma:103625850|hydroperoxide dehydratase [EC:4.2.1.92]	GO:0005739//mitochondrion;GO:0009535//chloroplast thylakoid membrane;GO:0010287//plastoglobule;GO:0031969//chloroplast membrane	GO:0009978//allene oxide synthase activity;GO:0016705//oxidoreductase activity, acting on paired donors, with incorporation or reduction of molecular oxygen;GO:0009055//electron carrier activity;GO:0004497//monooxygenase activity;GO:0047987;GO:0020037//heme binding;GO:0005506//iron ion binding	GO:0009753//response to jasmonic acid;GO:0055114//oxidation-reduction process;GO:0009620//response to fungus;GO:0009611//response to wounding;GO:0031408//oxylipin biosynthetic process	NA	GRMZM2G033098_T01/0/[mRNA] locus=5:5909652:5911187:+	Os03t0767000-01/1768.75/[mRNA] locus=chr03:31765232:31766770:-	gi|413932959|gb|AFW67510.1|/0/putative cytochrome P450 superfamily protein [Zea mays]
EC 5.3.99.6 -- allene-oxide cyclase (AOC)
Pavir.Ia02992	Pavir.Ia02992.1_dup1	Chr09a:60810577-60812329	18.1434	22.7809	20.4622	21.7107	13.4149	17.5628	20.9992	19.5979	20.2986	13.752	20.0093	16.8806	-0.220435	-0.0115787	0.208856	[=/=]	K10525|1|6e-110|398|zma:100273356|allene oxide cyclase [EC:5.3.99.6]	GO:0009941//chloroplast envelope;GO:0005886//plasma membrane;GO:0010319//stromule;GO:0009570//chloroplast stroma;GO:0009535//chloroplast thylakoid membrane	GO:0016853//isomerase activity	GO:0009269//response to desiccation;GO:0009409//response to cold;GO:0009651//response to salt stress;GO:0009620//response to fungus	NA	GRMZM2G077316_T01/0/[mRNA] locus=1:76732513:76733334:-	Os03t0438100-01/731.982/[mRNA] locus=chr03:18486039:18486858:-	gi|195639548|gb|ACG39242.1|/2.66137e-109/allene oxide cyclase 4 [Zea mays]
Pavir.J13901	Pavir.J13901.1_dup1	contig159250:0-652	20.0244	44.4781	32.2513	26.0957	15.9334	21.0145	25.4658	32.5627	29.0143	19.4792	15.3285	17.4038	-0.617968	-0.152593	0.465375	[=/=]	K10525|1|2e-103|374|zma:100273356|allene oxide cyclase [EC:5.3.99.6]	GO:0009941//chloroplast envelope;GO:0005886//plasma membrane;GO:0010319//stromule;GO:0009570//chloroplast stroma;GO:0009535//chloroplast thylakoid membrane	GO:0016853//isomerase activity	GO:0009269//response to desiccation;GO:0009409//response to cold;GO:0009651//response to salt stress;GO:0009620//response to fungus	NA	GRMZM2G077316_T01/0/[mRNA] locus=1:76732513:76733334:-	Os03t0438100-01/704.229/[mRNA] locus=chr03:18486039:18486858:-	gi|195639548|gb|ACG39242.1|/7.23704e-103/allene oxide cyclase 4 [Zea mays]
EC 1.3.1.42 -- 12-oxophytodienoate reductase (OPR)
Pavir.Ba03194	Pavir.Ba03194.1_dup1	Chr02a:64553120-64554683	0.651808	0.926917	0.789362	0.217013	1.51791	0.86746	1.26872	12.7822	7.02544	1.18319	0.110711	0.646949	0.136109	3.15383	3.01772	[=/+]	K05894|1|0.0|655|sita:101764189|12-oxophytodienoic acid reductase [EC:1.3.1.42]	-	GO:0016491//oxidoreductase activity;GO:0010181//FMN binding	GO:0055114//oxidation-reduction process	AT1G18020.1/1.05377e-11/[mRNA] locus=Chr1:6202272:6203572:+	GRMZM2G000236_T01/0/[mRNA] locus=9:7308420:7309635:+	Os06t0215900-02/511.94/[mRNA] locus=chr06:5895000:5896268:-	gi|514769511|ref|XP_004966764.1|/0/PREDICTED: 12-oxophytodienoate reductase 1-like [Setaria italica]
Pavir.Ca00561	Pavir.Ca00561.1_dup1	Chr03a:6491499-6492863	3.99087	1.10756	2.54922	1.43055	1.47131	1.45093	10.2342	6.35783	8.29604	3.27475	3.23039	3.25257	-0.813073	1.70237	2.51544	[=/+]	K05894|1|0.0|677|sita:101760095|12-oxophytodienoic acid reductase [EC:1.3.1.42]	-	GO:0016491//oxidoreductase activity;GO:0010181//FMN binding	GO:0055114//oxidation-reduction process	NA	GRMZM2G106303_T01/1.32404e-55/[mRNA] locus=9:7393370:7394593:+	Os06t0215900-02/256.217/[mRNA] locus=chr06:5895000:5896268:-	gi|514744223|ref|XP_004960579.1|/0/PREDICTED: putative 12-oxophytodienoate reductase 5-like [Setaria italica]
Pavir.J04670	Pavir.J04670.1_dup1	contig06647:8825-10244	4.95721	1.53359	3.2454	2.22278	3.60562	2.9142	12.2287	7.58054	9.9046	7.10141	8.79627	7.94884	-0.155296	1.6097	1.765	[=/+]	K05894|1|0.0|686|sita:101760095|12-oxophytodienoic acid reductase [EC:1.3.1.42]	-	GO:0016491//oxidoreductase activity;GO:0010181//FMN binding	GO:0055114//oxidation-reduction process	NA	GRMZM2G106303_T01/1.37814e-55/[mRNA] locus=9:7393370:7394593:+	Os06t0215900-02/248.287/[mRNA] locus=chr06:5895000:5896268:-	gi|514744223|ref|XP_004960579.1|/0/PREDICTED: putative 12-oxophytodienoate reductase 5-like [Setaria italica]
EC 1.3.3.6 -- acyl-CoA oxidase (ACX)
Pavir.Ca01104	Pavir.Ca01104.1_dup1	Chr03a:12279576-12283621	7.90334	6.46997	7.18666	8.11023	8.21253	8.16138	23.1718	34.882	29.0269	16.4694	16.7807	16.6251	0.183493	2.014	1.8305	[=/+]	K00232|1|0.0|853|sita:101774257|acyl-CoA oxidase [EC:1.3.3.6]	GO:0005777//peroxisome	GO:0003995//acyl-CoA dehydrogenase activity;GO:0003997//acyl-CoA oxidase activity;GO:0050660//flavin adenine dinucleotide binding	GO:0006635//fatty acid beta-oxidation;GO:0009793//embryo development ending in seed dormancy	AT3G51840.1/3.66036e-18/[mRNA] locus=Chr3:19225653:19229008:-	GRMZM2G002959_T01/0/[mRNA] locus=6:124146657:124151725:-	Os05t0163700-01/1179.99/[mRNA] locus=chr05:3730792:3735118:-	gi|514804510|ref|XP_004977127.1|/0/PREDICTED: acyl-coenzyme A oxidase 4, peroxisomal-like [Setaria italica]
Pavir.Ea00444	Pavir.Ea00444.1_dup1	Chr05a:5686346-5691128	1.83076	3.69079	2.76077	3.07866	2.93355	3.0061	8.8368	14.8955	11.8662	5.67035	5.01933	5.34484	0.122821	2.10371	1.98089	[=/+]	K00232|1|0.0|825|sita:101773265|acyl-CoA oxidase [EC:1.3.3.6]	GO:0005777//peroxisome	GO:0003995//acyl-CoA dehydrogenase activity;GO:0003997//acyl-CoA oxidase activity;GO:0050660//flavin adenine dinucleotide binding	GO:0006635//fatty acid beta-oxidation;GO:0009793//embryo development ending in seed dormancy	AT3G51840.1/1.58006e-23/[mRNA] locus=Chr3:19225653:19229008:-	GRMZM5G862219_T04/0/[mRNA] locus=3:15040384:15047510:+	Os01t0159400-01/1249.38/[mRNA] locus=chr01:3108668:3113815:-	gi|514775617|ref|XP_004968274.1|/0/PREDICTED: acyl-coenzyme A oxidase 4, peroxisomal-like [Setaria italica]
Pavir.Eb00497	Pavir.Eb00497.3_dup1,Pavir.Eb00497.1_dup1	Chr05b:7248435-7256153	0.843023	0.798537	0.82078	0.799961	0.800524	0.800242	2.92928	6.40211	4.66569	2.23859	1.68726	1.96293	-0.0365586	2.50702	2.54358	[=/+]	K00232|1|0.0|826|sita:101773265|acyl-CoA oxidase [EC:1.3.3.6]	GO:0005777//peroxisome;GO:0005777//peroxisome;GO:0005777//peroxisome	GO:0003995//acyl-CoA dehydrogenase activity;GO:0003997//acyl-CoA oxidase activity;GO:0050660//flavin adenine dinucleotide binding;GO:0003995//acyl-CoA dehydrogenase activity;GO:0003997//acyl-CoA oxidase activity;GO:0050660//flavin adenine dinucleotide binding;GO:0003995//acyl-CoA dehydrogenase activity;GO:0003997//acyl-CoA oxidase activity;GO:0050660//flavin adenine dinucleotide binding	GO:0006635//fatty acid beta-oxidation;GO:0009793//embryo development ending in seed dormancy;GO:0006635//fatty acid beta-oxidation;GO:0009793//embryo development ending in seed dormancy;GO:0006635//fatty acid beta-oxidation;GO:0009793//embryo development ending in seed dormancy	AT3G51840.1/1.52456e-20/[mRNA] locus=Chr3:19225653:19229008:-	GRMZM5G862219_T04/0/[mRNA] locus=3:15040384:15047510:+	Os01t0159400-01/1265.23/[mRNA] locus=chr01:3108668:3113815:-	gi|514775617|ref|XP_004968274.1|/0/PREDICTED: acyl-coenzyme A oxidase 4, peroxisomal-like [Setaria italica]
Pavir.J18203	Pavir.J18203.1_dup1	contig19980:2221-6359	4.93293	5.49642	5.21467	4.55059	5.32321	4.9369	15.9109	25.6967	20.8038	10.0346	11.2832	10.6589	-0.0789719	1.9962	2.07517	[=/+]	K00232|1|0.0|841|sita:101774257|acyl-CoA oxidase [EC:1.3.3.6]	GO:0005777//peroxisome	GO:0003995//acyl-CoA dehydrogenase activity;GO:0003997//acyl-CoA oxidase activity;GO:0050660//flavin adenine dinucleotide binding	GO:0006635//fatty acid beta-oxidation;GO:0009793//embryo development ending in seed dormancy	AT3G51840.1/3.90785e-18/[mRNA] locus=Chr3:19225653:19229008:-	GRMZM2G002959_T01/0/[mRNA] locus=6:124146657:124151725:-	Os05t0163700-01/1181.98/[mRNA] locus=chr05:3730792:3735118:-	gi|514804510|ref|XP_004977127.1|/0/PREDICTED: acyl-coenzyme A oxidase 4, peroxisomal-like [Setaria italica]
Pavir.J34338	Pavir.J34338.1_dup1	contig46319:458-5873	25.4214	38.2599	31.8406	38.0362	36.067	37.0516	60.9559	98.6559	79.8059	48.1573	43.4582	45.8078	0.218667	1.32563	1.10696	[=/+]	K00232|1|0.0|1297|sita:101757959|acyl-CoA oxidase [EC:1.3.3.6]	GO:0005777//peroxisome	GO:0003995//acyl-CoA dehydrogenase activity;GO:0003997//acyl-CoA oxidase activity;GO:0050660//flavin adenine dinucleotide binding	GO:0009620//response to fungus;GO:0009611//response to wounding;GO:0009695//jasmonic acid biosynthetic process;GO:0006635//fatty acid beta-oxidation;GO:0009555//pollen development;GO:0002213//defense response to insect;GO:0001676//long-chain fatty acid metabolic process;GO:0046686//response to cadmium ion	AT4G16760.1/1.02325e-65/[mRNA] locus=Chr4:9424930:9428689:-	GRMZM5G864319_T01/0/[mRNA] locus=9:17315622:17321271:+	Os06t0103500-02/1863.91/[mRNA] locus=chr06:228014:232346:+	gi|514761389|ref|XP_004964775.1|/0/PREDICTED: peroxisomal acyl-coenzyme A oxidase 1-like [Setaria italica]
EC 6.2.1 -- Acid--thiol ligases (OPC-8:0 CoA Ligase)
Pavir.Ha01207	Pavir.Ha01207.1_dup1	Chr08a:33926275-33930980	1.8211	4.27762	3.04936	2.52097	0.379882	1.45043	0.771879	0.501539	0.636709	1.20639	0.916371	1.06138	-1.07203	-2.2598	-1.18777	[-/-]	K10526|1|6e-115|415|eus:EUTSA_v10007280mg|OPC-8:0 CoA ligase 1 [EC:6.2.1.-]	GO:0005777//peroxisome	GO:0004321//fatty-acyl-CoA synthase activity	GO:0009695//jasmonic acid biosynthetic process	NA	GRMZM2G091643_T01/0/[mRNA] locus=7:77592160:77601356:-	Os07t0280200-01/289.917/[mRNA] locus=chr07:10636462:10642897:+	gi|514808749|ref|XP_004979209.1|/0/PREDICTED: 4-coumarate--CoA ligase-like 7-like isoform X1 [Setaria italica]
Pavir.J14289	Pavir.J14289.2_dup1	contig162589:540-2299	2.85323	5.27711	4.06517	2.21275	2.13386	2.17331	0.976276	1.13156	1.05392	1.31051	0.795803	1.05316	-0.903425	-1.94755	-1.04413	[=/-]	K10526|1|9e-65|247|tcc:TCM_034347|OPC-8:0 CoA ligase 1 [EC:6.2.1.-]	GO:0005777//peroxisome;GO:0005777//peroxisome	GO:0004321//fatty-acyl-CoA synthase activity;GO:0004321//fatty-acyl-CoA synthase activity	GO:0009695//jasmonic acid biosynthetic process;GO:0009695//jasmonic acid biosynthetic process	NA	GRMZM2G091643_T01/9.69681e-96/[mRNA] locus=7:77592160:77601356:-	Os07t0280200-01/198.728/[mRNA] locus=chr07:10636462:10642897:+	gi|514808749|ref|XP_004979209.1|/9.31599e-105/PREDICTED: 4-coumarate--CoA ligase-like 7-like isoform X1 [Setaria italica]
Pavir.J18818	Pavir.J18818.1_dup1	contig205510:0-1542	3.30528	3.10611	3.2057	1.91091	0.910632	1.41077	1.26443	2.36474	1.81459	1.50827	1.62413	1.5662	-1.18415	-0.820998	0.363156	[-/=]	K10526|1|1e-33|144|sita:101776359|OPC-8:0 CoA ligase 1 [EC:6.2.1.-]	GO:0005777//peroxisome	GO:0004321//fatty-acyl-CoA synthase activity	GO:0009695//jasmonic acid biosynthetic process	NA	GRMZM2G019746_T01/4.67761e-49/[mRNA] locus=7:1954875:1957072:-	Os07t0280200-01/117.452/[mRNA] locus=chr07:10636462:10642897:+	gi|514751024|ref|XP_004962248.1|/0/PREDICTED: 4-coumarate--CoA ligase-like 7-like [Setaria italica]
EC 4.2.1.17 -- enoyl-CoA hydratase; multifunctional protein (MFP; containing 2-trans-enoyl-CoA hydratase and L-2-hydroxy-acyl-CoA dehydrogenase activities)
Pavir.J17059	Pavir.J17059.1_dup1	contig188627:604-1813	3.66853	4.10623	3.88738	4.95638	5.49238	5.22438	7.74337	11.9753	9.85932	7.46214	6.96891	7.21553	0.426461	1.34269	0.916228	[=/=]	K10527|1|1e-56|220|zma:103626921|enoyl-CoA hydratase/3-hydroxyacyl-CoA dehydrogenase [EC:4.2.1.17 1.1.1.35 1.1.1.211]	-	GO:0003857//3-hydroxyacyl-CoA dehydrogenase activity;GO:0000166//nucleotide binding;GO:0050662//coenzyme binding	GO:0006631//fatty acid metabolic process;GO:0055114//oxidation-reduction process	AT4G29010.1/6.22962e-12/[mRNA] locus=Chr4:14297312:14302016:-	GRMZM2G326550_T01/2.96859e-123/[mRNA] locus=5:134504948:134506982:-	Os02t0274100-01/347.405/[mRNA] locus=chr02:10001646:10009720:+	gi|226510010|ref|NP_001148087.1|/1.40468e-55/LOC100281695 [Zea mays]
Pavir.Ab00980	Pavir.Ab00980.2_dup1,Pavir.Ab00980.1_dup1	Chr01b:13083809-13092988	21.0956	24.6736	22.8846	25.1759	31.0945	28.1352	43.0408	64.2262	53.6335	38.8353	35.8246	37.3299	0.298	1.22876	0.930757	[=/=]	K10527|1|0.0|1242|sita:101758148|enoyl-CoA hydratase/3-hydroxyacyl-CoA dehydrogenase [EC:4.2.1.17 1.1.1.35 1.1.1.211]	-	GO:0003857//3-hydroxyacyl-CoA dehydrogenase activity;GO:0000166//nucleotide binding;GO:0050662//coenzyme binding;GO:0003857//3-hydroxyacyl-CoA dehydrogenase activity;GO:0000166//nucleotide binding;GO:0050662//coenzyme binding	GO:0006631//fatty acid metabolic process;GO:0055114//oxidation-reduction process;GO:0006631//fatty acid metabolic process;GO:0055114//oxidation-reduction process	AT4G29010.1/8.84149e-14/[mRNA] locus=Chr4:14297312:14302016:-	GRMZM5G854613_T01/0/[mRNA] locus=4:221071042:221074784:-	Os02t0274100-01/2083.95/[mRNA] locus=chr02:10001646:10009720:+	gi|514711134|ref|XP_004952203.1|/0/PREDICTED: peroxisomal fatty acid beta-oxidation multifunctional protein-like isoform X2 [Setaria italica]
Pavir.Aa02663	Pavir.Aa02663.1_dup1	Chr01a:57185451-57192929	11.1653	12.016	11.5907	15.0052	14.1108	14.558	25.4624	38.2305	31.8464	23.1089	22.9231	23.016	0.328843	1.45817	1.12932	[=/+]	K10527|1|0.0|1062|sita:101758148|enoyl-CoA hydratase/3-hydroxyacyl-CoA dehydrogenase [EC:4.2.1.17 1.1.1.35 1.1.1.211]	-	GO:0003857//3-hydroxyacyl-CoA dehydrogenase activity;GO:0000166//nucleotide binding;GO:0050662//coenzyme binding	GO:0006631//fatty acid metabolic process;GO:0055114//oxidation-reduction process	AT3G06860.1/5.7986e-08/[mRNA] locus=Chr3:2161926:2166009:+	GRMZM5G854613_T01/0/[mRNA] locus=4:221071042:221074784:-	Os02t0274100-01/1677.56/[mRNA] locus=chr02:10001646:10009720:+	gi|514711134|ref|XP_004952203.1|/0/PREDICTED: peroxisomal fatty acid beta-oxidation multifunctional protein-like isoform X2 [Setaria italica]
Pavir.Eb01721	Pavir.Eb01721.1_dup1	Chr05b:33529951-33533457	21.8047	46.8915	34.3481	45.0061	53.3721	49.1891	65.3192	71.3445	68.3318	67.9258	60.1194	64.0226	0.518108	0.992327	0.474219	[=/=]	K07936|1|1e-128|460|sita:101757722|GTP-binding nuclear protein Ran	-	GO:0003924//GTPase activity;GO:0005525//GTP binding	GO:0007264//small GTPase mediated signal transduction;GO:0006913//nucleocytoplasmic transport;GO:0006184//GTP catabolic process;GO:0006886//intracellular protein transport	AT5G55190.1/1.68323e-102/[mRNA] locus=Chr5:22392285:22393957:+	GRMZM2G157334_T01/0/[mRNA] locus=8:147263824:147266466:+	Os05t0574500-01/672.511/[mRNA] locus=chr05:28622762:28624645:-	gi|413950780|gb|AFW83429.1|/4.50031e-128/ran GTP binding protein [Zea mays]
EC 1.1.1.35 -- 3-hydroxyacyl-CoA dehydrogenase; 3-ketoacyl-CoA thiolase (KAT)
Pavir.J17059	Pavir.J17059.1_dup1	contig188627:604-1813	3.66853	4.10623	3.88738	4.95638	5.49238	5.22438	7.74337	11.9753	9.85932	7.46214	6.96891	7.21553	0.426461	1.34269	0.916228	[=/=]	K10527|1|1e-56|220|zma:103626921|enoyl-CoA hydratase/3-hydroxyacyl-CoA dehydrogenase [EC:4.2.1.17 1.1.1.35 1.1.1.211]	-	GO:0003857//3-hydroxyacyl-CoA dehydrogenase activity;GO:0000166//nucleotide binding;GO:0050662//coenzyme binding	GO:0006631//fatty acid metabolic process;GO:0055114//oxidation-reduction process	AT4G29010.1/6.22962e-12/[mRNA] locus=Chr4:14297312:14302016:-	GRMZM2G326550_T01/2.96859e-123/[mRNA] locus=5:134504948:134506982:-	Os02t0274100-01/347.405/[mRNA] locus=chr02:10001646:10009720:+	gi|226510010|ref|NP_001148087.1|/1.40468e-55/LOC100281695 [Zea mays]
Pavir.Ab00980	Pavir.Ab00980.2_dup1,Pavir.Ab00980.1_dup1	Chr01b:13083809-13092988	21.0956	24.6736	22.8846	25.1759	31.0945	28.1352	43.0408	64.2262	53.6335	38.8353	35.8246	37.3299	0.298	1.22876	0.930757	[=/=]	K10527|1|0.0|1242|sita:101758148|enoyl-CoA hydratase/3-hydroxyacyl-CoA dehydrogenase [EC:4.2.1.17 1.1.1.35 1.1.1.211]	-	GO:0003857//3-hydroxyacyl-CoA dehydrogenase activity;GO:0000166//nucleotide binding;GO:0050662//coenzyme binding;GO:0003857//3-hydroxyacyl-CoA dehydrogenase activity;GO:0000166//nucleotide binding;GO:0050662//coenzyme binding	GO:0006631//fatty acid metabolic process;GO:0055114//oxidation-reduction process;GO:0006631//fatty acid metabolic process;GO:0055114//oxidation-reduction process	AT4G29010.1/8.84149e-14/[mRNA] locus=Chr4:14297312:14302016:-	GRMZM5G854613_T01/0/[mRNA] locus=4:221071042:221074784:-	Os02t0274100-01/2083.95/[mRNA] locus=chr02:10001646:10009720:+	gi|514711134|ref|XP_004952203.1|/0/PREDICTED: peroxisomal fatty acid beta-oxidation multifunctional protein-like isoform X2 [Setaria italica]
Pavir.Aa02663	Pavir.Aa02663.1_dup1	Chr01a:57185451-57192929	11.1653	12.016	11.5907	15.0052	14.1108	14.558	25.4624	38.2305	31.8464	23.1089	22.9231	23.016	0.328843	1.45817	1.12932	[=/+]	K10527|1|0.0|1062|sita:101758148|enoyl-CoA hydratase/3-hydroxyacyl-CoA dehydrogenase [EC:4.2.1.17 1.1.1.35 1.1.1.211]	-	GO:0003857//3-hydroxyacyl-CoA dehydrogenase activity;GO:0000166//nucleotide binding;GO:0050662//coenzyme binding	GO:0006631//fatty acid metabolic process;GO:0055114//oxidation-reduction process	AT3G06860.1/5.7986e-08/[mRNA] locus=Chr3:2161926:2166009:+	GRMZM5G854613_T01/0/[mRNA] locus=4:221071042:221074784:-	Os02t0274100-01/1677.56/[mRNA] locus=chr02:10001646:10009720:+	gi|514711134|ref|XP_004952203.1|/0/PREDICTED: peroxisomal fatty acid beta-oxidation multifunctional protein-like isoform X2 [Setaria italica]
EC 2.3.1.16 -- acetyl-CoA C-acyltransferase (ACAT)
Pavir.Ab03297	Pavir.Ab03297.3_dup1,Pavir.Ab03297.2_dup1,Pavir.Ab03297.1_dup1	Chr01b:54907980-54912180	42.1911	38.8716	40.5314	37.8073	45.8027	41.805	64.3287	120.41	92.3695	57.9241	47.1707	52.5474	0.0446384	1.18838	1.14374	[=/+]	K07513|1|0.0|862|sita:101777905|acetyl-CoA acyltransferase 1 [EC:2.3.1.16]	GO:0005730//nucleolus;GO:0005773//vacuole;GO:0005777//peroxisome;GO:0005886//plasma membrane;GO:0009507//chloroplast;GO:0005739//mitochondrion;GO:0005730//nucleolus;GO:0005773//vacuole;GO:0005777//peroxisome;GO:0005886//plasma membrane;GO:0009507//chloroplast;GO:0005739//mitochondrion;GO:0005730//nucleolus;GO:0005773//vacuole;GO:0005777//peroxisome;GO:0005886//plasma membrane;GO:0009507//chloropl…	GO:0003988//acetyl-CoA C-acyltransferase activity;GO:0003988//acetyl-CoA C-acyltransferase activity;GO:0003988//acetyl-CoA C-acyltransferase activity	GO:0010111//glyoxysome organization;GO:0008152//metabolic process;GO:0010111//glyoxysome organization;GO:0008152//metabolic process;GO:0010111//glyoxysome organization;GO:0008152//metabolic process	AT2G33150.1/7.62604e-26/[mRNA] locus=Chr2:14047814:14050983:-	GRMZM5G848768_T02/0/[mRNA] locus=5:215818113:215821440:-	Os02t0817700-02/1237.48/[mRNA] locus=chr02:35081449:35085069:-	gi|514720021|ref|XP_004954382.1|/0/PREDICTED: 3-ketoacyl-CoA thiolase 2, peroxisomal-like [Setaria italica]
Pavir.J16366	Pavir.J16366.1_dup1	contig18188:14-3978	26.5459	23.8112	25.1786	28.1162	23.0669	25.5915	75.883	115.546	95.7145	66.1192	56.279	61.1991	0.0234704	1.92654	1.90307	[=/+]	K07513|1|0.0|876|sita:101777905|acetyl-CoA acyltransferase 1 [EC:2.3.1.16]	GO:0005730//nucleolus;GO:0005773//vacuole;GO:0005777//peroxisome;GO:0005886//plasma membrane;GO:0009507//chloroplast;GO:0005739//mitochondrion	GO:0003988//acetyl-CoA C-acyltransferase activity	GO:0010111//glyoxysome organization;GO:0008152//metabolic process	AT2G33150.1/2.72291e-28/[mRNA] locus=Chr2:14047814:14050983:-	GRMZM5G848768_T02/0/[mRNA] locus=5:215818113:215821440:-	Os02t0817700-02/1174.05/[mRNA] locus=chr02:35081449:35085069:-	gi|514720021|ref|XP_004954382.1|/0/PREDICTED: 3-ketoacyl-CoA thiolase 2, peroxisomal-like [Setaria italica]
EC 3.1.2.20 -- acyl-CoA hydrolase (ACH)
Pavir.Ba01319	Pavir.Ba01319.1_dup1	Chr02a:16299235-16303036	3.20529	3.94948	3.57739	4.00397	4.53097	4.26747	7.95133	8.09524	8.02328	4.93982	5.70177	5.3208	0.254474	1.16529	0.910812	[=/=]	K17361|1|0.0|969|sita:101766306|acyl-coenzyme A thioesterase 9 [EC:3.1.2.-]	GO:0005777//peroxisome;GO:0005739//mitochondrion;GO:0009536//plastid	GO:0016787//hydrolase activity	-	AT5G48370.1/1.80976e-08/[mRNA] locus=Chr5:19598666:19600512:-	GRMZM5G860226_T01/0/[mRNA] locus=2:193644452:193645926:-	Os09t0517700-01/1283.08/[mRNA] locus=chr09:20183545:20186259:-	gi|514732180|ref|XP_004957366.1|/0/PREDICTED: acyl-coenzyme A thioesterase 9, mitochondrial-like [Setaria italica]
JAR1, jasmonic acid-amino synthetase
Pavir.J04022	Pavir.J04022.3_dup1,Pavir.J04022.2_dup1,Pavir.J04022.1_dup1,Pavir.J04022.5_dup1,Pavir.J04022.4_dup1	contig05486:10330-16458	26.7993	35.2562	31.0278	27.8478	23.7652	25.8065	13.2218	12.6425	12.9322	17.2142	21.0581	19.1362	-0.265826	-1.2626	-0.996771	[=/=]	K14506|1|0.0|1149|sita:101781042|jasmonic acid-amino synthetase	GO:0009507//chloroplast;GO:0005773//vacuole;GO:0009507//chloroplast;GO:0005773//vacuole;GO:0009507//chloroplast;GO:0005773//vacuole;GO:0009507//chloroplast;GO:0005773//vacuole;GO:0009507//chloroplast;GO:0005773//vacuole	GO:0080123//jasmonate-amino synthetase activity;GO:0070566//adenylyltransferase activity;GO:0080123//jasmonate-amino synthetase activity;GO:0070566//adenylyltransferase activity;GO:0080123//jasmonate-amino synthetase activity;GO:0070566//adenylyltransferase activity;GO:0080123//jasmonate-amino synthetase activity;GO:0070566//adenylyltransferase activity;GO:0080123//jasmonate-amino synthetase acti…	GO:0009864//induced systemic resistance, jasmonic acid mediated signaling pathway;GO:0009585//red, far-red light phototransduction;GO:0010193//response to ozone;GO:0009694//jasmonic acid metabolic process;GO:0031348//negative regulation of defense response;GO:0009640//photomorphogenesis;GO:0010119//regulation of stomatal movement;GO:0009627//systemic acquired resistance;GO:0009861//jasmonic acid …	NA	GRMZM2G162413_T02/0/[mRNA] locus=8:75985688:75990338:+	Os05t0586200-01/1187.92/[mRNA] locus=chr05:29202827:29205463:+	gi|514746185|ref|XP_004961060.1|/0/PREDICTED: probable indole-3-acetic acid-amido synthetase GH3.5-like isoform X1 [Setaria italica]
Pavir.J03741	Pavir.J03741.1_dup1	contig04963:7875-13878	38.2611	38.0038	38.1324	25.8868	21.0495	23.4682	15.2543	14.8809	15.0676	25.6688	22.7612	24.215	-0.700314	-1.33957	-0.639254	[=/=]	K14506|1|0.0|1221|sita:101781042|jasmonic acid-amino synthetase	GO:0009507//chloroplast;GO:0005773//vacuole	GO:0080123//jasmonate-amino synthetase activity;GO:0070566//adenylyltransferase activity	GO:0009864//induced systemic resistance, jasmonic acid mediated signaling pathway;GO:0009585//red, far-red light phototransduction;GO:0010193//response to ozone;GO:0009694//jasmonic acid metabolic process;GO:0031348//negative regulation of defense response;GO:0009640//photomorphogenesis;GO:0010119//regulation of stomatal movement;GO:0009627//systemic acquired resistance;GO:0009861//jasmonic acid …	NA	GRMZM2G162413_T02/0/[mRNA] locus=8:75985688:75990338:+	Os05t0586200-01/1243.43/[mRNA] locus=chr05:29202827:29205463:+	gi|514746185|ref|XP_004961060.1|/0/PREDICTED: probable indole-3-acetic acid-amido synthetase GH3.5-like isoform X1 [Setaria italica]
Pavir.Ea02445	Pavir.Ea02445.1_dup1	Chr05a:45932447-45937459	27.9403	53.1721	40.5562	40.9872	15.32	28.1536	17.7291	11.0354	14.3823	8.01017	11.9332	9.97167	-0.526601	-1.49563	-0.969032	[=/=]	K14506|1|0.0|1117|sita:101779619|jasmonic acid-amino synthetase;K14487|2|0.0|1065|sbi:SORBI_03g028240|auxin responsive GH3 gene family	GO:0009507//chloroplast;GO:0005773//vacuole	GO:0080123//jasmonate-amino synthetase activity;GO:0070566//adenylyltransferase activity	GO:0009864//induced systemic resistance, jasmonic acid mediated signaling pathway;GO:0009585//red, far-red light phototransduction;GO:0010193//response to ozone;GO:0009694//jasmonic acid metabolic process;GO:0031348//negative regulation of defense response;GO:0009640//photomorphogenesis;GO:0010119//regulation of stomatal movement;GO:0009627//systemic acquired resistance;GO:0009861//jasmonic acid …	NA	GRMZM2G091276_T02/0/[mRNA] locus=8:144700082:144702179:-	Os05t0586200-01/688.37/[mRNA] locus=chr05:29202827:29205463:+	gi|514778829|ref|XP_004969197.1|/0/PREDICTED: probable indole-3-acetic acid-amido synthetase GH3.5-like isoform X1 [Setaria italica]
Pavir.Eb02138	Pavir.Eb02138.4_dup1,Pavir.Eb02138.3_dup1,Pavir.Eb02138.2_dup1,Pavir.Eb02138.1_dup1	Chr05b:42045229-42050462	22.7384	33.0547	27.8965	21.6746	20.0244	20.8495	10.8703	9.23158	10.051	16.3411	15.3127	15.8269	-0.420074	-1.47275	-1.05268	[=/-]	K14506|1|0.0|1117|sita:101779619|jasmonic acid-amino synthetase;K14487|2|0.0|1065|sbi:SORBI_03g028240|auxin responsive GH3 gene family	GO:0009507//chloroplast;GO:0005773//vacuole;GO:0009507//chloroplast;GO:0005773//vacuole;GO:0009507//chloroplast;GO:0005773//vacuole;GO:0009507//chloroplast;GO:0005773//vacuole	GO:0080123//jasmonate-amino synthetase activity;GO:0070566//adenylyltransferase activity;GO:0080123//jasmonate-amino synthetase activity;GO:0070566//adenylyltransferase activity;GO:0080123//jasmonate-amino synthetase activity;GO:0070566//adenylyltransferase activity;GO:0080123//jasmonate-amino synthetase activity;GO:0070566//adenylyltransferase activity	GO:0009864//induced systemic resistance, jasmonic acid mediated signaling pathway;GO:0009585//red, far-red light phototransduction;GO:0010193//response to ozone;GO:0009694//jasmonic acid metabolic process;GO:0031348//negative regulation of defense response;GO:0009640//photomorphogenesis;GO:0010119//regulation of stomatal movement;GO:0009627//systemic acquired resistance;GO:0009861//jasmonic acid …	NA	GRMZM2G091276_T02/0/[mRNA] locus=8:144700082:144702179:-	Os05t0586200-01/660.617/[mRNA] locus=chr05:29202827:29205463:+	gi|514778829|ref|XP_004969197.1|/0/PREDICTED: probable indole-3-acetic acid-amido synthetase GH3.5-like isoform X1 [Setaria italica]
Pavir.Eb00183	Pavir.Eb00183.3_dup1,Pavir.Eb00183.2_dup1	Chr05b:3365346-3370767	6.65024	12.112	9.38112	6.22121	4.42068	5.32095	3.03953	3.86789	3.45371	3.42322	2.87327	3.14824	-0.818077	-1.44161	-0.623535	[=/=]	K14506|1|0.0|1083|sita:101768804|jasmonic acid-amino synthetase;K14487|2|0.0|1056|sbi:SORBI_03g001490|auxin responsive GH3 gene family	GO:0009507//chloroplast;GO:0005773//vacuole;GO:0009507//chloroplast;GO:0005773//vacuole;GO:0009507//chloroplast;GO:0005773//vacuole	GO:0080123//jasmonate-amino synthetase activity;GO:0070566//adenylyltransferase activity;GO:0080123//jasmonate-amino synthetase activity;GO:0070566//adenylyltransferase activity;GO:0080123//jasmonate-amino synthetase activity;GO:0070566//adenylyltransferase activity	GO:0009864//induced systemic resistance, jasmonic acid mediated signaling pathway;GO:0009585//red, far-red light phototransduction;GO:0010193//response to ozone;GO:0009694//jasmonic acid metabolic process;GO:0031348//negative regulation of defense response;GO:0009640//photomorphogenesis;GO:0010119//regulation of stomatal movement;GO:0009627//systemic acquired resistance;GO:0009861//jasmonic acid …	AT2G46370.4/3.31957e-06/[mRNA] locus=Chr2:19034233:19036369:+	GRMZM2G001421_T04/0/[mRNA] locus=8:26345528:26350028:+	Os01t0221100-02/791.452/[mRNA] locus=chr01:6628201:6629901:-	gi|514772409|ref|XP_004967491.1|/0/PREDICTED: probable indole-3-acetic acid-amido synthetase GH3.12-like [Setaria italica]
Pavir.Ea00135	Pavir.Ea00135.2_dup1,Pavir.Ea00135.1_dup1	Chr05a:2109765-2112656	5.61233	6.78201	6.19717	6.22343	3.33558	4.77951	1.53012	1.67708	1.6036	1.76569	2.27343	2.01956	-0.374747	-1.9503	-1.57555	[=/-]	K14506|1|0.0|750|sita:101768804|jasmonic acid-amino synthetase;K14487|2|0.0|718|sbi:SORBI_03g001490|auxin responsive GH3 gene family	GO:0009507//chloroplast;GO:0005773//vacuole;GO:0009507//chloroplast;GO:0005773//vacuole	GO:0080123//jasmonate-amino synthetase activity;GO:0070566//adenylyltransferase activity;GO:0080123//jasmonate-amino synthetase activity;GO:0070566//adenylyltransferase activity	GO:0009864//induced systemic resistance, jasmonic acid mediated signaling pathway;GO:0009585//red, far-red light phototransduction;GO:0010193//response to ozone;GO:0009694//jasmonic acid metabolic process;GO:0031348//negative regulation of defense response;GO:0009640//photomorphogenesis;GO:0010119//regulation of stomatal movement;GO:0009627//systemic acquired resistance;GO:0009861//jasmonic acid …	NA	GRMZM2G001421_T04/0/[mRNA] locus=8:26345528:26350028:+	Os01t0221100-02/1065.02/[mRNA] locus=chr01:6628201:6629901:-	gi|514772409|ref|XP_004967491.1|/0/PREDICTED: probable indole-3-acetic acid-amido synthetase GH3.12-like [Setaria italica]
COI-1, coronatine-insensitive protein 1
Pavir.Ea03420	Pavir.Ea03420.1_dup1	Chr05a:56157441-56160767	24.8657	25.9697	25.4177	36.7716	33.8657	35.3186	107.397	119.693	113.545	78.8102	78.409	78.6096	0.474597	2.15936	1.68476	[=/+]	K13463|1|0.0|1159|sita:101755570|coronatine-insensitive protein 1	GO:0019005//SCF ubiquitin ligase complex	-	GO:0010118//stomatal movement;GO:0009625//response to insect;GO:0031348//negative regulation of defense response;GO:0009867//jasmonic acid mediated signaling pathway;GO:0042742//defense response to bacterium;GO:0009611//response to wounding;GO:0009909//regulation of flower development;GO:0031146//SCF-dependent proteasomal ubiquitin-dependent protein catabolic process;GO:0009641//shade avoidance;G…	NA	GRMZM2G125411_T01/0/[mRNA] locus=3:178603134:178606417:-	Os01t0853400-01/1413.91/[mRNA] locus=chr01:36747601:36750631:+	gi|514784520|ref|XP_004970611.1|/0/PREDICTED: coronatine-insensitive protein 1-like [Setaria italica]
Pavir.J07109	Pavir.J07109.2_dup1,Pavir.J07109.1_dup1	contig10718:4415-7886	10.734	12.2182	11.4761	16.2249	16.9688	16.5969	58.1627	70.7866	64.4747	37.5376	36.5297	37.0336	0.532275	2.4901	1.95782	[=/+]	K13463|1|0.0|1145|sita:101755570|coronatine-insensitive protein 1	GO:0019005//SCF ubiquitin ligase complex;GO:0019005//SCF ubiquitin ligase complex	-	GO:0010118//stomatal movement;GO:0009625//response to insect;GO:0031348//negative regulation of defense response;GO:0009867//jasmonic acid mediated signaling pathway;GO:0042742//defense response to bacterium;GO:0009611//response to wounding;GO:0009909//regulation of flower development;GO:0031146//SCF-dependent proteasomal ubiquitin-dependent protein catabolic process;GO:0009641//shade avoidance;G…	NA	GRMZM2G125411_T01/0/[mRNA] locus=3:178603134:178606417:-	Os01t0853400-01/1378.23/[mRNA] locus=chr01:36747601:36750631:+	gi|514784520|ref|XP_004970611.1|/0/PREDICTED: coronatine-insensitive protein 1-like [Setaria italica]
JAZ, jasmonate ZIM domain-containing protein
Pavir.Ia04379	Pavir.Ia04379.1_dup1	Chr09a:80698162-80699066	35.9261	51.8569	43.8915	133.307	108.818	121.062	7.9338	23.9989	15.9664	2.95498	2.76342	2.8592	1.46374	-1.45891	-2.92264	[+/-]	K13464|1|8e-78|290|zma:100283151|jasmonate ZIM domain-containing protein	-	-	-	NA	GRMZM2G445634_T01/7.04039e-149/[mRNA] locus=1:16792519:16793064:+	Os03t0181100-01/113.487/[mRNA] locus=chr03:4249082:4249645:+	gi|226502272|ref|NP_001149525.1|/3.31955e-77/ZIM motif family protein [Zea mays]
Pavir.J21211	Pavir.J21211.1_dup1	contig230891:30-1201	4.57793	5.37296	4.97545	2.29068	2.46375	2.37721	0.962438	2.46752	1.71498	0.226671	0.63334	0.430005	-1.06556	-1.53664	-0.471081	[-/=]	K13464|1|3e-64|246|sita:101780536|jasmonate ZIM domain-containing protein	-	-	-	NA	GRMZM2G343157_T01/2.76489e-53/[mRNA] locus=1:16777335:16777829:-	Os03t0180800-01/85.7341/[mRNA] locus=chr03:4232399:4232947:-	gi|514821621|ref|XP_004985488.1|/1.39284e-63/PREDICTED: uncharacterized protein LOC101780536 [Setaria italica]
Pavir.Ib00496	Pavir.Ib00496.1_dup1	Chr09b:5234871-5236250	2.02606	3.13069	2.57837	0.662292	0.772022	0.717157	0.553066	0.375271	0.464168	0.188053	0.32182	0.254937	-1.8461	-2.47374	-0.627642	[-/=]	K13464|1|4e-62|239|sita:101780536|jasmonate ZIM domain-containing protein	-	-	-	NA	GRMZM2G343157_T01/1.33879e-55/[mRNA] locus=1:16777335:16777829:-	Os03t0180800-01/81.7694/[mRNA] locus=chr03:4232399:4232947:-	gi|514821621|ref|XP_004985488.1|/1.62676e-61/PREDICTED: uncharacterized protein LOC101780536 [Setaria italica]
Pavir.Bb01868	Pavir.Bb01868.1_dup1	Chr02b:47792118-47795111	200.311	181.239	190.775	152.451	100.224	126.338	48.6612	35.0655	41.8633	83.5788	86.2071	84.893	-0.594589	-2.18811	-1.59352	[=/-]	K13464|1|0.0|699|sita:101760884|jasmonate ZIM domain-containing protein	-	-	-	NA	GRMZM2G126507_T01/0/[mRNA] locus=7:108843749:108846006:-	Os09t0401300-01/186.834/[mRNA] locus=chr09:14056503:14060145:-	gi|514729727|ref|XP_004956768.1|/0/PREDICTED: protein TIFY 6A-like [Setaria italica]
Pavir.Ba02147	Pavir.Ba02147.1_dup1,Pavir.Ba02147.2_dup1	Chr02a:29164147-29167017	248.249	234.988	241.618	151.1	80.5925	115.846	35.3654	24.5908	29.9781	55.0806	45.1114	50.096	-1.06052	-3.01075	-1.95023	[-/-]	K13464|1|0.0|560|sita:101760884|jasmonate ZIM domain-containing protein	-	-	-	NA	GRMZM2G126507_T01/0/[mRNA] locus=7:108843749:108846006:-	Os09t0401300-01/174.94/[mRNA] locus=chr09:14056503:14060145:-	gi|514729727|ref|XP_004956768.1|/0/PREDICTED: protein TIFY 6A-like [Setaria italica]
Pavir.J35485	Pavir.J35485.1_dup1	contig53516:3033-5493	108.541	129.21	118.876	88.2013	70.3544	79.2779	50.5326	37.7928	44.1627	26.4224	36.5947	31.5085	-0.584463	-1.42855	-0.844091	[=/=]	K13464|1|2e-117|422|sita:101761171|jasmonate ZIM domain-containing protein	-	-	-	AT5G16110.1/1.49195e-07/[mRNA] locus=Chr5:5261171:5262668:-	GRMZM2G101769_T01/3.92018e-108/[mRNA] locus=2:211210924:211212841:+	Os07t0615200-01/190.799/[mRNA] locus=chr07:25348243:25349839:+	gi|514736005|ref|XP_004958300.1|/9.8103e-117/PREDICTED: protein TIFY 10B-like [Setaria italica]
MYC2, transcription factor MYC2
Pavir.J28686	Pavir.J28686.1_dup1	contig326466:2-1382	23.9246	24.6479	24.2863	16.4555	14.6564	15.5559	17.8065	22.5553	20.1809	9.05675	8.92676	8.99176	-0.642677	-0.267152	0.375524	[=/=]	K13422|1|0.0|820|zma:541694|transcription factor MYC2	-	GO:0046983//protein dimerization activity	-	AT4G16430.1/1.03852e-11/[mRNA] locus=Chr4:9267599:9269002:+	GRMZM2G001930_T01/0/[mRNA] locus=1:98354821:98356938:-	Os10t0575000-01/823.17/[mRNA] locus=chr10:22857279:22859378:+	gi|4321762|gb|AAD15818.1|/0/transcription factor MYC7E [Zea mays]
Pavir.J29021	Pavir.J29021.1_dup1	contig332040:23-1349	27.6941	26.3881	27.0411	16.2968	14.86	15.5784	10.6627	17.8143	14.2385	5.93694	5.68981	5.81337	-0.795606	-0.925352	-0.129746	[=/=]	K13422|1|0.0|761|zma:541694|transcription factor MYC2	-	GO:0046983//protein dimerization activity	-	AT4G16430.1/2.4313e-09/[mRNA] locus=Chr4:9267599:9269002:+	GRMZM2G001930_T01/0/[mRNA] locus=1:98354821:98356938:-	Os10t0575000-01/741.893/[mRNA] locus=chr10:22857279:22859378:+	gi|4321762|gb|AAD15818.1|/0/transcription factor MYC7E [Zea mays]
Pavir.J38781	Pavir.J38781.1_dup1	contig78706:2937-4358	39.4877	41.4138	40.4507	26.8016	24.4531	25.6273	18.2695	20.6463	19.4579	13.0895	10.6332	11.8614	-0.658483	-1.05581	-0.397327	[=/=]	K13422|1|1e-142|507|sbi:SORBI_01g028230|transcription factor MYC2	-	GO:0046983//protein dimerization activity	-	AT4G16430.1/1.06979e-11/[mRNA] locus=Chr4:9267599:9269002:+	GRMZM2G001930_T01/0/[mRNA] locus=1:98354821:98356938:-	Os10t0575000-01/1023.39/[mRNA] locus=chr10:22857279:22859378:+	gi|242040107|ref|XP_002467448.1|/4.36188e-142/hypothetical protein SORBIDRAFT_01g028230 [Sorghum bicolor]
Pavir.Ia03512	Pavir.Ia03512.1_dup1	Chr09a:69352812-69354530	34.3604	31.2728	32.8166	20.4369	17.4127	18.9248	9.09519	12.9479	11.0215	6.38782	4.3197	5.35376	-0.794148	-1.5741	-0.779954	[=/=]	K13422|1|9e-133|474|sbi:SORBI_01g028230|transcription factor MYC2	-	GO:0046983//protein dimerization activity	-	AT4G16430.1/3.15995e-09/[mRNA] locus=Chr4:9267599:9269002:+	GRMZM2G001930_T01/0/[mRNA] locus=1:98354821:98356938:-	Os10t0575000-01/983.74/[mRNA] locus=chr10:22857279:22859378:+	gi|242040107|ref|XP_002467448.1|/3.99267e-132/hypothetical protein SORBIDRAFT_01g028230 [Sorghum bicolor]
Pavir.J39604	Pavir.J39604.1_dup1	contig85596:3089-4140	2.87614	2.32716	2.60165	4.17294	3.97556	4.07425	1.0074	2.00479	1.50609	0.411415	0.564423	0.487919	0.647105	-0.788618	-1.43572	[=/-]	K13422|1|2e-33|144|dosa:Os10t0575000-01|transcription factor MYC2	-	GO:0046983//protein dimerization activity	-	AT4G16430.1/2.06943e-15/[mRNA] locus=Chr4:9267599:9269002:+	GRMZM2G159937_T01/0/[mRNA] locus=3:204644295:204645698:-	Os01t0705750-00/575.376/[mRNA] locus=chr01:29272201:29272884:-	gi|226494891|ref|NP_001150726.1|/6.87237e-96/DNA binding protein [Zea mays]
Pavir.J12952	Pavir.J12952.1_dup1	contig151448:982-2812	3.54737	2.92102	3.2342	4.88305	4.92448	4.90376	1.62103	2.37543	1.99823	0.509924	0.509051	0.509487	0.600482	-0.694688	-1.29517	[=/-]	K13422|1|7e-57|222|mus:103977295|transcription factor MYC2	-	GO:0046983//protein dimerization activity	-	AT4G16430.1/3.52785e-15/[mRNA] locus=Chr4:9267599:9269002:+	GRMZM2G159937_T01/0/[mRNA] locus=3:204644295:204645698:-	Os01t0705700-01/446.523/[mRNA] locus=chr01:29271457:29272878:+	gi|242054159|ref|XP_002456225.1|/0/hypothetical protein SORBIDRAFT_03g032420 [Sorghum bicolor]
