# Supplementary material for: Transcriptional and physiological data reveal the dehydration memory behavior in switchgrass (Panicum virgatum L.)
Source: Biotechnol Biofuels. 2018 Apr 2;11:91. doi: 10.1186/s13068-018-1088-x (PMC5879616; doi:10.1186/s13068-018-1088-x)
Supplement: Supplementary file 7 — Additional file 7: Table S6. Differentially expressed genes involved in other plant hormones biosynthesis and signal transduction. [file 13068_2018_1088_MOESM7_ESM.xlsx]

## Sheet: Sheet1
Table S6 Differentially expressed genes involved in other plant hormones biosynthesis and signal transduction
gene_id	transcript_id	locus	C1_1	C1_2	C1	D1_1	D1_2	D1	D2_1	D2_2	D2	R1_1	R1_2	R1	(D1/C1)log2Ratio	(D2/C1)log2Ratio	(D2/D1)log2Ratio	DMG Types	KEGG Orthology	GO Component	GO Function	GO Process	Ath	Zma	Osa	Blast nr
Auxins Biosynthesis, degradation and signal transduction
Indole-3-acetate activation I
Reaction: 3.5.1.-
Pavir.Ba03520	Pavir.Ba03520.1_dup1	Chr02a:70984697-70985444	0.249423	0.709389	0.479406	0.0976448	0.282753	0.190199	1.77892	3.84267	2.81079	0.260969	0.855269	0.558119	-1.33374	2.55166	3.8854	[-/+]	K14664|1|2e-40|166|sita:101757642|IAA-amino acid hydrolase [EC:3.5.1.-]	-	-	-	NA	GRMZM2G003789_T01/6.6786e-87/[mRNA] locus=7:25812588:25817465:+	Os07t0249700-01/180.887/[mRNA] locus=chr07:8321858:8325047:-	gi|514738437|ref|XP_004959130.1|/5.17992e-40/PREDICTED: IAA-amino acid hydrolase ILR1-like 7-like [Setaria italica]
Pavir.J36650	Pavir.J36650.1_dup1	contig61737:154-2582	0.879315	0.585521	0.732418	1.84436	2.05812	1.95124	5.93248	7.52095	6.72672	3.76716	3.26698	3.51707	1.41365	3.19916	1.78551	[+/+]	K14664|1|0.0|671|sita:101786559|IAA-amino acid hydrolase [EC:3.5.1.-]	-	GO:0016787//hydrolase activity	GO:0008152//metabolic process	NA	GRMZM2G125552_T03/0/[mRNA] locus=5:1570040:1572709:-	Os03t0836800-01/238.375/[mRNA] locus=chr03:35161308:35162984:+	gi|514812688|ref|XP_004981136.1|/0/PREDICTED: IAA-amino acid hydrolase ILR1-like 3-like [Setaria italica]
ARF, auxin response factor
Pavir.Da01885	Pavir.Da01885.1_dup1	Chr04a:42434949-42439045	2.00375	0.810387	1.40707	4.38455	2.93388	3.65922	11.8278	25.9415	18.8847	6.31503	3.8305	5.07277	1.37884	3.74645	2.36761	[+/+]	K14486|1|0.0|731|pda:103709322|auxin response factor	GO:0005634//nucleus	GO:0003677//DNA binding;GO:0046983//protein dimerization activity	GO:0009785//blue light signaling pathway;GO:0009638//phototropism;GO:0006355//regulation of transcription, DNA-templated;GO:0048366//leaf development;GO:0048527//lateral root development;GO:0009723//response to ethylene;GO:0009734//auxin-activated signaling pathway	AT1G19850.1/3.9887e-12/[mRNA] locus=Chr1:6887353:6891182:+	GRMZM2G160005_T01/0/[mRNA] locus=9:11123917:11134566:-	Os06t0196700-01/827.135/[mRNA] locus=chr06:4926492:4928364:+	gi|514760622|ref|XP_004964586.1|/0/PREDICTED: auxin response factor 16-like [Setaria italica]
Pavir.J39476	Pavir.J39476.1_dup1	contig84458:432-3679	3.7723	1.2538	2.51305	7.18932	4.89207	6.0407	16.0722	35.6219	25.847	10.1917	5.08817	7.63994	1.26528	3.36249	2.09721	[+/+]	K14486|1|0.0|649|pda:103709322|auxin response factor	-	-	-	AT5G20730.1/7.87908e-14/[mRNA] locus=Chr5:7016704:7021504:-	GRMZM2G160005_T01/0/[mRNA] locus=9:11123917:11134566:-	Os02t0141100-00/55.9988/[mRNA] locus=chr02:2208021:2214488:-	gi|514760622|ref|XP_004964586.1|/0/PREDICTED: auxin response factor 16-like [Setaria italica]
GH3, auxin responsive GH3 gene family
Pavir.Ia03000	Pavir.Ia03000.1_dup1	Chr09a:60889028-60891479	1.10313	2.19383	1.64848	1.17532	0.176586	0.675953	4.34193	8.93219	6.63706	2.23646	1.27303	1.75474	-1.28614	2.00941	3.29555	[-/+]	K14487|1|0.0|1134|sita:101770279|auxin responsive GH3 gene family	-	GO:0010279//indole-3-acetic acid amido synthetase activity	-	AT2G23170.1/4.50973e-12/[mRNA] locus=Chr2:9864125:9866502:-	GRMZM2G068701_T01/0/[mRNA] locus=1:75958679:75960724:+	Os07t0592600-01/1683.51/[mRNA] locus=chr07:24150005:24151916:-	gi|514818521|ref|XP_004983963.1|/0/PREDICTED: probable indole-3-acetic acid-amido synthetase GH3.8-like [Setaria italica]
Brassinosteroids Biosynthesis, degradation and signal transduction
Pathway: brassinosteroids inactivation
EC Number: 2.4.1.-
gene_id	transcript_id	locus	C1_1	C1_2	C1	D1_1	D1_2	D1	D2_1	D2_2	D2	R1_1	R1_2	R1	(D1/C1)log2Ratio	(D2/C1)log2Ratio	(D2/D1)log2Ratio	DMG Types	KEGG Orthology	GO Component	GO Function	GO Process	Ath	Zma	Osa	Blast nr
Pavir.Da01932	Pavir.Da01932.1_dup1	Chr04a:43031841-43033225	0.192419	0.300513	0.246466	0.273398	0.859325	0.566362	2.44807	4.40818	3.42812	1.04881	1.60756	1.32818	1.20033	3.79796	2.59762	[+/+]	K13496|1|2e-120|432|mus:103969971|UDP-glucosyl transferase 73C [EC:2.4.1.-]	-	GO:0080046//quercetin 4'-O-glucosyltransferase activity;GO:0050502//cis-zeatin O-beta-D-glucosyltransferase activity;GO:0080043//quercetin 3-O-glucosyltransferase activity;GO:0080044//quercetin 7-O-glucosyltransferase activity;GO:0050403//trans-zeatin O-beta-D-glucosyltransferase activity	GO:0016131//brassinosteroid metabolic process;GO:0010224//response to UV-B;GO:0051555//flavonol biosynthetic process	AT4G15550.1/6.21242e-07/[mRNA] locus=Chr4:8877877:8879301:-	GRMZM2G148277_T01/0/[mRNA] locus=5:140764268:140765464:+	Os03t0358800-00/331.546/[mRNA] locus=chr03:13915989:13917506:+	gi|514824466|ref|XP_004986891.1|/0/PREDICTED: UDP-glycosyltransferase 73C5-like [Setaria italica]
Pavir.Ia03032	Pavir.Ia03032.1_dup1	Chr09a:61306249-61307805	3.46553	9.57147	6.5185	4.03621	1.93545	2.98583	0.818755	0.245653	0.532204	0.901742	1.33347	1.11761	-1.12641	-3.61449	-2.48808	[-/-]	K13496|1|1e-131|470|mus:103969971|UDP-glucosyl transferase 73C [EC:2.4.1.-]	-	GO:0080046//quercetin 4'-O-glucosyltransferase activity;GO:0050502//cis-zeatin O-beta-D-glucosyltransferase activity;GO:0080043//quercetin 3-O-glucosyltransferase activity;GO:0080044//quercetin 7-O-glucosyltransferase activity;GO:0050403//trans-zeatin O-beta-D-glucosyltransferase activity	GO:0016131//brassinosteroid metabolic process;GO:0010224//response to UV-B;GO:0051555//flavonol biosynthetic process	NA	GRMZM2G403740_T01/1.56151e-169/[mRNA] locus=9:8354542:8356068:-	Os03t0358800-00/470.311/[mRNA] locus=chr03:13915989:13917506:+	gi|514824466|ref|XP_004986891.1|/0/PREDICTED: UDP-glycosyltransferase 73C5-like [Setaria italica]
TCH4, xyloglucan:xyloglucosyl transferase TCH4 [EC:2.4.1.207]
Pavir.Da00153	Pavir.Da00153.1_dup1	Chr04a:2396130-2397507	26.3734	9.60238	17.9879	1.90543	0.653011	1.27922	0.169868	0.489536	0.329702	2.03825	0.747232	1.39274	-3.81369	-5.76972	-1.95603	[-/-]	K14504|1|1e-151|536|zma:100284736|xyloglucan:xyloglucosyl transferase TCH4 [EC:2.4.1.207];K08235|2|1e-150|533|sbi:SORBI_10g028550|xyloglucan:xyloglucosyl transferase [EC:2.4.1.207]	GO:0009505//plant-type cell wall;GO:0016023//cytoplasmic membrane-bounded vesicle;GO:0005886//plasma membrane;GO:0048046//apoplast	GO:0004553//hydrolase activity, hydrolyzing O-glycosyl compounds;GO:0016762//xyloglucan:xyloglucosyl transferase activity;GO:0080039//xyloglucan endotransglucosylase activity	GO:0010411//xyloglucan metabolic process;GO:0080022//primary root development;GO:0009739//response to gibberellin;GO:0009409//response to cold;GO:0009741//response to brassinosteroid;GO:0009408//response to heat;GO:0042545//cell wall modification;GO:0009733//response to auxin;GO:0007568//aging;GO:0009612//response to mechanical stimulus	AT5G57550.1/2.22737e-06/[mRNA] locus=Chr5:23305055:23306384:-	AC210669.3_FGT001/0/[mRNA] locus=8:53326211:53327094:+	Os06t0696400-01/755.77/[mRNA] locus=chr06:29133211:29134348:+	gi|514767022|ref|XP_004966141.1|/2.82851e-158/PREDICTED: xyloglucan endotransglucosylase/hydrolase protein 22-like [Setaria italica]
Pavir.Db00109	Pavir.Db00109.1_dup1	Chr04b:1737251-1738596	42.051	36.5896	39.3203	4.5411	7.84916	6.19513	0.242862	1.21863	0.730747	7.34941	0.169582	3.75949	-2.66607	-5.74976	-3.08369	[-/-]	K14504|1|8e-154|543|sbi:SORBI_10g028580|xyloglucan:xyloglucosyl transferase TCH4 [EC:2.4.1.207];K08235|2|2e-153|542|sita:101771748|xyloglucan:xyloglucosyl transferase [EC:2.4.1.207]	GO:0009505//plant-type cell wall;GO:0005737//cytoplasm;GO:0005886//plasma membrane;GO:0048046//apoplast	GO:0004553//hydrolase activity, hydrolyzing O-glycosyl compounds;GO:0016762//xyloglucan:xyloglucosyl transferase activity;GO:0080039//xyloglucan endotransglucosylase activity	GO:0010411//xyloglucan metabolic process;GO:0080022//primary root development;GO:0009739//response to gibberellin;GO:0009409//response to cold;GO:0009741//response to brassinosteroid;GO:0009408//response to heat;GO:0042545//cell wall modification;GO:0009733//response to auxin;GO:0007568//aging;GO:0009612//response to mechanical stimulus	AT5G57550.1/2.35617e-12/[mRNA] locus=Chr5:23305055:23306384:-	GRMZM2G166944_T01/0/[mRNA] locus=5:54172214:54173212:-	Os06t0697000-02/809.293/[mRNA] locus=chr06:29156719:29157756:-	gi|242096892|ref|XP_002438936.1|/3.4914e-153/hypothetical protein SORBIDRAFT_10g028580 [Sorghum bicolor]
Pavir.Ba01006	Pavir.Ba01006.1_dup1	Chr02a:12144471-12147017	4.63223	4.45851	4.54537	1.94878	1.2488	1.59879	0.204948	0.991413	0.598181	1.44192	0.657091	1.0495	-1.50741	-2.92574	-1.41833	[-/-]	K08235|1|1e-172|606|sita:101759668|xyloglucan:xyloglucosyl transferase [EC:2.4.1.207]	GO:0048046//apoplast;GO:0005618//cell wall	GO:0004553//hydrolase activity, hydrolyzing O-glycosyl compounds;GO:0016762//xyloglucan:xyloglucosyl transferase activity	GO:0006073//cellular glucan metabolic process	NA	GRMZM2G413044_T01/0/[mRNA] locus=7:148463902:148465147:+	Os07t0480800-01/805.329/[mRNA] locus=chr07:17490887:17492480:+	gi|514733525|ref|XP_004957690.1|/6.2958e-172/PREDICTED: probable xyloglucan endotransglucosylase/hydrolase protein 32-like [Setaria italica]
Pavir.Ga00704	Pavir.Ga00704.1_dup1	Chr07a:8743218-8744516	4.50444	1.76774	3.13609	20.3893	54.9362	37.6628	0.598239	1.97641	1.28732	0.341987	0.926216	0.634101	3.5861	-1.28459	-4.87069	[+/-]	K14504|1|6e-94|344|vvi:100266747|xyloglucan:xyloglucosyl transferase TCH4 [EC:2.4.1.207];K08235|2|8e-94|344|egu:105049188|xyloglucan:xyloglucosyl transferase [EC:2.4.1.207]	GO:0048046//apoplast;GO:0005618//cell wall	GO:0004553//hydrolase activity, hydrolyzing O-glycosyl compounds;GO:0016762//xyloglucan:xyloglucosyl transferase activity	GO:0006073//cellular glucan metabolic process	NA	GRMZM2G392125_T01/0/[mRNA] locus=2:11829319:11830404:+	Os04t0604300-01/745.858/[mRNA] locus=chr04:30482370:30483424:-	gi|514803656|ref|XP_004976712.1|/1.47112e-144/PREDICTED: probable xyloglucan endotransglucosylase/hydrolase protein 23-like [Setaria italica]
Pavir.Gb00581	Pavir.Gb00581.1_dup1	Chr07b:6120717-6122028	13.5133	7.29407	10.4037	17.5553	45.9679	31.7616	0.490882	1.53075	1.01081	0.647463	1.06142	0.854443	1.61019	-3.3635	-4.9737	[+/-]	K08235|1|2e-96|352|mus:103976879|xyloglucan:xyloglucosyl transferase [EC:2.4.1.207];K14504|3|4e-96|352|vvi:100266747|xyloglucan:xyloglucosyl transferase TCH4 [EC:2.4.1.207]	GO:0048046//apoplast;GO:0005618//cell wall	GO:0004553//hydrolase activity, hydrolyzing O-glycosyl compounds;GO:0016762//xyloglucan:xyloglucosyl transferase activity	GO:0006073//cellular glucan metabolic process	NA	GRMZM2G392125_T01/0/[mRNA] locus=2:11829319:11830404:+	Os04t0604300-01/716.123/[mRNA] locus=chr04:30482370:30483424:-	gi|514803656|ref|XP_004976712.1|/5.19546e-148/PREDICTED: probable xyloglucan endotransglucosylase/hydrolase protein 23-like [Setaria italica]
Cytokinins Biosynthesis, degradation and signal transduction
Cytokinin-O-glucosides biosynthesis
Reaction: 2.4.1.215
gene_id	transcript_id	locus	C1_1	C1_2	C1	D1_1	D1_2	D1	D2_1	D2_2	D2	R1_1	R1_2	R1	(D1/C1)log2Ratio	(D2/C1)log2Ratio	(D2/D1)log2Ratio	DMG Types	KEGG Orthology	GO Component	GO Function	GO Process	Ath	Zma	Osa	Blast nr
Pavir.Da01932	Pavir.Da01932.1_dup1	Chr04a:43031841-43033225	0.192419	0.300513	0.246466	0.273398	0.859325	0.566362	2.44807	4.40818	3.42812	1.04881	1.60756	1.32818	1.20033	3.79796	2.59762	[+/+]	K13496|1|2e-120|432|mus:103969971|UDP-glucosyl transferase 73C [EC:2.4.1.-]	-	GO:0080046//quercetin 4'-O-glucosyltransferase activity;GO:0050502//cis-zeatin O-beta-D-glucosyltransferase activity;GO:0080043//quercetin 3-O-glucosyltransferase activity;GO:0080044//quercetin 7-O-glucosyltransferase activity;GO:0050403//trans-zeatin O-beta-D-glucosyltransferase activity	GO:0016131//brassinosteroid metabolic process;GO:0010224//response to UV-B;GO:0051555//flavonol biosynthetic process	AT4G15550.1/6.21242e-07/[mRNA] locus=Chr4:8877877:8879301:-	GRMZM2G148277_T01/0/[mRNA] locus=5:140764268:140765464:+	Os03t0358800-00/331.546/[mRNA] locus=chr03:13915989:13917506:+	gi|514824466|ref|XP_004986891.1|/0/PREDICTED: UDP-glycosyltransferase 73C5-like [Setaria italica]
Pavir.J26163	Pavir.J26163.1_dup1	contig290340:2-938	0.231899	0.475588	0.353743	0.694847	0.927103	0.810975	2.16703	1.95382	2.06043	0.885445	1.47216	1.1788	1.19695	2.54217	1.34521	[+/+]	K13495|1|3e-163|574|sita:101773859|cis-zeatin O-glucosyltransferase [EC:2.4.1.215]	-	GO:0016758//transferase activity, transferring hexosyl groups	GO:0008152//metabolic process	NA	GRMZM2G075387_T01/4.17571e-141/[mRNA] locus=2:215260296:215261666:-	Os07t0660500-00/436.611/[mRNA] locus=chr07:27846318:27847754:-	gi|514736886|ref|XP_004958585.1|/1.21936e-162/PREDICTED: cis-zeatin O-glucosyltransferase 1-like [Setaria italica]
Pavir.Ia03032	Pavir.Ia03032.1_dup1	Chr09a:61306249-61307805	3.46553	9.57147	6.5185	4.03621	1.93545	2.98583	0.818755	0.245653	0.532204	0.901742	1.33347	1.11761	-1.12641	-3.61449	-2.48808	[-/-]	K13496|1|1e-131|470|mus:103969971|UDP-glucosyl transferase 73C [EC:2.4.1.-]	-	GO:0080046//quercetin 4'-O-glucosyltransferase activity;GO:0050502//cis-zeatin O-beta-D-glucosyltransferase activity;GO:0080043//quercetin 3-O-glucosyltransferase activity;GO:0080044//quercetin 7-O-glucosyltransferase activity;GO:0050403//trans-zeatin O-beta-D-glucosyltransferase activity	GO:0016131//brassinosteroid metabolic process;GO:0010224//response to UV-B;GO:0051555//flavonol biosynthetic process	NA	GRMZM2G403740_T01/1.56151e-169/[mRNA] locus=9:8354542:8356068:-	Os03t0358800-00/470.311/[mRNA] locus=chr03:13915989:13917506:+	gi|514824466|ref|XP_004986891.1|/0/PREDICTED: UDP-glycosyltransferase 73C5-like [Setaria italica]
Pavir.J10676	Pavir.J10676.1_dup1	contig133425:515-1435	1.06563	3.94626	2.50595	1.70292	0.800972	1.25195	0.14749	0.0429537	0.095222	0.783502	0.22908	0.506291	-1.00118	-4.71792	-3.71673	[-/-]	K13496|1|1e-47|190|pda:103708808|UDP-glucosyl transferase 73C [EC:2.4.1.-]	-	GO:0080046//quercetin 4'-O-glucosyltransferase activity;GO:0050502//cis-zeatin O-beta-D-glucosyltransferase activity;GO:0080043//quercetin 3-O-glucosyltransferase activity;GO:0080044//quercetin 7-O-glucosyltransferase activity;GO:0050403//trans-zeatin O-beta-D-glucosyltransferase activity	GO:0016131//brassinosteroid metabolic process;GO:0010224//response to UV-B;GO:0051555//flavonol biosynthetic process	NA	GRMZM2G148277_T01/2.52183e-102/[mRNA] locus=5:140764268:140765464:+	Os03t0358800-00/285.952/[mRNA] locus=chr03:13915989:13917506:+	gi|514824466|ref|XP_004986891.1|/9.9934e-77/PREDICTED: UDP-glycosyltransferase 73C5-like [Setaria italica]
Pathway: cytokinins degradation
ARR-A, two-component response regulator ARR-A family
Pavir.Ca00031	Pavir.Ca00031.1_dup1	Chr03a:674469-680225	10.6292	8.69382	9.66149	2.34228	5.9869	4.16459	0.476069	0.500424	0.488246	1.02054	2.18208	1.60131	-1.21407	-4.30657	-3.09249	[-/-]	K14492|1|6e-97|354|sita:101756833|two-component response regulator ARR-A family	GO:0009536//plastid;GO:0005634//nucleus	GO:0000156//phosphorelay response regulator activity	GO:0000160//phosphorelay signal transduction system;GO:0035556//intracellular signal transduction;GO:0006355//regulation of transcription, DNA-templated;GO:0007623//circadian rhythm;GO:0009736//cytokinin-activated signaling pathway	AT3G57040.1/1.34099e-13/[mRNA] locus=Chr3:21110059:21111228:+	GRMZM2G129954_T01/9.22291e-81/[mRNA] locus=10:1723135:1725062:-	Os12t0139400-01/416.787/[mRNA] locus=chr12:1915993:1917598:+	gi|514805292|ref|XP_004977508.1|/2.55525e-96/PREDICTED: two-component response regulator ARR9-like isoform X2 [Setaria italica]
Pavir.Gb00249	Pavir.Gb00249.1_dup1	Chr07b:2327386-2328547	18.9708	16.2638	17.6173	7.74172	5.13399	6.43785	0.364033	0.0762503	0.220142	0.390696	0.724026	0.557361	-1.45234	-6.32242	-4.87008	[-/-]	K14492|1|3e-77|289|sita:101781296|two-component response regulator ARR-A family	GO:0005739//mitochondrion;GO:0009536//plastid;GO:0005634//nucleus	GO:0000156//phosphorelay response regulator activity	GO:0000160//phosphorelay signal transduction system;GO:0035556//intracellular signal transduction;GO:0010114//response to red light;GO:0009735//response to cytokinin;GO:0006355//regulation of transcription, DNA-templated;GO:0007623//circadian rhythm	NA	GRMZM2G392101_T01/2.67152e-133/[mRNA] locus=10:147845186:147845776:+	Os04t0673300-01/448.505/[mRNA] locus=chr04:34376080:34376696:+	gi|514742294|ref|XP_004960106.1|/1.21319e-76/PREDICTED: two-component response regulator ARR6-like [Setaria italica]
Ethylene Biosynthesis, degradation and signal transduction
Pathway: ethylene biosynthesis I
EC 4.4.1.14 -- 1-aminocyclopropane-1-carboxylate synthase
gene_id	transcript_id	locus	C1_1	C1_2	C1	D1_1	D1_2	D1	D2_1	D2_2	D2	R1_1	R1_2	R1	(D1/C1)log2Ratio	(D2/C1)log2Ratio	(D2/D1)log2Ratio	DMG Types	KEGG Orthology	GO Component	GO Function	GO Process	Ath	Zma	Osa	Blast nr
Pavir.J11398	Pavir.J11398.1_dup1,Pavir.J11398.2_dup1	contig13927:5464-8253	3.93745	2.36674	3.15209	18.1961	25.0027	21.5994	0.514608	1.02333	0.768971	1.13132	1.69879	1.41506	2.77661	-2.03531	-4.81192	[+/-]	K01762|1|0.0|717|sita:101756021|1-aminocyclopropane-1-carboxylate synthase [EC:4.4.1.14]	-	GO:0030170//pyridoxal phosphate binding;GO:0003824//catalytic activity;GO:0030170//pyridoxal phosphate binding;GO:0003824//catalytic activity	GO:0009753//response to jasmonic acid;GO:0009611//response to wounding;GO:0009612//response to mechanical stimulus;GO:0009058//biosynthetic process;GO:0008631//intrinsic apoptotic signaling pathway in response to oxidative stress;GO:0009733//response to auxin;GO:0009723//response to ethylene;GO:0009753//response to jasmonic acid;GO:0009611//response to wounding;GO:0009612//response to mechanical …	NA	GRMZM2G164405_T01/0/[mRNA] locus=2:15889677:15892716:+	Os04t0578000-01/1193.87/[mRNA] locus=chr04:29132327:29134466:-	gi|514803366|ref|XP_004976571.1|/0/PREDICTED: 1-aminocyclopropane-1-carboxylate synthase-like [Setaria italica]
EC 1.14.17.4 -- aminocyclopropanecarboxylate oxidase
Pavir.Ca01179	Pavir.Ca01179.1_dup1	Chr03a:13437812-13439345	44.1841	27.8843	36.0342	141.18	160.997	151.089	7.44396	6.75552	7.09974	14.3073	14.0974	14.2024	2.06796	-2.34353	-4.41149	[+/-]	K05933|1|6e-170|597|sita:101781172|aminocyclopropanecarboxylate oxidase [EC:1.14.17.4]	-	GO:0016706//oxidoreductase activity, acting on paired donors, with incorporation or reduction of molecular oxygen, 2-oxoglutarate as one donor, and incorporation of one atom each of oxygen into both donors	GO:0055114//oxidation-reduction process	AT1G77330.1/2.59302e-09/[mRNA] locus=Chr1:29063215:29064447:-	GRMZM2G166639_T01/0/[mRNA] locus=10:90474299:90475369:+	Os05t0149400-01/918.323/[mRNA] locus=chr05:2825446:2826647:+	gi|514742991|ref|XP_004960279.1|/2.43236e-169/PREDICTED: 1-aminocyclopropane-1-carboxylate oxidase-like [Setaria italica]
Pavir.Ca01180	Pavir.Ca01180.1_dup1,Pavir.Ca01180.2_dup1	Chr03a:13449206-13450987	4.48309	2.63072	3.55691	13.251	16.0267	14.6389	0.745808	0.379447	0.562628	1.15324	0.713647	0.933444	2.04111	-2.66037	-4.70148	[+/-]	K05933|1|2e-171|602|sita:101781172|aminocyclopropanecarboxylate oxidase [EC:1.14.17.4]	-	GO:0016706//oxidoreductase activity, acting on paired donors, with incorporation or reduction of molecular oxygen, 2-oxoglutarate as one donor, and incorporation of one atom each of oxygen into both donors;GO:0016706//oxidoreductase activity, acting on paired donors, with incorporation or reduction of molecular oxygen, 2-oxoglutarate as one donor, and incorporation of one atom each of oxygen into…	GO:0055114//oxidation-reduction process;GO:0055114//oxidation-reduction process	AT1G77330.1/2.409e-09/[mRNA] locus=Chr1:29063215:29064447:-	GRMZM2G166639_T01/0/[mRNA] locus=10:90474299:90475369:+	Os05t0149400-01/1005.55/[mRNA] locus=chr05:2825446:2826647:+	gi|514742991|ref|XP_004960279.1|/1.21353e-170/PREDICTED: 1-aminocyclopropane-1-carboxylate oxidase-like [Setaria italica]
Pavir.J04626	Pavir.J04626.1_dup1	contig06559:3179-5469	89.6705	30.6765	60.1735	14.5669	21.4609	18.0139	4.15709	12.6046	8.38083	4.57241	1.9047	3.23856	-1.74002	-2.84396	-1.10395	[-/-]	K05933|1|1e-169|596|sita:101756803|aminocyclopropanecarboxylate oxidase [EC:1.14.17.4]	GO:0005886//plasma membrane;GO:0005618//cell wall	GO:0005507//copper ion binding;GO:0016706//oxidoreductase activity, acting on paired donors, with incorporation or reduction of molecular oxygen, 2-oxoglutarate as one donor, and incorporation of one atom each of oxygen into both donors	GO:0009727//detection of ethylene stimulus;GO:0009693//ethylene biosynthetic process;GO:0009651//response to salt stress;GO:0055114//oxidation-reduction process;GO:0009620//response to fungus	AT1G05010.1/6.32431e-13/[mRNA] locus=Chr1:1431419:1432695:-	GRMZM2G052422_T01/0/[mRNA] locus=5:210776637:210778717:+	Os02t0771600-01/1088.81/[mRNA] locus=chr02:32560397:32562275:+	gi|514718711|ref|XP_004954061.1|/4.92509e-169/PREDICTED: 1-aminocyclopropane-1-carboxylate oxidase 1-like [Setaria italica]
MPK6, mitogen-activated protein kinase 6 [EC:2.7.11.24]
Pavir.Ea02535	Pavir.Ea02535.1_dup1	Chr05a:46972556-46974065	1.36436	2.11204	1.7382	10.7293	8.86441	9.79683	2.72202	6.22544	4.47373	1.01974	0.644642	0.83219	2.49472	1.36388	-1.13084	[+/-]	K04421|1|2e-56|221|pmum:103318984|mitogen-activated protein kinase kinase kinase 3 [EC:2.7.11.25];K11228|2|3e-56|220|egu:105044694|mitogen-activated protein kinase kinase kinase [EC:2.7.11.1]	-	GO:0004672//protein kinase activity;GO:0000166//nucleotide binding	-	NA	GRMZM2G165099_T01/0/[mRNA] locus=3:205374539:205375966:-	Os01t0699400-01/613.04/[mRNA] locus=chr01:28933954:28935189:+	gi|514790614|ref|XP_004972119.1|/0/PREDICTED: mitogen-activated protein kinase kinase kinase A-like [Setaria italica]
Pavir.J37477	Pavir.J37477.1_dup1	contig68272:3460-4668	0.685934	0.526982	0.606458	3.28856	0.633819	1.96119	1.82152	11.0664	6.44396	0.612311	0.01	0.311156	1.69325	3.40947	1.71622	[+/+]	K11228|1|1e-50|201|egu:105044694|mitogen-activated protein kinase kinase kinase [EC:2.7.11.1];K04421|2|1e-45|184|atr:18427725|mitogen-activated protein kinase kinase kinase 3 [EC:2.7.11.25];K04420|5|6e-35|149|pda:103711039|mitogen-activated protein kinase kinase kinase 2 [EC:2.7.11.25]	-	GO:0005524//ATP binding;GO:0004674//protein serine/threonine kinase activity	GO:0006468//protein phosphorylation	NA	AC204050.4_FGT006/0/[mRNA] locus=6:162141712:162143124:-	Os05t0545300-01/557.534/[mRNA] locus=chr05:27068630:27069949:-	gi|514747304|ref|XP_004961334.1|/0/PREDICTED: mitogen-activated protein kinase kinase kinase NPK1-like [Setaria italica]
Pavir.Ca00945	Pavir.Ca00945.1_dup1	Chr03a:10490755-10495955	112.005	108.996	110.501	71.1814	30.5005	50.8409	17.5045	13.5404	15.5225	8.16593	10.695	9.43047	-1.11999	-2.83163	-1.71163	[-/-]	K04371|1|0.0|875|bdi:100844368|mitogen-activated protein kinase 1/3 [EC:2.7.11.24]	-	GO:0004707//MAP kinase activity;GO:0005524//ATP binding	GO:0000165//MAPK cascade;GO:0006468//protein phosphorylation	AT2G42880.1/4.81591e-52/[mRNA] locus=Chr2:17840572:17843947:-	GRMZM2G034052_T01/0/[mRNA] locus=8:70550243:70553568:-	Os05t0566400-01/1271.18/[mRNA] locus=chr05:28189352:28193896:-	gi|514746793|ref|XP_004961205.1|/0/PREDICTED: mitogen-activated protein kinase 7-like [Setaria italica]
ERF1, ethylene-responsive transcription factor 1
Pavir.Ib03413
Pavir.J37124	Pavir.J37124.1_dup1	contig65375:1957-2839	0.135019	0.0686481	0.101834	0.237867	0.404809	0.321338	2.32801	3.68592	3.00697	0.353834	0.484922	0.419378	1.65788	4.88402	3.22615	[+/+]	K14516|1|1e-50|200|obr:102721109|ethylene-responsive transcription factor 1	-	-	GO:0006351//transcription, DNA-templated	NA	GRMZM2G123119_T01/2.69265e-74/[mRNA] locus=7:52755654:52756427:-	Os07t0410700-01/190.799/[mRNA] locus=chr07:12847634:12848353:-	gi|514727629|ref|XP_004956268.1|/7.59177e-95/PREDICTED: ethylene-responsive transcription factor 1B-like [Setaria italica]
Gibberellins and Gibberellin Precursors Biosynthesis, degradation and signal transduction
Pathway: gibberellin biosynthesis I (non C-3, non C-13 hydroxylation)
EC 1.14.11 -- With 2-oxoglutarate as one donor, and incorporation of one atom each of oxygen into each donors
gene_id	transcript_id	locus	C1_1	C1_2	C1	D1_1	D1_2	D1	D2_1	D2_2	D2	R1_1	R1_2	R1	(D1/C1)log2Ratio	(D2/C1)log2Ratio	(D2/D1)log2Ratio	DMG Types	KEGG Orthology	GO Component	GO Function	GO Process	Ath	Zma	Osa	Blast nr
Pavir.Gb01412	Pavir.Gb01412.2_dup1,Pavir.Gb01412.1_dup1	Chr07b:18727087-18728748	7.92035	5.82321	6.87178	2.2817	1.4089	1.8453	15.6522	39.3522	27.5022	10.6481	10.1889	10.4185	-1.89683	2.00079	3.89762	[-/+]	K04124|1|2e-26|120|tcc:TCM_037958|gibberellin 3-beta-dioxygenase [EC:1.14.11.15];K04125|2|1e-24|115|bdi:100844598|gibberellin 2-oxidase [EC:1.14.11.13];K05282|4|3e-24|114|egu:105043222|gibberellin 20-oxidase [EC:1.14.11.12]	-	GO:0016706//oxidoreductase activity, acting on paired donors, with incorporation or reduction of molecular oxygen, 2-oxoglutarate as one donor, and incorporation of one atom each of oxygen into both donors;GO:0016706//oxidoreductase activity, acting on paired donors, with incorporation or reduction of molecular oxygen, 2-oxoglutarate as one donor, and incorporation of one atom each of oxygen into…	GO:0055114//oxidation-reduction process;GO:0055114//oxidation-reduction process	NA	GRMZM2G121700_T01/0/[mRNA] locus=2:38192648:38193765:+	Os04t0475600-01/908.411/[mRNA] locus=chr04:23795890:23797110:-	gi|242076198|ref|XP_002448035.1|/2.99292e-155/hypothetical protein SORBIDRAFT_06g019950 [Sorghum bicolor]
Pavir.J05949	Pavir.J05949.1_dup1	contig09731:8920-11910	9.5291	3.49178	6.51044	4.49946	0.907131	2.7033	0.241356	0.296114	0.268735	0.72465	1.23251	0.978582	-1.26804	-4.5985	-3.33046	[-/-]	K05282|1|4e-114|412|mus:103968827|gibberellin 20-oxidase [EC:1.14.11.12]	-	GO:0005506//iron ion binding;GO:0045544//gibberellin 20-oxidase activity	GO:0009628//response to abiotic stimulus;GO:0009826//unidimensional cell growth;GO:0009686//gibberellin biosynthetic process;GO:0055114//oxidation-reduction process	NA	GRMZM5G818961_T01/0/[mRNA] locus=3:170899745:170902419:+	Os01t0883800-01/656.652/[mRNA] locus=chr01:38382387:38385208:+	gi|514785335|ref|XP_004970813.1|/0/PREDICTED: gibberellin 20 oxidase 2-like [Setaria italica]
Pathway: gibberellin inactivation III (epoxidation)
PIF4, phytochrome-interacting factor 4
Pavir.J12143	Pavir.J12143.1_dup1,Pavir.J12143.2_dup1,Pavir.J12143.3_dup1	contig14473:1135-4764	23.7804	14.694	19.2372	7.59913	3.00039	5.29976	1.04855	1.4831	1.26583	2.75213	5.85759	4.30486	-1.8599	-3.92575	-2.06585	[-/-]	K16189|1|0.0|663|sita:101775649|phytochrome-interacting factor 4	-	GO:0046983//protein dimerization activity;GO:0046983//protein dimerization activity	-	AT3G59060.4/4.95023e-11/[mRNA] locus=Chr3:21828189:21829895:-	GRMZM2G065374_T01/0/[mRNA] locus=1:283601617:283604922:-	Os03t0782500-01/335.511/[mRNA] locus=chr03:32433290:32435037:+	gi|514813510|ref|XP_004981538.1|/0/PREDICTED: transcription factor PIF4-like isoform X1 [Setaria italica]
Salicylic acid Biosynthesis, degradation and signal transduction
TGA, transcription factor TGA
gene_id	transcript_id	locus	C1_1	C1_2	C1	D1_1	D1_2	D1	D2_1	D2_2	D2	R1_1	R1_2	R1	(D1/C1)log2Ratio	(D2/C1)log2Ratio	(D2/D1)log2Ratio	DMG Types	KEGG Orthology	GO Component	GO Function	GO Process	Ath	Zma	Osa	Blast nr
Pavir.Ab00132	Pavir.Ab00132.1_dup1	Chr01b:1905356-1907321	12.7975	5.51496	9.15625	5.59281	3.30071	4.44676	0.878761	1.0573	0.968028	1.79681	1.72025	1.75853	-1.042	-3.24164	-2.19963	[-/-]	K09060|1|5e-100|364|sita:101756519|plant G-box-binding factor	GO:0005634//nucleus	GO:0003700//sequence-specific DNA binding transcription factor activity;GO:0043565//sequence-specific DNA binding	GO:0006355//regulation of transcription, DNA-templated	NA	GRMZM2G153144_T01/4.60515e-162/[mRNA] locus=5:74151302:74154992:+	Os02t0128200-02/248.287/[mRNA] locus=chr02:1457918:1461239:+	gi|514710417|ref|XP_004952026.1|/1.90551e-99/PREDICTED: transcription factor HBP-1a-like [Setaria italica]
Pavir.Ab00259	Pavir.Ab00259.1_dup1	Chr01b:3143077-3146174	12.6338	6.03493	9.33435	4.38581	4.55771	4.47176	1.18832	1.38813	1.28822	1.92656	2.04048	1.98352	-1.06171	-2.85717	-1.79546	[-/-]	K09060|1|2e-141|502|sita:101756519|plant G-box-binding factor	GO:0005634//nucleus	GO:0003700//sequence-specific DNA binding transcription factor activity;GO:0043565//sequence-specific DNA binding	GO:0006355//regulation of transcription, DNA-templated	NA	GRMZM2G153144_T01/0/[mRNA] locus=5:74151302:74154992:+	Os02t0128200-02/456.434/[mRNA] locus=chr02:1457918:1461239:+	gi|514710417|ref|XP_004952026.1|/9.80554e-141/PREDICTED: transcription factor HBP-1a-like [Setaria italica]
PR1, pathogenesis-related protein 1
Pavir.Ea03024	Pavir.Ea03024.1_dup1	Chr05a:52798407-52799076	0.01	0.01	0.01	0.115466	0.01	0.062733	0.749252	52.6028	26.676	0.102683	0.01	0.0563415	5.86377	14.7033	8.83949	[+/+]	K14297|1|4e-15|81.6|zma:103640102|nuclear pore complex protein Nup98-Nup96	GO:0016023//cytoplasmic membrane-bounded vesicle	-	GO:0009651//response to salt stress;GO:0009817//defense response to fungus, incompatible interaction	NA	GRMZM2G092474_T01/1.11045e-174/[mRNA] locus=3:186793784:186794446:-	Os12t0630500-01/184.852/[mRNA] locus=chr12:26980263:26981039:-	gi|514783349|ref|XP_004970321.1|/5.74788e-119/PREDICTED: pathogenesis-related protein-like [Setaria italica]
Pavir.Eb03806	Pavir.Eb03806.1_dup1	Chr05b:73357153-73358118	0.01	0.285054	0.147527	0.01	1.09998	0.55499	1.1608	17.9989	9.57985	0.967437	0.401379	0.684408	1.94443	6.06565	4.12121	[+/+]	K14297|1|2e-17|85.1|zma:103640102|nuclear pore complex protein Nup98-Nup96;K13412|4|1e-14|80.9|dosa:Os05t0491900-00|calcium-dependent protein kinase [EC:2.7.11.1]	-	-	GO:0009651//response to salt stress;GO:0009817//defense response to fungus, incompatible interaction	NA	GRMZM2G092474_T01/0/[mRNA] locus=3:186793784:186794446:-	Os12t0630500-01/176.922/[mRNA] locus=chr12:26980263:26981039:-	gi|514783349|ref|XP_004970321.1|/5.25326e-124/PREDICTED: pathogenesis-related protein-like [Setaria italica]
