# Supplementary material for: Transcriptional and physiological data reveal the dehydration memory behavior in switchgrass (Panicum virgatum L.)
Source: Biotechnol Biofuels. 2018 Apr 2;11:91. doi: 10.1186/s13068-018-1088-x (PMC5879616; doi:10.1186/s13068-018-1088-x)
Supplement: Supplementary file 8 — Additional file 8: Table S7. Differentially expressed genes involved in the biosynthesis of L-proline, stachyose and trehalose. [file 13068_2018_1088_MOESM8_ESM.xlsx]

## Sheet: Sheet1
Table S7 Differentially expressed genes involved in the biosynthesis of L-proline, stachyose and trehalose
gene_id	transcript_id	locus	C1_1	C1_2	C1	D1_1	D1_2	D1	D2_1	D2_2	D2	R1_1	R1_2	R1	(D1/C1)log2Ratio	(D2/C1)log2Ratio	(D2/D1)log2Ratio	DMG Types	KEGG Orthology	GO Component	GO Function	GO Process	Ath	Zma	Osa	Blast nr
L-proline biosynthesis
EC 2.7.2.11 -- glutamate 5-kinase (P5CS)
Pavir.Ea03387	Pavir.Ea03387.2_dup1,Pavir.Ea03387.1_dup1	Chr05a:55921733-55928254	0.415815	0.884309	0.650062	1.15666	1.23119	1.19393	5.4402	8.58021	7.01021	2.46883	1.92459	2.19671	0.877066	3.43081	2.55374	[=/+]	K12657|1|0.0|1276|sita:101775420|delta-1-pyrroline-5-carboxylate synthetase [EC:2.7.2.11 1.2.1.41]	GO:0009507//chloroplast;GO:0016020//membrane;GO:0009507//chloroplast;GO:0016020//membrane	GO:0004350//glutamate-5-semialdehyde dehydrogenase activity;GO:0004349//glutamate 5-kinase activity;GO:0004350//glutamate-5-semialdehyde dehydrogenase activity;GO:0004349//glutamate 5-kinase activity	GO:0006979//response to oxidative stress;GO:0055114//oxidation-reduction process;GO:0048364//root development;GO:0009269//response to desiccation;GO:0042538//hyperosmotic salinity response;GO:0009737//response to abscisic acid;GO:0006561//proline biosynthetic process;GO:0009793//embryo development ending in seed dormancy;GO:0006979//response to oxidative stress;GO:0055114//oxidation-reduction pro…	P5CS1; AT2G39800.4/2.08128e-08/[mRNA] locus=Chr2:16598516:16602939:-	GRMZM2G028535_T02/0/[mRNA] locus=8:168166738:168173949:-	Os01t0848200-01/1756.86/[mRNA] locus=chr01:36431167:36439728:+	gi|514784364|ref|XP_004970573.1|/0/PREDICTED: delta-1-pyrroline-5-carboxylate synthase-like [Setaria italica]
Pavir.J02344	Pavir.J02344.1_dup1	contig02714:5992-12367	3.02695	4.77538	3.90116	6.0175	3.76151	4.8895	98.9467	171.479	135.213	46.9216	34.4407	40.6811	0.325783	5.11518	4.7894	[=/+]	K12657|1|0.0|1376|sita:101775420|delta-1-pyrroline-5-carboxylate synthetase [EC:2.7.2.11 1.2.1.41]	GO:0009507//chloroplast;GO:0016020//membrane	GO:0004350//glutamate-5-semialdehyde dehydrogenase activity;GO:0004349//glutamate 5-kinase activity	GO:0006979//response to oxidative stress;GO:0055114//oxidation-reduction process;GO:0048364//root development;GO:0009269//response to desiccation;GO:0042538//hyperosmotic salinity response;GO:0009737//response to abscisic acid;GO:0006561//proline biosynthetic process;GO:0009793//embryo development ending in seed dormancy	P5CS1; AT2G39800.4/7.46156e-08/[mRNA] locus=Chr2:16598516:16602939:-	GRMZM2G028535_T02/0/[mRNA] locus=8:168166738:168173949:-	Os01t0848200-01/1764.79/[mRNA] locus=chr01:36431167:36439728:+	gi|514784364|ref|XP_004970573.1|/0/PREDICTED: delta-1-pyrroline-5-carboxylate synthase-like [Setaria italica]
Pavir.J06546	Pavir.J06546.2_dup1,Pavir.J06546.1_dup1	contig10339:895-7667	10.124	12.8149	11.4694	16.4411	13.6483	15.0447	29.2988	32.1899	30.7444	21.4808	20.9599	21.2204	0.391463	1.42253	1.03106	[=/+]	K12657|1|0.0|1355|sita:101765114|delta-1-pyrroline-5-carboxylate synthetase [EC:2.7.2.11 1.2.1.41]	-	-	-	P5CS2; AT3G55610.1/1.40221e-15/[mRNA] locus=Chr3:20624278:20628989:-	GRMZM2G375504_T02/0/[mRNA] locus=8:95715583:95725570:+	Os05t0455500-02/1966.99/[mRNA] locus=chr05:22374753:22380703:-	gi|514749549|ref|XP_004961886.1|/0/PREDICTED: delta-1-pyrroline-5-carboxylate synthase-like [Setaria italica]
Pavir.J15728	Pavir.J15728.2_dup1,Pavir.J15728.1_dup1	contig17582:1328-7454	8.1933	9.50942	8.85136	6.11386	5.78915	5.95151	13.1067	14.6722	13.8894	12.8187	8.13834	10.4785	-0.572644	0.650017	1.22266	[=/+]	K12657|1|0.0|1352|sita:101765114|delta-1-pyrroline-5-carboxylate synthetase [EC:2.7.2.11 1.2.1.41]	-	-	-	P5CS2; AT3G55610.1/1.24214e-15/[mRNA] locus=Chr3:20624278:20628989:-	GRMZM2G375504_T02/0/[mRNA] locus=8:95715583:95725570:+	Os05t0455500-02/1943.2/[mRNA] locus=chr05:22374753:22380703:-	gi|514749549|ref|XP_004961886.1|/0/PREDICTED: delta-1-pyrroline-5-carboxylate synthase-like [Setaria italica]
EC 2.6.1.13 -- ornithine aminotransferase (OAT)
Pavir.Ia01160	Pavir.Ia01160.1_dup1	Chr09a:12689005-12691513	4.84135	5.91244	5.37689	5.86434	7.41755	6.64094	33.2403	50.4561	41.8482	18.5797	17.6472	18.1135	0.304615	2.96032	2.65571	[=/+]	K00819|1|2e-139|496|sbi:SORBI_01g013600|ornithine--oxo-acid transaminase [EC:2.6.1.13]	GO:0005739//mitochondrion	GO:0008270//zinc ion binding;GO:0008483//transaminase activity;GO:0030170//pyridoxal phosphate binding	GO:0042538//hyperosmotic salinity response;GO:0006561//proline biosynthetic process;GO:0019544//arginine catabolic process to glutamate;GO:0006593//ornithine catabolic process	AT5G46180.1/4.77474e-10/[mRNA] locus=Chr5:18718766:18721271:-	GRMZM2G080828_T01/0/[mRNA] locus=1:251088929:251096508:-	Os03t0643300-02/755.77/[mRNA] locus=chr03:24810332:24817888:-	gi|242033559|ref|XP_002464174.1|/6.41525e-139/hypothetical protein SORBIDRAFT_01g013600 [Sorghum bicolor]
Pavir.J17704	Pavir.J17704.1_dup1	contig194684:0-2292	0.846593	1.04163	0.944109	1.01467	1.04157	1.02812	3.70472	7.39848	5.5516	2.52903	2.35097	2.44	0.122987	2.55588	2.43289	[=/+]	K00819|1|9e-126|450|sita:101786037|ornithine--oxo-acid transaminase [EC:2.6.1.13]	GO:0005739//mitochondrion	GO:0008270//zinc ion binding;GO:0008483//transaminase activity;GO:0030170//pyridoxal phosphate binding	GO:0042538//hyperosmotic salinity response;GO:0006561//proline biosynthetic process;GO:0019544//arginine catabolic process to glutamate;GO:0006593//ornithine catabolic process	AT5G46180.1/1.74541e-09/[mRNA] locus=Chr5:18718766:18721271:-	GRMZM2G080828_T01/0/[mRNA] locus=1:251088929:251096508:-	Os03t0643300-02/688.37/[mRNA] locus=chr03:24810332:24817888:-	gi|514815134|ref|XP_004982330.1|/3.6003e-125/PREDICTED: ornithine aminotransferase, mitochondrial-like [Setaria italica]
Pavir.J25174	Pavir.J25174.1_dup1	contig277539:625-1399	0.169849	1.30868	0.739263	1.62847	0.625068	1.12677	4.28047	7.54227	5.91137	2.58508	2.06175	2.32341	0.608035	2.99933	2.3913	[=/+]	K00819|1|1e-38|159|sbi:SORBI_01g013600|ornithine--oxo-acid transaminase [EC:2.6.1.13]	GO:0005739//mitochondrion	GO:0008270//zinc ion binding;GO:0008483//transaminase activity;GO:0030170//pyridoxal phosphate binding	GO:0042538//hyperosmotic salinity response;GO:0006561//proline biosynthetic process;GO:0019544//arginine catabolic process to glutamate;GO:0006593//ornithine catabolic process	AT5G46180.1/1.25385e-09/[mRNA] locus=Chr5:18718766:18721271:-	GRMZM2G080828_T01/4.76186e-103/[mRNA] locus=1:251088929:251096508:-	Os03t0643300-02/208.64/[mRNA] locus=chr03:24810332:24817888:-	gi|242033559|ref|XP_002464174.1|/5.47783e-38/hypothetical protein SORBIDRAFT_01g013600 [Sorghum bicolor]
Pavir.J12790	Pavir.J12790.1_dup1	contig14991:4241-8913	3.96178	5.41299	4.68738	4.95902	6.77791	5.86846	18.699	34.6631	26.681	13.2302	11.2117	12.221	0.324201	2.50896	2.18476	[=/+]	K00819|1|0.0|895|sbi:SORBI_01g013600|ornithine--oxo-acid transaminase [EC:2.6.1.13]	GO:0005739//mitochondrion	GO:0008270//zinc ion binding;GO:0008483//transaminase activity;GO:0030170//pyridoxal phosphate binding	GO:0042538//hyperosmotic salinity response;GO:0006561//proline biosynthetic process;GO:0019544//arginine catabolic process to glutamate;GO:0006593//ornithine catabolic process	AT5G46180.1/3.72626e-12/[mRNA] locus=Chr5:18718766:18721271:-	GRMZM2G080828_T01/0/[mRNA] locus=1:251088929:251096508:-	Os03t0643300-02/1398.05/[mRNA] locus=chr03:24810332:24817888:-	gi|242033559|ref|XP_002464174.1|/0/hypothetical protein SORBIDRAFT_01g013600 [Sorghum bicolor]
L-proline degradation
EC 1.5.5.2 -- proline dehydrogenase (ProDH)
Pavir.Ib02393	Pavir.Ib02393.1_dup1	Chr09b:30067835-30068722	7.32886	14.8979	11.1134	5.8842	4.54528	5.21474	1.76854	1.91512	1.84183	4.05022	3.31788	3.68405	-1.09163	-2.59309	-1.50145	[-/-]	K00318|1|8e-44|177|sita:101775799|proline dehydrogenase [EC:1.5.-.-]	GO:0005739//mitochondrion	GO:0004657//proline dehydrogenase activity	GO:0006537//glutamate biosynthetic process;GO:0006979//response to oxidative stress;GO:0006562//proline catabolic process;GO:0055114//oxidation-reduction process	NA	GRMZM2G053720_T01/7.12659e-124/[mRNA] locus=1:88340393:88342595:+	Os10t0550900-01/242.34/[mRNA] locus=chr10:21618337:21620372:+	gi|514818030|ref|XP_004983726.1|/3.27974e-43/PREDICTED: proline dehydrogenase 2, mitochondrial-like isoform X2 [Setaria italica]
Stachyose biosynthesis
EC 2.4.1.123 -- inositol 3-α-galactosyltransferase/galactinol synthase (GOLS)
Pavir.Ba00293	Pavir.Ba00293.1_dup1	Chr02a:3717657-3719060	0.962112	0.7882	0.875156	7.61091	5.2179	6.41441	85.9351	159.874	122.905	14.7707	3.29335	9.03204	2.8737	7.13378	4.26008	[+/+]	K18819|1|4e-165|581|sita:101766584|inositol 3-alpha-galactosyltransferase [EC:2.4.1.123]	-	GO:0016757//transferase activity, transferring glycosyl groups	GO:0009644//response to high light intensity;GO:0009414//response to water deprivation;GO:0042542//response to hydrogen peroxide;GO:0009409//response to cold;GO:0009408//response to heat	AT1G09350.1/1.61784e-13/[mRNA] locus=Chr1:3019888:3021214:+	GRMZM2G165919_T01/0/[mRNA] locus=1:51534269:51535512:+	Os03t0316200-01/729.999/[mRNA] locus=chr03:11367318:11368631:+	gi|514737207|ref|XP_004958744.1|/1.66633e-164/PREDICTED: galactinol synthase 2-like [Setaria italica]
Pavir.Bb03717	Pavir.Bb03717.1_dup1	Chr02b:73877852-73879159	0.626525	2.08527	1.3559	6.8054	4.24706	5.52623	12.5689	31.9846	22.2767	2.31813	0.398884	1.35851	2.02705	4.03822	2.01117	[+/+]	K18819|1|2e-164|578|sita:101766584|inositol 3-alpha-galactosyltransferase [EC:2.4.1.123]	-	GO:0016757//transferase activity, transferring glycosyl groups	GO:0009644//response to high light intensity;GO:0009414//response to water deprivation;GO:0042542//response to hydrogen peroxide;GO:0009409//response to cold;GO:0009408//response to heat	AT1G09350.1/6.53516e-16/[mRNA] locus=Chr1:3019888:3021214:+	GRMZM5G872256_T02/8.21256e-168/[mRNA] locus=9:133899352:133900609:+	Os07t0687900-01/648.723/[mRNA] locus=chr07:29220656:29221740:-	gi|514737207|ref|XP_004958744.1|/1.05578e-163/PREDICTED: galactinol synthase 2-like [Setaria italica]
EC 2.4.1.82 -- galactinol—sucrose galactosyltransferase/ raffinose synthase (RS)
Pavir.Eb00453	Pavir.Eb00453.1_dup1	Chr05b:6876576-6880523	3.47161	3.42865	3.45013	7.53074	6.77808	7.15441	14.918	47.5338	31.2259	6.29258	4.91594	5.60426	1.05218	3.17802	2.12584	[+/+]	K06617|1|0.0|1519|sita:101762997|raffinose synthase [EC:2.4.1.82]	GO:0009507//chloroplast	GO:0047274//galactinol-sucrose galactosyltransferase activity	GO:0005986//sucrose biosynthetic process;GO:0019593//mannitol biosynthetic process;GO:0006012//galactose metabolic process;GO:0009414//response to water deprivation;GO:0009737//response to abscisic acid;GO:0010325//raffinose family oligosaccharide biosynthetic process	RS5; AT5G40390.1/3.31645e-10/[mRNA] locus=Chr5:16161720:16165085:+	GRMZM2G150906_T01/0/[mRNA] locus=3:12564065:12567540:+	Os01t0170051-00/1503.12/[mRNA] locus=chr01:3599255:3601482:+	gi|514775871|ref|XP_004968339.1|/0/PREDICTED: galactinol--sucrose galactosyltransferase-like [Setaria italica]
Pavir.J05624	Pavir.J05624.1_dup1	contig08855:6749-12407	3.49312	8.98431	6.23871	11.1094	17.9345	14.522	87.2293	86.7136	86.9715	28.7696	30.3158	29.5427	1.21892	3.80122	2.58231	[+/+]	K06617|1|0.0|1433|sita:101763493|raffinose synthase [EC:2.4.1.82]	-	GO:0003824//catalytic activity	GO:0080167//response to karrikin;GO:0008152//metabolic process	RS2; AT3G57520.1/3.60194e-10/[mRNA] locus=Chr3:21288982:21292694:-	GRMZM2G077181_T01/0/[mRNA] locus=1:290952546:290956206:-	Os07t0209100-01/1100.7/[mRNA] locus=chr07:5890881:5893808:-	gi|514813096|ref|XP_004981334.1|/0/PREDICTED: probable galactinol--sucrose galactosyltransferase 2-like [Setaria italica]
Pavir.J11543	Pavir.J11543.4_dup1,Pavir.J11543.5_dup1,Pavir.J11543.1_dup1,Pavir.J11543.2_dup1	contig14028:7581-10982	11.8032	15.938	13.8706	15.9691	11.76	13.8645	44.3932	29.6427	37.0179	29.8339	39.4676	34.6508	-0.000632872	1.41619	1.41683	[=/+]	K06617|1|2e-124|446|sita:101763493|raffinose synthase [EC:2.4.1.82]	-	GO:0003824//catalytic activity;GO:0003824//catalytic activity;GO:0003824//catalytic activity;GO:0003824//catalytic activity;GO:0003824//catalytic activity	GO:0080167//response to karrikin;GO:0008152//metabolic process;GO:0080167//response to karrikin;GO:0008152//metabolic process;GO:0080167//response to karrikin;GO:0008152//metabolic process;GO:0080167//response to karrikin;GO:0008152//metabolic process;GO:0080167//response to karrikin;GO:0008152//metabolic process	RS2; AT3G57520.1/6.35002e-08/[mRNA] locus=Chr3:21288982:21292694:-	GRMZM2G077181_T01/0/[mRNA] locus=1:290952546:290956206:-	Os07t0209100-01/1199.82/[mRNA] locus=chr07:5890881:5893808:-	gi|514813096|ref|XP_004981334.1|/0/PREDICTED: probable galactinol--sucrose galactosyltransferase 2-like [Setaria italica]
Pavir.Ba03290	Pavir.Ba03290.1_dup1	Chr02a:67355019-67356924	0.219394	1.9628	1.0911	0.346363	1.11752	0.731941	133.622	183.394	158.508	56.958	48.2876	52.6228	-0.575982	7.18263	7.75861	[=/+]	K06617|1|0.0|799|sita:101759525|raffinose synthase [EC:2.4.1.82]	-	GO:0047274//galactinol-sucrose galactosyltransferase activity	GO:0008152//metabolic process;GO:0080167//response to karrikin	RS2; AT3G57520.1/1.70244e-10/[mRNA] locus=Chr3:21288982:21292694:-	GRMZM2G340656_T03/0/[mRNA] locus=7:19053029:19056034:+	Os07t0209100-01/1037.26/[mRNA] locus=chr07:5890881:5893808:-	gi|414883987|tpg|DAA60001.1|/0/TPA: alkaline alpha galactosidase 1 isoform 1 [Zea mays]
Pavir.J11010	Pavir.J11010.1_dup1	contig136058:123-1140	13.4659	17.1055	15.2857	18.8673	11.401	15.1342	41.2846	26.9231	34.1038	33.4947	40.8774	37.1861	-0.0143765	1.15775	1.17212	[=/+]	K06617|1|1e-75|282|sita:101763493|raffinose synthase [EC:2.4.1.82]	-	GO:0003824//catalytic activity	GO:0080167//response to karrikin;GO:0008152//metabolic process	RS2; AT3G57520.1/6.87475e-08/[mRNA] locus=Chr3:21288982:21292694:-	GRMZM2G077181_T01/5.51955e-161/[mRNA] locus=1:290952546:290956206:-	Os03t0808900-01/428.681/[mRNA] locus=chr03:33829718:33832634:+	gi|514813096|ref|XP_004981334.1|/5.77411e-75/PREDICTED: probable galactinol--sucrose galactosyltransferase 2-like [Setaria italica]
Pavir.J33134	Pavir.J33134.2_dup1,Pavir.J33134.1_dup1	contig40304:1444-4591	0.217707	0.496509	0.357108	0.0526194	0.348932	0.200775	23.4988	28.8067	26.1528	7.53533	7.46343	7.49938	-0.830777	6.19446	7.02524	[=/+]	K06617|1|0.0|965|dosa:Os07t0209100-01|raffinose synthase [EC:2.4.1.82]	-	GO:0003824//catalytic activity;GO:0047274//galactinol-sucrose galactosyltransferase activity	GO:0080167//response to karrikin;GO:0008152//metabolic process;GO:0008152//metabolic process;GO:0080167//response to karrikin	RS2; AT3G57520.1/2.68938e-10/[mRNA] locus=Chr3:21288982:21292694:-	GRMZM2G340656_T03/0/[mRNA] locus=7:19053029:19056034:+	Os07t0209100-01/1080.88/[mRNA] locus=chr07:5890881:5893808:-	gi|514725699|ref|XP_004955798.1|/0/PREDICTED: probable galactinol--sucrose galactosyltransferase 2-like [Setaria italica]
Pavir.J29931	Pavir.J29931.1_dup1	contig34625:1384-6949	8.78784	7.46748	8.12766	8.44347	9.16811	8.80579	2.40432	5.18422	3.79427	3.41512	3.69873	3.55692	0.115612	-1.09902	-1.21463	[=/-]	K06617|1|5e-172|604|pop:POPTR_0015s09800g|raffinose synthase [EC:2.4.1.82]	-	GO:0003824//catalytic activity	GO:0008152//metabolic process	RS1; AT1G55740.1/9.93315e-06/[mRNA] locus=Chr1:20835507:20838707:-	GRMZM2G311756_T02/0/[mRNA] locus=2:37068092:37071263:+	Os04t0481100-02/458.417/[mRNA] locus=chr04:24068245:24072123:-	gi|514802175|ref|XP_004975984.1|/0/PREDICTED: probable galactinol--sucrose galactosyltransferase 2-like isoform X2 [Setaria italica]
EC 2.4.1.67 -- galactinol—raffinose galactosyltransferase/stachyose synthetase (STS)
Pavir.J16063	Pavir.J16063.1_dup1	contig178985:820-2476	0.636047	0.249883	0.442965	0.641989	0.424047	0.533018	2.51466	5.60861	4.06163	1.19678	0.71674	0.95676	0.266993	3.1968	2.9298	[=/+]	K06611|1|0.0|847|sita:101754435|stachyose synthetase [EC:2.4.1.67]	-	GO:0003824//catalytic activity	GO:0080167//response to karrikin;GO:0008152//metabolic process	NA	GRMZM2G150906_T01/3.29318e-47/[mRNA] locus=3:12564065:12567540:+	Os01t0170051-00/200.711/[mRNA] locus=chr01:3599255:3601482:+	gi|514810304|ref|XP_004979963.1|/0/PREDICTED: stachyose synthase-like [Setaria italica]
Pavir.J20988	Pavir.J20988.1_dup1	contig228590:4-1824	0.327133	0.317047	0.32209	0.641623	0.31005	0.475837	1.88785	4.26964	3.07874	0.881357	0.566531	0.723944	0.563002	3.25681	2.6938	[=/+]	K06611|1|0.0|875|sbi:SORBI_05g026330|stachyose synthetase [EC:2.4.1.67]	-	GO:0003824//catalytic activity	GO:0080167//response to karrikin;GO:0008152//metabolic process	NA	GRMZM2G150906_T01/9.59711e-14/[mRNA] locus=3:12564065:12567540:+	Os01t0170051-00/69.8753/[mRNA] locus=chr01:3599255:3601482:+	gi|242071923|ref|XP_002451238.1|/0/hypothetical protein SORBIDRAFT_05g026330 [Sorghum bicolor]
Trehalose biosynthesis
EC 2.4.1.15 -- trehalose 6-phosphate synthetase (TPS)
Pavir.Ba01582	Pavir.Ba01582.1_dup1	Chr02a:20440506-20446138	4.63708	4.72614	4.68161	6.00285	5.8357	5.91927	10.9258	13.089	12.0074	8.12329	6.56542	7.34435	0.338414	1.35885	1.02044	[=/+]	K16055|1|0.0|1691|sita:101759626|trehalose 6-phosphate synthase/phosphatase [EC:2.4.1.15 3.1.3.12]	-	GO:0003824//catalytic activity	GO:0005992//trehalose biosynthetic process	TPS7; AT1G06410.1/9.88033e-11/[mRNA] locus=Chr1:1955413:1958153:+	GRMZM2G304274_T01/6.76684e-41/[mRNA] locus=3:197894947:197905122:-	Os01t0730300-02/2541.87/[mRNA] locus=chr01:30460149:30464060:+	gi|514781401|ref|XP_004969834.1|/0/PREDICTED: probable alpha,alpha-trehalose-phosphate synthase [UDP-forming] 7-like [Setaria italica]
Pavir.Bb01886	Pavir.Bb01886.1_dup1	Chr02b:47926614-47929383	7.13785	5.55709	6.34747	5.42386	5.09773	5.2608	17.5912	24.0423	20.8168	11.2961	9.92478	10.6104	-0.2709	1.71349	1.98439	[=/+]	K16055|1|0.0|1406|sbi:SORBI_02g024140|trehalose 6-phosphate synthase/phosphatase [EC:2.4.1.15 3.1.3.12]	GO:0005739//mitochondrion	GO:0003825//alpha,alpha-trehalose-phosphate synthase (UDP-forming) activity	GO:0005992//trehalose biosynthetic process	TPS6; AT1G68020.2/1.3211e-18/[mRNA] locus=Chr1:25497493:25500241:+	GRMZM2G019183_T02/0/[mRNA] locus=7:107927090:107929981:+	Os09t0397300-01/1681.53/[mRNA] locus=chr09:13875999:13878893:+	gi|242044628|ref|XP_002460185.1|/0/hypothetical protein SORBIDRAFT_02g024140 [Sorghum bicolor]
Pavir.J10722	Pavir.J10722.1_dup1	contig133903:4-3032	10.6227	5.99773	8.3102	10.5663	8.6359	9.60109	24.0291	35.124	29.5765	14.5039	7.91232	11.2081	0.208315	1.8315	1.62318	[=/+]	K16055|1|0.0|1499|sbi:SORBI_02g024140|trehalose 6-phosphate synthase/phosphatase [EC:2.4.1.15 3.1.3.12]	GO:0005739//mitochondrion	GO:0003825//alpha,alpha-trehalose-phosphate synthase (UDP-forming) activity	GO:0005992//trehalose biosynthetic process	TPS6; AT1G68020.2/1.57003e-24/[mRNA] locus=Chr1:25497493:25500241:+	GRMZM2G019183_T02/0/[mRNA] locus=7:107927090:107929981:+	Os09t0397300-01/1840.12/[mRNA] locus=chr09:13875999:13878893:+	gi|242044628|ref|XP_002460185.1|/0/hypothetical protein SORBIDRAFT_02g024140 [Sorghum bicolor]
Pavir.Ia04010	Pavir.Ia04010.1_dup1	Chr09a:74445156-74449328	6.55381	11.8543	9.20407	18.0496	22.4781	20.2639	46.769	40.5773	43.6731	24.6594	20.8424	22.7509	1.13856	2.2464	1.10784	[+/+]	K16055|1|0.0|1680|sita:101754475|trehalose 6-phosphate synthase/phosphatase [EC:2.4.1.15 3.1.3.12]	-	GO:0003825//alpha,alpha-trehalose-phosphate synthase (UDP-forming) activity	GO:0005992//trehalose biosynthetic process	TPS5; AT4G17770	GRMZM2G099860_T01/0/[mRNA] locus=1:28446656:28449631:-	Os03t0224300-01/2260.38/[mRNA] locus=chr03:6519405:6522131:-	gi|514820934|ref|XP_004985151.1|/0/PREDICTED: alpha,alpha-trehalose-phosphate synthase [UDP-forming] 6-like [Setaria italica]
Pavir.Ib00926	Pavir.Ib00926.1_dup1	Chr09b:10181214-10185814	4.25944	5.23636	4.7479	4.96757	6.71614	5.84186	13.0663	11.5794	12.3228	9.06837	9.46847	9.26842	0.299138	1.37598	1.07684	[=/+]	K16055|1|0.0|1662|sita:101754475|trehalose 6-phosphate synthase/phosphatase [EC:2.4.1.15 3.1.3.12]	-	GO:0003825//alpha,alpha-trehalose-phosphate synthase (UDP-forming) activity	GO:0005992//trehalose biosynthetic process	TPS5; AT4G17770	GRMZM2G099860_T01/0/[mRNA] locus=1:28446656:28449631:-	Os03t0224300-01/2268.31/[mRNA] locus=chr03:6519405:6522131:-	gi|514820934|ref|XP_004985151.1|/0/PREDICTED: alpha,alpha-trehalose-phosphate synthase [UDP-forming] 6-like [Setaria italica]
Pavir.Ca01680	Pavir.Ca01680.1_dup1	Chr03a:22779950-22788665	5.466	6.73459	6.10029	7.64635	9.86654	8.75645	0.666863	0.579797	0.62333	2.37816	2.40159	2.38987	0.521467	-3.29081	-3.81228	[=/-]	K16055|1|0.0|1875|sita:101778895|trehalose 6-phosphate synthase/phosphatase [EC:2.4.1.15 3.1.3.12]	GO:0005737//cytoplasm	GO:0003825//alpha,alpha-trehalose-phosphate synthase (UDP-forming) activity	GO:0051301//cell division;GO:0005992//trehalose biosynthetic process;GO:0009832//plant-type cell wall biogenesis;GO:0010182//sugar mediated signaling pathway;GO:0009793//embryo development ending in seed dormancy	TPS1; AT1G78580.1/2.20084e-104/[mRNA] locus=Chr1:29552495:29557482:-	GRMZM2G001304_T01/0/[mRNA] locus=6:159251159:159256089:+	Os05t0518600-01/666.564/[mRNA] locus=chr05:25714882:25717504:+	gi|514747914|ref|XP_004961486.1|/0/PREDICTED: alpha,alpha-trehalose-phosphate synthase [UDP-forming] 1-like [Setaria italica]
Pavir.J00828	Pavir.J00828.2_dup1	contig00868:0-8393	8.31152	11.1666	9.73904	11.4708	12.7643	12.1176	3.70858	3.12371	3.41615	4.96262	5.98794	5.47528	0.315248	-1.51141	-1.82666	[=/-]	K16055|1|0.0|1646|sita:101778895|trehalose 6-phosphate synthase/phosphatase [EC:2.4.1.15 3.1.3.12]	GO:0005737//cytoplasm;GO:0005737//cytoplasm	GO:0003825//alpha,alpha-trehalose-phosphate synthase (UDP-forming) activity;GO:0003825//alpha,alpha-trehalose-phosphate synthase (UDP-forming) activity	GO:0051301//cell division;GO:0005992//trehalose biosynthetic process;GO:0009832//plant-type cell wall biogenesis;GO:0010182//sugar mediated signaling pathway;GO:0009793//embryo development ending in seed dormancy;GO:0051301//cell division;GO:0005992//trehalose biosynthetic process;GO:0009832//plant-type cell wall biogenesis;GO:0010182//sugar mediated signaling pathway;GO:0009793//embryo developme…	TPS1; AT1G78580.1/4.74423e-90/[mRNA] locus=Chr1:29552495:29557482:-	GRMZM2G068943_T02/0/[mRNA] locus=8:123601587:123609283:+	Os05t0518600-01/658.634/[mRNA] locus=chr05:25714882:25717504:+	gi|514747914|ref|XP_004961486.1|/0/PREDICTED: alpha,alpha-trehalose-phosphate synthase [UDP-forming] 1-like [Setaria italica]
Pavir.Ea02872	Pavir.Ea02872.1_dup1	Chr05a:51178469-51183218	30.1427	22.4319	26.2873	25.2257	23.3706	24.2981	10.3942	13.6475	12.0209	7.7044	8.94511	8.32475	-0.113519	-1.12882	-1.01531	[=/-]	K16055|1|0.0|1765|sita:101772310|trehalose 6-phosphate synthase/phosphatase [EC:2.4.1.15 3.1.3.12]	-	GO:0003824//catalytic activity	GO:0005992//trehalose biosynthetic process	TPS8; AT1G70290.1/6.91042e-12/[mRNA] locus=Chr1:26471286:26474078:-	GRMZM2G123277_T01/0/[mRNA] locus=3:197948416:197952654:-	Os01t0749400-02/1927.34/[mRNA] locus=chr01:31373894:31377302:-	gi|514781872|ref|XP_004969951.1|/0/PREDICTED: probable alpha,alpha-trehalose-phosphate synthase [UDP-forming] 7-like [Setaria italica]
EC 3.1.3.12 -- trehalose 6-phosphate phosphatase (TPP)
Pavir.Fb01190	Pavir.Fb01190.1_dup1	Chr06b:28873422-28876125	3.75265	4.03619	3.89442	8.20796	12.8793	10.5436	18.1744	31.4908	24.8326	8.54028	10.734	9.63714	1.43689	2.67276	1.23586	[+/+]	K01087|1|0.0|674|sita:101756806|trehalose 6-phosphate phosphatase [EC:3.1.3.12]	-	GO:0004805//trehalose-phosphatase activity;GO:0004805//trehalose-phosphatase activity	GO:0046686//response to cadmium ion;GO:0005992//trehalose biosynthetic process;GO:0046686//response to cadmium ion;GO:0005992//trehalose biosynthetic process	TPPJ; NA	GRMZM2G347280_T01/0/[mRNA] locus=1:217781913:217783636:+	Os08t0409100-01/999.599/[mRNA] locus=chr08:19578918:19581935:+	gi|514795862|ref|XP_004973406.1|/0/PREDICTED: probable trehalose-phosphate phosphatase 6-like [Setaria italica]
Pavir.J10049	Pavir.J10049.1_dup1	contig128576:667-3167	13.9911	8.44312	11.2171	31.7229	46.1912	38.957	20.2303	34.1746	27.2025	3.74289	2.51449	3.12869	1.79618	1.27803	-0.518146	[+/=]	K01087|1|0.0|649|sita:101786844|trehalose 6-phosphate phosphatase [EC:3.1.3.12]	-	GO:0004805//trehalose-phosphatase activity	GO:0046686//response to cadmium ion;GO:0005992//trehalose biosynthetic process	TPPJ; AT5G65140.1/6.41633e-07/[mRNA] locus=Chr5:26019878:26022077:-	GRMZM2G117564_T01/1.29724e-86/[mRNA] locus=2:212477968:212480732:+	Os03t0386500-01/529.781/[mRNA] locus=chr03:15381935:15383833:+	gi|514818973|ref|XP_004984186.1|/0/PREDICTED: probable trehalose-phosphate phosphatase 9-like [Setaria italica]
Pavir.Ib01831	Pavir.Ib01831.1_dup1	Chr09b:19985664-19988242	13.0384	13.9659	13.5021	46.0046	37.5507	41.7776	26.6158	46.0185	36.3171	7.16514	2.34071	4.75292	1.62954	1.42746	-0.20208	[+/=]	K01087|1|0.0|642|sita:101786844|trehalose 6-phosphate phosphatase [EC:3.1.3.12]	-	GO:0004805//trehalose-phosphatase activity	GO:0046686//response to cadmium ion;GO:0005992//trehalose biosynthetic process	TPPJ; AT5G65140.1/7.02353e-07/[mRNA] locus=Chr5:26019878:26022077:-	GRMZM2G117564_T01/8.11283e-79/[mRNA] locus=2:212477968:212480732:+	Os03t0386500-01/504.011/[mRNA] locus=chr03:15381935:15383833:+	gi|514818973|ref|XP_004984186.1|/0/PREDICTED: probable trehalose-phosphate phosphatase 9-like [Setaria italica]
Pavir.J37016	Pavir.J37016.1_dup1	contig64545:1436-4032	23.3348	16.1112	19.723	28.6095	33.2334	30.9215	36.1045	53.2441	44.6743	19.6273	22.3188	20.973	0.64873	1.17957	0.530836	[=/=]	K01087|1|0.0|645|sita:101756806|trehalose 6-phosphate phosphatase [EC:3.1.3.12]	-	GO:0004805//trehalose-phosphatase activity	GO:0046686//response to cadmium ion;GO:0005992//trehalose biosynthetic process	TPPJ; AT5G65140.1/7.02353e-07/[mRNA] locus=Chr5:26019878:26022077:-	GRMZM2G347280_T01/0/[mRNA] locus=1:217781913:217783636:+	Os08t0409100-01/948.058/[mRNA] locus=chr08:19578918:19581935:+	gi|514795862|ref|XP_004973406.1|/0/PREDICTED: probable trehalose-phosphate phosphatase 6-like [Setaria italica]
Pavir.J12499	Pavir.J12499.1_dup1	contig147621:24-1808	18.3782	19.7547	19.0665	7.16852	5.36965	6.26909	15.618	9.84197	12.73	16.8977	4.15548	10.5266	-1.60471	-0.582807	1.0219	[-/+]	K01087|1|0.0|678|sita:101755613|trehalose 6-phosphate phosphatase [EC:3.1.3.12]	-	GO:0004805//trehalose-phosphatase activity	GO:0046686//response to cadmium ion;GO:0005992//trehalose biosynthetic process	TPPC; AT1G22210.1/9.02756e-06/[mRNA] locus=Chr1:7841518:7843812:+	GRMZM2G140078_T01/0/[mRNA] locus=2:177273353:177275219:-	Os08t0409100-01/557.534/[mRNA] locus=chr08:19578918:19581935:+	gi|514729341|ref|XP_004956679.1|/0/PREDICTED: probable trehalose-phosphate phosphatase 7-like [Setaria italica]
Pavir.Ab02625	Pavir.Ab02625.1_dup1	Chr01b:48108668-48112882	8.52158	5.312	6.91679	7.54269	5.72766	6.63518	0.460234	0.433794	0.447014	0.938265	0.481726	0.709996	-0.0599674	-3.95171	-3.89174	[=/-]	K01087|1|0.0|664|sita:101760189|trehalose 6-phosphate phosphatase [EC:3.1.3.12]	-	GO:0004805//trehalose-phosphatase activity	GO:0009409//response to cold;GO:0005992//trehalose biosynthetic process;GO:0009651//response to salt stress	TPPF; AT4G12430.1/3.44435e-09/[mRNA] locus=Chr4:7365480:7367346:-	GRMZM2G112830_T07/0/[mRNA] locus=5:192305799:192308064:-	Os02t0661100-01/724.052/[mRNA] locus=chr02:26767906:26770010:-	gi|514715931|ref|XP_004953370.1|/0/PREDICTED: probable trehalose-phosphate phosphatase 1-like isoform X3 [Setaria italica]
Pavir.J38619	Pavir.J38619.1_dup1	contig77451:907-2920	28.9941	14.6349	21.8145	10.4769	6.58782	8.53234	5.72488	4.76411	5.2445	5.74657	1.99233	3.86945	-1.35427	-2.05641	-0.702138	[-/=]	K01087|1|0.0|658|sita:101760189|trehalose 6-phosphate phosphatase [EC:3.1.3.12]	-	GO:0003824//catalytic activity	GO:0005992//trehalose biosynthetic process	TPPF; AT4G12430.1/2.01308e-09/[mRNA] locus=Chr4:7365480:7367346:-	GRMZM2G112830_T07/0/[mRNA] locus=5:192305799:192308064:-	Os02t0661100-01/666.564/[mRNA] locus=chr02:26767906:26770010:-	gi|514715931|ref|XP_004953370.1|/0/PREDICTED: probable trehalose-phosphate phosphatase 1-like isoform X3 [Setaria italica]
