# Supplementary material for: Transcriptional and physiological data reveal the dehydration memory behavior in switchgrass (Panicum virgatum L.)
Source: Biotechnol Biofuels. 2018 Apr 2;11:91. doi: 10.1186/s13068-018-1088-x (PMC5879616; doi:10.1186/s13068-018-1088-x)
Supplement: Supplementary file 9 — Additional file 9: Table S8. Differentially expressed genes involved in photosynthesis. [file 13068_2018_1088_MOESM9_ESM.xlsx]

## Sheet: Sheet1
Table S8 Differentially expressed genes involved in photosynthesis
gene_id	transcript_id	locus	C1_1	C1_2	C1	D1_1	D1_2	D1	D2_1	D2_2	D2	R1_1	R1_2	R1	(D1/C1)log2Ratio	(D2/C1)log2Ratio	(D2/D1)log2Ratio	DMG Types	KEGG Orthology	GO Component	GO Function	GO Process	Ath	Zma	Osa	Blast nr
Photosynthesis light reactions
EC 1.97.1.12 -- photosystem I
Pavir.J00780	Pavir.J00780.2_dup1,Pavir.J00780.1_dup1	contig00818:25315-26566	1429.91	636.404	1033.16	770.439	332.647	551.543	79.5583	83.2416	81.4	238.298	234.312	236.305	-0.905512	-3.66588	-2.76037	[=/-]	K14332|1|2e-57|223|sita:101771677|photosystem I subunit PsaO	GO:0009522//photosystem I;GO:0009507//chloroplast;GO:0009522//photosystem I;GO:0009507//chloroplast	-	-	NA	GRMZM2G001653_T01/5.72679e-174/[mRNA] locus=2:56107974:56108802:-	Os04t0414700-01/448.505/[mRNA] locus=chr04:20496123:20496862:+	gi|514801348|ref|XP_004975583.1|/3.30954e-76/PREDICTED: uncharacterized protein LOC101771677 [Setaria italica]
Pavir.Aa03358	Pavir.Aa03358.1_dup1	Chr01a:68732601-68732944	3085.6	2734.79	2910.19	3049.1	2020.44	2534.77	799.445	844.573	822.009	1375.06	1433.12	1404.09	-0.199261	-1.82389	-1.62463	[=/-]	K02691|1|1e-42|171|sita:19526852|photosystem I subunit VII	GO:0009522//photosystem I;GO:0009535//chloroplast thylakoid membrane	GO:0046872//metal ion binding;GO:0016491//oxidoreductase activity;GO:0009055//electron carrier activity;GO:0051539//4 iron, 4 sulfur cluster binding	GO:0009773//photosynthetic electron transport in photosystem I	NA	GRMZM2G096792_T01/6.78939e-116/[mRNA] locus=2:172082988:172083233:+	Os09t0485201-00/361.281/[mRNA] locus=chr09:18719900:18720145:+	gi|374974297|gb|AFA27244.1|/1.62526e-42/photosystem I subunit VII [Syngonanthus chrysanthus]
Pavir.Ga01856	Pavir.Ga01856.1_dup1	Chr07a:23158788-23160114	1609.88	823.007	1216.44	970.052	469.817	719.934	100.813	103.444	102.128	329.17	341.992	335.581	-0.756734	-3.57421	-2.81748	[=/-]	K14332|1|5e-77|288|sita:101771677|photosystem I subunit PsaO	GO:0009522//photosystem I;GO:0009507//chloroplast	-	-	NA	GRMZM2G001653_T01/0/[mRNA] locus=2:56107974:56108802:-	Os04t0414700-01/488.152/[mRNA] locus=chr04:20496123:20496862:+	gi|514801348|ref|XP_004975583.1|/2.24245e-76/PREDICTED: uncharacterized protein LOC101771677 [Setaria italica]
Pavir.J04623	Pavir.J04623.2_dup1,Pavir.J04623.1_dup1	contig06547:11978-13342	1072.76	650.783	861.771	817.864	488.724	653.294	215.864	170.42	193.142	386.255	399.562	392.909	-0.399572	-2.15765	-1.75807	[=/-]	K02694|1|9e-123|440|zma:103625835|photosystem I subunit III	GO:0010287//plastoglobule;GO:0009941//chloroplast envelope;GO:0009538//photosystem I reaction center;GO:0009535//chloroplast thylakoid membrane;GO:0010287//plastoglobule;GO:0009941//chloroplast envelope;GO:0009538//photosystem I reaction center;GO:0009535//chloroplast thylakoid membrane	-	GO:0015979//photosynthesis;GO:0015979//photosynthesis	AT1G31330.1/7.31237e-12/[mRNA] locus=Chr1:11215011:11215939:-	GRMZM2G085646_T01/0/[mRNA] locus=5:5286979:5287677:+	Os03t0778100-03/678.458/[mRNA] locus=chr03:32273396:32274106:-	gi|413932913|gb|AFW67464.1|/3.84276e-122/hypothetical protein ZEAMMB73_761558 [Zea mays]
Pavir.J38028	Pavir.J38028.1_dup1	contig72714:1440-2693	948.605	443.39	695.997	870.705	520.984	695.845	222.498	152.179	187.339	368.249	398.844	383.547	-0.000316489	-1.89343	-1.89312	[=/-]	K02694|1|4e-121|435|sita:101783492|photosystem I subunit III	GO:0010287//plastoglobule;GO:0009941//chloroplast envelope;GO:0009538//photosystem I reaction center;GO:0009535//chloroplast thylakoid membrane	-	GO:0015979//photosynthesis	AT1G31330.1/8.40274e-12/[mRNA] locus=Chr1:11215011:11215939:-	GRMZM2G085646_T01/0/[mRNA] locus=5:5286979:5287677:+	Os03t0778100-03/694.317/[mRNA] locus=chr03:32273396:32274106:-	gi|514813550|ref|XP_004981558.1|/1.51297e-120/PREDICTED: photosystem I reaction center subunit III, chloroplastic-like [Setaria italica]
EC 1.10.3.9 -- photosystem II
Pavir.Ba00214	Pavir.Ba00214.1_dup1	Chr02a:2507393-2509771	535.673	358.854	447.264	471.203	363.686	417.444	150.316	123.964	137.14	232.742	263.468	248.105	-0.0995412	-1.70547	-1.60593	[=/-]	K02259|1|1e-10|68.2|vcn:VOLCADRAFT_106026|cytochrome c oxidase assembly protein subunit 15;K14325|2|7e-08|58.9|ppp:PHYPADRAFT_105411|RNA-binding protein with serine-rich domain 1;K13171|3|7e-08|58.9|aly:ARALYDRAFT_901882|serine/arginine repetitive matrix protein 1;K13172|4|2e-07|57.4|cvr:CHLNCDRAFT_140537|serine/arginine repetitive matrix protein 2	GO:0009523//photosystem II;GO:0009535//chloroplast thylakoid membrane	-	GO:0015979//photosynthesis	AT2G06520.1/7.54891e-06/[mRNA] locus=Chr2:2587868:2588218:-	GRMZM2G472852_T01/1.83356e-63/[mRNA] locus=7:172675365:172675733:-	Os07t0673600-00/244.322/[mRNA] locus=chr07:28474722:28475309:+	gi|514737042|ref|XP_004958662.1|/3.08751e-46/PREDICTED: uncharacterized protein LOC101768868 [Setaria italica]
Pavir.Ca00274	Pavir.Ca00274.5_dup1,Pavir.Ca00274.4_dup1,Pavir.Ca00274.1_dup1	Chr03a:3098758-3105968	53.7541	61.5213	57.6377	51.3133	58.0246	54.6689	11.3721	7.95959	9.66583	18.3537	22.5685	20.4611	-0.0762911	-2.57605	-2.49976	[=/-]	K02717|1|8e-06|52.4|sbi:SORBI_01g049040|photosystem II oxygen-evolving enhancer protein 2	GO:0009543//chloroplast thylakoid lumen;GO:0019898//extrinsic component of membrane;GO:0009570//chloroplast stroma;GO:0009654//photosystem II oxygen evolving complex;GO:0009543//chloroplast thylakoid lumen;GO:0019898//extrinsic component of membrane;GO:0009570//chloroplast stroma;GO:0009654//photosystem II oxygen evolving complex;GO:0009543//chloroplast thylakoid lumen;GO:0019898//extrinsic compo…	GO:0005509//calcium ion binding;GO:0005509//calcium ion binding;GO:0005509//calcium ion binding;GO:0005509//calcium ion binding;GO:0005509//calcium ion binding	GO:0015979//photosynthesis;GO:0015979//photosynthesis;GO:0015979//photosynthesis;GO:0015979//photosynthesis;GO:0015979//photosynthesis	AT1G77090.1/1.97008e-13/[mRNA] locus=Chr1:28960576:28961875:-	GRMZM2G087590_T01/0/[mRNA] locus=3:138644174:138645385:-	Os12t0190200-01/440.575/[mRNA] locus=chr12:4556287:4557948:-	gi|242085062|ref|XP_002442956.1|/3.43248e-123/hypothetical protein SORBIDRAFT_08g005430 [Sorghum bicolor]
Pavir.Ca01396	Pavir.Ca01396.1_dup1	Chr03a:16172270-16173349	68.4903	99.5995	84.0449	109.54	133.695	121.617	30.7132	23.9149	27.314	50.4891	47.1655	48.8273	0.533117	-1.62152	-2.15463	[=/-]	K02721|1|2e-54|213|sita:101774285|photosystem II PsbW protein	GO:0009507//chloroplast;GO:0009523//photosystem II	-	GO:0015979//photosynthesis	NA	AC190623.3_FGT001/3.8536e-58/[mRNA] locus=3:192033467:192033931:+	Os01t0773700-02/228.464/[mRNA] locus=chr01:32708729:32709212:-	gi|514748236|ref|XP_004961567.1|/2.61252e-54/PREDICTED: photosystem II reaction center W protein, chloroplastic-like [Setaria italica]
Pavir.Ca02575	Pavir.Ca02575.1_dup1	Chr03a:43046205-43051708	11.6481	9.78969	10.7189	8.50422	8.76	8.63211	2.12628	2.1287	2.12749	4.72549	3.45385	4.08967	-0.312373	-2.33294	-2.02056	[=/-]	K02717|1|7e-16|86.7|bdi:100840391|photosystem II oxygen-evolving enhancer protein 2	GO:0009543//chloroplast thylakoid lumen;GO:0019898//extrinsic component of membrane;GO:0009570//chloroplast stroma;GO:0009535//chloroplast thylakoid membrane;GO:0009654//photosystem II oxygen evolving complex	GO:0005509//calcium ion binding	GO:0015979//photosynthesis	AT4G15510.1/3.88715e-06/[mRNA] locus=Chr4:8860701:8862529:+	GRMZM2G107737_T01/8.39228e-18/[mRNA] locus=5:118491635:118498289:+	Os12t0564400-01/551.587/[mRNA] locus=chr12:23148345:23156911:+	gi|514753252|ref|XP_004962751.1|/1.36686e-127/PREDICTED: psbP domain-containing protein 1, chloroplastic-like [Setaria italica]
Pavir.Ea00490	Pavir.Ea00490.1_dup1	Chr05a:6042701-6046105	58.4294	69.3647	63.897	64.2499	74.5175	69.3837	21.8003	15.18	18.4901	48.2923	43.1896	45.7409	0.118848	-1.78899	-1.90784	[=/-]	K03217|1|0.0|697|sita:101784339|YidC/Oxa1 family membrane protein insertase	GO:0016021//integral component of membrane;GO:0009535//chloroplast thylakoid membrane;GO:0016021//integral component of membrane;GO:0009535//chloroplast thylakoid membrane	GO:0015450//P-P-bond-hydrolysis-driven protein transmembrane transporter activity;GO:0015450//P-P-bond-hydrolysis-driven protein transmembrane transporter activity	GO:0045038//protein import into chloroplast thylakoid membrane;GO:0010027//thylakoid membrane organization;GO:0090342//regulation of cell aging;GO:0051205//protein insertion into membrane;GO:0045038//protein import into chloroplast thylakoid membrane;GO:0010027//thylakoid membrane organization;GO:0090342//regulation of cell aging;GO:0051205//protein insertion into membrane	AT2G28800.1/3.07402e-12/[mRNA] locus=Chr2:12356669:12359158:-	GRMZM5G839422_T01/0/[mRNA] locus=3:17284139:17289177:-	Os01t0151200-01/918.323/[mRNA] locus=chr01:2770295:2773539:+	gi|514775404|ref|XP_004968220.1|/0/PREDICTED: inner membrane protein ALBINO3, chloroplastic-like isoform X1 [Setaria italica]
Pavir.Ea02196	Pavir.Ea02196.1_dup1	Chr05a:42467824-42470578	10.8935	10.7394	10.8165	9.14459	12.3179	10.7312	4.25054	3.82797	4.03926	7.45261	6.77273	7.11267	-0.0114116	-1.42107	-1.40966	[=/-]	-	-	-	-	NA	GRMZM2G000256_T01/0/[mRNA] locus=8:144233441:144236340:+	Os01t0617900-03/387.052/[mRNA] locus=chr01:24573066:24575374:+	gi|514778755|ref|XP_004969178.1|/2.20116e-102/PREDICTED: psbP domain-containing protein 5, chloroplastic-like isoform X1 [Setaria italica]
Pavir.Ea03032	Pavir.Ea03032.1_dup1	Chr05a:53124225-53126964	12.8945	8.56871	10.7316	7.78343	9.78123	8.78233	3.11141	3.18864	3.15003	6.95526	5.08633	6.0208	-0.28919	-1.76843	-1.47924	[=/-]	K13172|1|2e-11|70.9|cvr:CHLNCDRAFT_140537|serine/arginine repetitive matrix protein 2;K13412|3|3e-10|66.6|dosa:Os05t0491900-00|calcium-dependent protein kinase [EC:2.7.11.1];K13171|4|3e-07|56.6|sita:101767855|serine/arginine repetitive matrix protein 1;K14325|5|3e-07|56.6|pvu:PHAVU_005G056900g|RNA-binding protein with serine-rich domain 1	GO:0009654//photosystem II oxygen evolving complex;GO:0019898//extrinsic component of membrane	GO:0005509//calcium ion binding	GO:0015979//photosynthesis	NA	GRMZM2G101617_T01/0/[mRNA] locus=3:187533234:187534217:-	Os01t0805300-02/529.781/[mRNA] locus=chr01:34139829:34140900:+	gi|514783216|ref|XP_004970289.1|/2.68306e-101/PREDICTED: putative uncharacterized protein ENSP00000383309-like [Setaria italica]
Pavir.Ea03058	Pavir.Ea03058.1_dup1	Chr05a:53523595-53524364	486.514	310.727	398.62	456.233	346.211	401.222	135.883	94.6682	115.275	252.785	244.277	248.531	0.00938541	-1.78993	-1.79932	[=/-]	K02721|1|5e-56|217|sita:101778150|photosystem II PsbW protein	GO:0009523//photosystem II;GO:0009535//chloroplast thylakoid membrane	-	GO:0015979//photosynthesis	NA	AC190623.3_FGT001/1.76666e-99/[mRNA] locus=3:192033467:192033931:+	Os01t0773700-02/278.022/[mRNA] locus=chr01:32708729:32709212:-	gi|514782641|ref|XP_004970145.1|/2.11733e-55/PREDICTED: photosystem II reaction center W protein, chloroplastic-like [Setaria italica]
Pavir.Eb00744	Pavir.Eb00744.1_dup1	Chr05b:11157038-11160054	17.8704	20.4243	19.1474	17.1353	24.4745	20.8049	9.88457	9.02373	9.45415	14.5064	15.1389	14.8227	0.119776	-1.01813	-1.1379	[=/-]	K03217|1|0.0|769|sita:101784339|YidC/Oxa1 family membrane protein insertase	GO:0016021//integral component of membrane;GO:0009535//chloroplast thylakoid membrane	GO:0015450//P-P-bond-hydrolysis-driven protein transmembrane transporter activity	GO:0045038//protein import into chloroplast thylakoid membrane;GO:0010027//thylakoid membrane organization;GO:0090342//regulation of cell aging;GO:0051205//protein insertion into membrane	AT2G28800.1/6.32729e-16/[mRNA] locus=Chr2:12356669:12359158:-	GRMZM2G110063_T02/0/[mRNA] locus=8:14728006:14777754:+	Os01t0151200-01/904.446/[mRNA] locus=chr01:2770295:2773539:+	gi|514775404|ref|XP_004968220.1|/0/PREDICTED: inner membrane protein ALBINO3, chloroplastic-like isoform X1 [Setaria italica]
Pavir.Eb01932	Pavir.Eb01932.1_dup1	Chr05b:37822526-37826037	12.5643	12.2398	12.4021	9.32671	11.7655	10.5461	3.62996	2.71367	3.17181	7.3422	5.82969	6.58595	-0.233873	-1.9672	-1.73333	[=/-]	-	-	-	-	NA	GRMZM2G000256_T01/0/[mRNA] locus=8:144233441:144236340:+	Os01t0617900-03/617.005/[mRNA] locus=chr01:24573066:24575374:+	gi|514778755|ref|XP_004969178.1|/2.63043e-156/PREDICTED: psbP domain-containing protein 5, chloroplastic-like isoform X1 [Setaria italica]
Pavir.Eb03407	Pavir.Eb03407.1_dup1	Chr05b:69508215-69514819	163.182	112.269	137.726	154.424	124.713	139.568	61.6885	44.7018	53.1952	79.3061	92.3449	85.8255	0.0191759	-1.37243	-1.3916	[=/-]	K02721|1|1e-50|199|sita:101778150|photosystem II PsbW protein	GO:0009507//chloroplast;GO:0009523//photosystem II	-	GO:0015979//photosynthesis	NA	AC190623.3_FGT001/6.89274e-105/[mRNA] locus=3:192033467:192033931:+	Os01t0773700-02/278.022/[mRNA] locus=chr01:32708729:32709212:-	gi|514782641|ref|XP_004970145.1|/3.81421e-50/PREDICTED: photosystem II reaction center W protein, chloroplastic-like [Setaria italica]
Pavir.Fa00447	Pavir.Fa00447.1_dup1	Chr06a:6959937-6962015	19.3749	20.0872	19.731	22.6025	25.5452	24.0738	12.7021	6.54056	9.62131	23.1442	22.8548	22.9995	0.286998	-1.03616	-1.32316	[=/-]	K13172|1|7e-13|75.9|cvr:CHLNCDRAFT_140537|serine/arginine repetitive matrix protein 2;K13412|2|1e-11|72.0|dosa:Os05t0491900-00|calcium-dependent protein kinase [EC:2.7.11.1];K13171|5|6e-09|62.8|eus:EUTSA_v10016250mg|serine/arginine repetitive matrix protein 1	GO:0009543//chloroplast thylakoid lumen;GO:0019898//extrinsic component of membrane;GO:0009535//chloroplast thylakoid membrane;GO:0009654//photosystem II oxygen evolving complex	GO:0005509//calcium ion binding	GO:0015979//photosynthesis	NA	GRMZM2G172723_T03/0/[mRNA] locus=1:189400599:189402374:+	Os08t0512500-01/468.328/[mRNA] locus=chr08:25416239:25418402:+	gi|514797823|ref|XP_004973894.1|/7.05559e-104/PREDICTED: psbP domain-containing protein 3, chloroplastic-like [Setaria italica]
Pavir.Fb02012	Pavir.Fb02012.1_dup1	Chr06b:49787434-49788208	40.6238	30.2661	35.4449	37.5076	31.461	34.4843	22.257	7.52604	14.8915	37.347	46.3285	41.8377	-0.0396404	-1.25109	-1.21145	[=/-]	-	GO:0009543//chloroplast thylakoid lumen;GO:0019898//extrinsic component of membrane;GO:0009535//chloroplast thylakoid membrane;GO:0009654//photosystem II oxygen evolving complex	GO:0005509//calcium ion binding	GO:0015979//photosynthesis	NA	GRMZM2G172723_T03/1.13172e-154/[mRNA] locus=1:189400599:189402374:+	Os08t0512500-01/333.528/[mRNA] locus=chr08:25416239:25418402:+	gi|514797823|ref|XP_004973894.1|/3.01322e-60/PREDICTED: psbP domain-containing protein 3, chloroplastic-like [Setaria italica]
Pavir.J04253	Pavir.J04253.1_dup1	contig05875:10982-15255	5.27406	3.56999	4.42203	2.89966	3.45558	3.17762	0.483204	0.50795	0.495577	1.03588	0.984379	1.01013	-0.47676	-3.15753	-2.68077	[=/-]	K13171|1|2e-06|53.9|dosa:Os03t0270200-01|serine/arginine repetitive matrix protein 1;K06627|2|3e-06|53.5|dosa:Os03t0607600-00|cyclin A;K13172|3|5e-06|52.8|vcn:VOLCADRAFT_117048|serine/arginine repetitive matrix protein 2;K02717|4|6e-06|52.4|mus:103992149|photosystem II oxygen-evolving enhancer protein 2	GO:0019898//extrinsic component of membrane;GO:0009507//chloroplast;GO:0009654//photosystem II oxygen evolving complex	GO:0005509//calcium ion binding	GO:0015979//photosynthesis	NA	GRMZM5G805134_T02/0/[mRNA] locus=8:88275115:88321085:+	Os05t0401300-01/476.258/[mRNA] locus=chr05:19514400:19517244:+	gi|514750610|ref|XP_004962146.1|/1.27291e-124/PREDICTED: uncharacterized protein LOC101767296 [Setaria italica]
Pavir.J07858	Pavir.J07858.1_dup1	contig11264:7163-8194	208.212	158.215	183.214	196.191	158.884	177.537	25.6142	23.8053	24.7097	56.5326	57.9571	57.2449	-0.0454034	-2.89037	-2.84497	[=/-]	K02721|1|1e-56|220|sita:101774285|photosystem II PsbW protein	GO:0009507//chloroplast;GO:0009523//photosystem II	-	GO:0015979//photosynthesis	NA	AC190623.3_FGT001/1.2854e-48/[mRNA] locus=3:192033467:192033931:+	Os01t0773700-02/212.605/[mRNA] locus=chr01:32708729:32709212:-	gi|514748236|ref|XP_004961567.1|/1.50026e-56/PREDICTED: photosystem II reaction center W protein, chloroplastic-like [Setaria italica]
Pavir.J11132	Pavir.J11132.1_dup1	contig137144:1669-2383	20.1529	19.7819	19.9674	24.1352	32.2612	28.1982	3.7639	5.05396	4.40893	10.6989	19.5143	15.1066	0.497955	-2.17915	-2.6771	[=/-]	-	-	-	-	AT5G11450.1/2.94298e-11/[mRNA] locus=Chr5:3654475:3656357:+	GRMZM2G000256_T01/4.10914e-98/[mRNA] locus=8:144233441:144236340:+	Os01t0617900-03/248.287/[mRNA] locus=chr01:24573066:24575374:+	gi|514778759|ref|XP_004969179.1|/1.86717e-46/PREDICTED: psbP domain-containing protein 5, chloroplastic-like isoform X2 [Setaria italica]
Pavir.J19584	Pavir.J19584.1_dup1	contig213259:854-2143	10.765	11.1263	10.9456	14.3157	10.5947	12.4552	6.10571	2.81048	4.4581	14.6097	17.408	16.0088	0.186395	-1.29585	-1.48225	[=/-]	K13412|1|3e-12|72.4|dosa:Os05t0491900-00|calcium-dependent protein kinase [EC:2.7.11.1];K13171|3|7e-11|68.2|aly:ARALYDRAFT_901882|serine/arginine repetitive matrix protein 1;K14325|4|2e-10|66.6|cit:102613079|RNA-binding protein with serine-rich domain 1	GO:0009543//chloroplast thylakoid lumen;GO:0019898//extrinsic component of membrane;GO:0009535//chloroplast thylakoid membrane;GO:0009654//photosystem II oxygen evolving complex	GO:0005509//calcium ion binding	GO:0015979//photosynthesis	NA	GRMZM2G172723_T03/4.60404e-128/[mRNA] locus=1:189400599:189402374:+	Os08t0512500-01/337.493/[mRNA] locus=chr08:25416239:25418402:+	gi|514797823|ref|XP_004973894.1|/1.60247e-71/PREDICTED: psbP domain-containing protein 3, chloroplastic-like [Setaria italica]
Pavir.J35066	Pavir.J35066.1_dup1	contig50884:2281-5018	12.4784	8.96049	10.7194	9.08338	8.28024	8.68181	2.47054	2.44098	2.45576	5.01526	3.76049	4.38788	-0.304162	-2.12599	-1.82183	[=/-]	K02717|1|1e-10|69.7|sita:101779739|photosystem II oxygen-evolving enhancer protein 2	GO:0009543//chloroplast thylakoid lumen;GO:0019898//extrinsic component of membrane;GO:0009570//chloroplast stroma;GO:0009535//chloroplast thylakoid membrane;GO:0009654//photosystem II oxygen evolving complex	GO:0005509//calcium ion binding	GO:0015979//photosynthesis	AT4G15510.1/7.55443e-08/[mRNA] locus=Chr4:8860701:8862529:+	NA	Os12t0564400-01/472.293/[mRNA] locus=chr12:23148345:23156911:+	gi|514753252|ref|XP_004962751.1|/2.21704e-111/PREDICTED: psbP domain-containing protein 1, chloroplastic-like [Setaria italica]
Pavir.J37487	Pavir.J37487.2_dup1,Pavir.J37487.1_dup1	contig68371:2354-4756	50.3667	63.5622	56.9645	54.5465	70.1156	62.3311	11.7004	8.97489	10.3376	18.7047	22.5275	20.6161	0.12989	-2.46215	-2.59204	[=/-]	K02717|1|9e-06|52.0|sita:101779739|photosystem II oxygen-evolving enhancer protein 2	GO:0009543//chloroplast thylakoid lumen;GO:0019898//extrinsic component of membrane;GO:0009570//chloroplast stroma;GO:0009654//photosystem II oxygen evolving complex;GO:0009543//chloroplast thylakoid lumen;GO:0019898//extrinsic component of membrane;GO:0009570//chloroplast stroma;GO:0009654//photosystem II oxygen evolving complex	GO:0005509//calcium ion binding;GO:0005509//calcium ion binding	GO:0015979//photosynthesis;GO:0015979//photosynthesis	AT1G77090.1/8.63013e-09/[mRNA] locus=Chr1:28960576:28961875:-	GRMZM2G087590_T01/2.95809e-167/[mRNA] locus=3:138644174:138645385:-	Os12t0190200-01/424.717/[mRNA] locus=chr12:4556287:4557948:-	gi|242085062|ref|XP_002442956.1|/4.02313e-123/hypothetical protein SORBIDRAFT_08g005430 [Sorghum bicolor]
Pavir.J38514	Pavir.J38514.1_dup1,Pavir.J38514.2_dup1	contig76612:0-1104	572.085	460.215	516.15	626.979	558.322	592.65	256.541	196.739	226.64	313.085	376.159	344.622	0.199391	-1.18739	-1.38678	[=/-]	K02259|1|4e-11|68.2|vcn:VOLCADRAFT_106026|cytochrome c oxidase assembly protein subunit 15;K13412|2|1e-07|56.6|dosa:Os05t0491900-00|calcium-dependent protein kinase [EC:2.7.11.1];K06627|3|2e-06|52.8|dosa:Os03t0607600-00|cyclin A;K13680|4|2e-06|52.4|dosa:Os06t0230100-00|beta-mannan synthase [EC:2.4.1.32]	GO:0009523//photosystem II;GO:0009535//chloroplast thylakoid membrane;GO:0009523//photosystem II;GO:0009535//chloroplast thylakoid membrane	-	GO:0015979//photosynthesis;GO:0015979//photosynthesis	NA	GRMZM2G472852_T01/1.12777e-75/[mRNA] locus=7:172675365:172675733:-	Os07t0673600-00/293.881/[mRNA] locus=chr07:28474722:28475309:+	gi|514737042|ref|XP_004958662.1|/9.12289e-46/PREDICTED: uncharacterized protein LOC101768868 [Setaria italica]
EC 1.10.9.1 -- plastoquinol—plastocyanin reductase
Pavir.Ib02417	Pavir.Ib02417.1_dup1	Chr09b:30256050-30256551	24362.7	18667.1	21514.9	32861.9	25325.6	29093.7	10648.5	7435.42	9041.98	20594.3	17647.3	19120.8	0.435371	-1.25063	-1.686	[=/-]	K02635|1|6e-93|339|zma:845192|cytochrome b6	GO:0016021//integral component of membrane;GO:0009535//chloroplast thylakoid membrane	GO:0016491//oxidoreductase activity;GO:0005506//iron ion binding;GO:0020037//heme binding;GO:0045158	GO:0022904//respiratory electron transport chain;GO:0015979//photosynthesis	NA	GRMZM2G463640_T01/0/[mRNA] locus=5:21501785:21502483:-	NA	gi|11467221|ref|NP_043053.1|/2.38546e-92/cytochrome b6 [Zea mays]
Pavir.J38905	Pavir.J38905.1_dup1	contig79866:3840-4321	17182.1	13698.5	15440.3	22896.8	18029.1	20463	7192.05	5041.4	6116.72	15684.3	12596.6	14140.5	0.406315	-1.33587	-1.74218	[=/-]	K02635|1|1e-41|143|zma:845192|cytochrome b6	GO:0016021//integral component of membrane;GO:0009535//chloroplast thylakoid membrane	GO:0016491//oxidoreductase activity;GO:0005506//iron ion binding;GO:0020037//heme binding;GO:0045158	GO:0022904//respiratory electron transport chain;GO:0015979//photosynthesis	NA	GRMZM2G463640_T01/1.25156e-136/[mRNA] locus=5:21501785:21502483:-	NA	gi|11467221|ref|NP_043053.1|/4.57055e-41/cytochrome b6 [Zea mays]
EC 1.18.1.2 -- ferredoxin—NADP+ reductase
Pavir.Ab00062	Pavir.Ab00062.2_dup1	Chr01b:758136-760547	311.07	345.556	328.313	367.971	382.693	375.332	174.601	130.747	152.674	308.353	282.219	295.286	0.193095	-1.10462	-1.29771	[=/-]	K02641|1|4e-64|244|sbi:SORBI_03g046340|ferredoxin--NADP+ reductase [EC:1.18.1.2]	GO:0031977//thylakoid lumen;GO:0009941//chloroplast envelope;GO:0009535//chloroplast thylakoid membrane;GO:0009570//chloroplast stroma;GO:0048046//apoplast;GO:0009579//thylakoid;GO:0009507//chloroplast	GO:0008266//poly(U) RNA binding;GO:0003959//NADPH dehydrogenase activity;GO:0045157//electron transporter, transferring electrons within the noncyclic electron transport pathway of photosynthesis activity;GO:0004324//ferredoxin-NADP+ reductase activity;GO:0050660//flavin adenine dinucleotide binding;GO:0050661//NADP binding;GO:0045156//electron transporter, transferring electrons within the cycli…	GO:0009767//photosynthetic electron transport chain;GO:0042742//defense response to bacterium;GO:0009817//defense response to fungus, incompatible interaction	AT5G66190.1/3.17169e-32/[mRNA] locus=Chr5:26451203:26453012:-	GRMZM2G059191_T01/2.84561e-157/[mRNA] locus=8:157455382:157458599:-	Os02t0103800-03/420.752/[mRNA] locus=chr02:183836:185183:-	gi|514706988|ref|XP_004951191.1|/2.62548e-62/PREDICTED: ferredoxin--NADP reductase, leaf isozyme, chloroplastic-like [Setaria italica]
C4 photosynthetic carbon assimilation cycle, NAD-ME type
EC 4.1.1.31 -- phosphoenolpyruvate carboxylase
Pavir.Da00878	Pavir.Da00878.1_dup1	Chr04a:14815202-14816029	1544.3	2025.22	1784.76	2185.64	2374.11	2279.87	818.035	571.29	694.662	1885.74	1732.07	1808.9	0.353224	-1.36135	-1.71457	[=/-]	K01595|1|2e-49|195|bdi:100836533|phosphoenolpyruvate carboxylase [EC:4.1.1.31]	-	GO:0008964//phosphoenolpyruvate carboxylase activity	GO:0006099//tricarboxylic acid cycle;GO:0015977//carbon fixation	NA	GRMZM2G083841_T01/3.35595e-70/[mRNA] locus=9:61296359:61301395:+	Os02t0244700-01/214.587/[mRNA] locus=chr02:8178053:8183998:-	gi|302608108|emb|CBT21623.1|/3.12445e-58/C4 phosphoenolpyruvate carboxylase [Panicum laetum]
Pavir.Da00871	Pavir.Da00871.1_dup1	Chr04a:14792162-14796598	2363.5	2816.98	2590.24	3219.3	3627.84	3423.57	1160.13	814.098	987.116	2613.61	2424.02	2518.82	0.402416	-1.39179	-1.79421	[=/-]	K01595|1|0.0|670|sbi:SORBI_10g021330|phosphoenolpyruvate carboxylase [EC:4.1.1.31]	-	GO:0008964//phosphoenolpyruvate carboxylase activity	GO:0006099//tricarboxylic acid cycle;GO:0015977//carbon fixation	AT2G42600.1/6.72899e-07/[mRNA] locus=Chr2:17734541:17738679:-	GRMZM2G083841_T01/0/[mRNA] locus=9:61296359:61301395:+	Os01t0208800-01/460.399/[mRNA] locus=chr01:5907720:5908532:-	gi|302608112|emb|CBT21625.1|/0/phosphoenolpyruvate carboxylase [Panicum phragmitoides]
Pavir.J09522	Pavir.J09522.1_dup1	contig12474:5808-10947	3028.2	3478.03	3253.12	3790.89	4193.35	3992.12	1460	1047.88	1253.94	3140.63	2825.54	2983.08	0.295333	-1.37535	-1.67069	[=/-]	K01595|1|0.0|1627|sita:101778256|phosphoenolpyruvate carboxylase [EC:4.1.1.31]	GO:0005737//cytoplasm	GO:0008964//phosphoenolpyruvate carboxylase activity	GO:0006099//tricarboxylic acid cycle;GO:0015979//photosynthesis;GO:0015977//carbon fixation	AT2G42600.1/1.79807e-18/[mRNA] locus=Chr2:17734541:17738679:-	GRMZM2G083841_T01/0/[mRNA] locus=9:61296359:61301395:+	Os01t0208700-01/876.693/[mRNA] locus=chr01:5899719:5909269:+	gi|302608108|emb|CBT21623.1|/0/C4 phosphoenolpyruvate carboxylase [Panicum laetum]
Pavir.J03257	Pavir.J03257.3_dup1,Pavir.J03257.2_dup1,Pavir.J03257.1_dup1	contig04163:468-1408	1.57304	1.61652	1.59478	1.35908	1.86964	1.61436	4.39144	2.68209	3.53676	1.57605	1.96757	1.77181	0.0176019	1.14907	1.13147	[=/+]	K01595|1|7e-25|112|sbi:SORBI_03g035090|phosphoenolpyruvate carboxylase [EC:4.1.1.31]	GO:0005829//cytosol;GO:0048046//apoplast;GO:0005829//cytosol;GO:0048046//apoplast;GO:0005829//cytosol;GO:0048046//apoplast	GO:0008964//phosphoenolpyruvate carboxylase activity;GO:0008964//phosphoenolpyruvate carboxylase activity;GO:0008964//phosphoenolpyruvate carboxylase activity	GO:0006099//tricarboxylic acid cycle;GO:0015977//carbon fixation;GO:0006099//tricarboxylic acid cycle;GO:0015977//carbon fixation;GO:0006099//tricarboxylic acid cycle;GO:0015977//carbon fixation	AT3G14940.1/9.54062e-06/[mRNA] locus=Chr3:5025584:5029476:+	GRMZM2G110714_T01/1.60036e-70/[mRNA] locus=8:173702978:173715276:+	Os01t0758300-01/178.905/[mRNA] locus=chr01:31859538:31864872:-	gi|115577|sp|P29193.1|CAPP1_SACHY/2.73891e-24/RecName: Full=Phosphoenolpyruvate carboxylase, housekeeping isozyme; Short=PEPC; Short=PEPCase
Pavir.Ab00954	Pavir.Ab00954.1_dup1,Pavir.Ab00954.2_dup1	Chr01b:12654274-12660922	13.336	18.5923	15.9642	15.1554	18.3978	16.7766	41.0653	49.8566	45.4609	35.3455	37.7902	36.5678	0.0716146	1.50979	1.43818	[=/+]	K01595|1|0.0|1705|sbi:SORBI_04g008720|phosphoenolpyruvate carboxylase [EC:4.1.1.31]	-	GO:0008964//phosphoenolpyruvate carboxylase activity;GO:0008964//phosphoenolpyruvate carboxylase activity	GO:0006099//tricarboxylic acid cycle;GO:0015977//carbon fixation;GO:0006099//tricarboxylic acid cycle;GO:0015977//carbon fixation	AT1G53310.1/3.14294e-66/[mRNA] locus=Chr1:19884261:19888070:-	GRMZM2G069542_T01/0/[mRNA] locus=5:144808750:144815810:-	Os02t0244700-01/3481.51/[mRNA] locus=chr02:8178053:8183998:-	gi|413926012|gb|AFW65944.1|/0/phosphoenolpyruvate carboxylase isoform 1 [Zea mays]
Pavir.Aa02787	Pavir.Aa02787.1_dup1	Chr01a:59322122-59328626	6.62776	12.8308	9.72929	10.6318	14.9683	12.8001	43.5142	45.7566	44.6354	28.3462	33.5556	30.9509	0.395747	2.19778	1.80203	[=/+]	K01595|1|0.0|1888|sita:101752877|phosphoenolpyruvate carboxylase [EC:4.1.1.31]	-	GO:0008964//phosphoenolpyruvate carboxylase activity	GO:0006099//tricarboxylic acid cycle;GO:0015977//carbon fixation	AT1G53310.1/3.69073e-78/[mRNA] locus=Chr1:19884261:19888070:-	GRMZM2G069542_T01/0/[mRNA] locus=5:144808750:144815810:-	Os02t0244700-01/3465.65/[mRNA] locus=chr02:8178053:8183998:-	gi|413926012|gb|AFW65944.1|/0/phosphoenolpyruvate carboxylase isoform 1 [Zea mays]
EC 2.6.1.1 -- aspartate transaminase
Pavir.Aa02760	Pavir.Aa02760.1_dup1	Chr01a:58610508-58613009	96.5477	56.3303	76.439	77.3624	60.7453	69.0538	20.7814	17.9339	19.3576	37.6119	39.5675	38.5897	-0.146587	-1.98141	-1.83482	[=/-]	K14455|1|3e-95|350|sita:101760319|aspartate aminotransferase, mitochondrial [EC:2.6.1.1]	-	GO:0030170//pyridoxal phosphate binding;GO:0004069//L-aspartate:2-oxoglutarate aminotransferase activity;GO:0080130//L-phenylalanine:2-oxoglutarate aminotransferase activity	GO:0006520//cellular amino acid metabolic process;GO:0009058//biosynthetic process	AT2G30970.1/4.39665e-30/[mRNA] locus=Chr2:13179012:13181686:+	GRMZM2G146677_T01/0/[mRNA] locus=5:146842677:146846874:-	Os06t0548000-01/486.17/[mRNA] locus=chr06:20727568:20731765:-	gi|514707663|ref|XP_004951351.1|/1.23939e-94/PREDICTED: aspartate aminotransferase, mitochondrial-like [Setaria italica]
Pavir.J06248	Pavir.J06248.1_dup1	contig101398:335-2866	418.858	250.754	334.806	335.317	301.029	318.173	78.0334	70.6706	74.352	146.237	143.351	144.794	-0.0735132	-2.17088	-2.09737	[=/-]	K14455|1|9e-132|470|zma:100274119|aspartate aminotransferase, mitochondrial [EC:2.6.1.1]	-	GO:0030170//pyridoxal phosphate binding;GO:0004069//L-aspartate:2-oxoglutarate aminotransferase activity;GO:0080130//L-phenylalanine:2-oxoglutarate aminotransferase activity	GO:0006520//cellular amino acid metabolic process;GO:0009058//biosynthetic process	AT2G30970.1/1.17293e-44/[mRNA] locus=Chr2:13179012:13181686:+	GRMZM2G146677_T01/0/[mRNA] locus=5:146842677:146846874:-	Os02t0236000-01/751.805/[mRNA] locus=chr02:7706769:7710588:+	gi|219886821|gb|ACL53785.1|/3.78724e-131/unknown [Zea mays]
Pavir.Eb03232	Pavir.Eb03232.1_dup1,Pavir.Eb03232.2_dup1	Chr05b:66784457-66789393	438.424	419.915	429.169	500.928	501.373	501.15	49.7505	47.5916	48.6711	179.872	160.949	170.411	0.223696	-3.14041	-3.36411	[=/-]	K14454|1|0.0|783|sita:101771115|aspartate aminotransferase, cytoplasmic [EC:2.6.1.1]	GO:0005829//cytosol;GO:0005618//cell wall;GO:0005777//peroxisome;GO:0009536//plastid;GO:0005886//plasma membrane;GO:0005829//cytosol;GO:0005618//cell wall;GO:0005777//peroxisome;GO:0009536//plastid;GO:0005886//plasma membrane	GO:0005507//copper ion binding;GO:0004069//L-aspartate:2-oxoglutarate aminotransferase activity;GO:0080130//L-phenylalanine:2-oxoglutarate aminotransferase activity;GO:0030170//pyridoxal phosphate binding;GO:0005507//copper ion binding;GO:0004069//L-aspartate:2-oxoglutarate aminotransferase activity;GO:0080130//L-phenylalanine:2-oxoglutarate aminotransferase activity;GO:0030170//pyridoxal phospha…	GO:0006103//2-oxoglutarate metabolic process;GO:0009058//biosynthetic process;GO:0006099//tricarboxylic acid cycle;GO:0006536//glutamate metabolic process;GO:0010150//leaf senescence;GO:0006531//aspartate metabolic process;GO:0006522//alanine metabolic process;GO:0006103//2-oxoglutarate metabolic process;GO:0009058//biosynthetic process;GO:0006099//tricarboxylic acid cycle;GO:0006536//glutamate m…	AT5G11520.1/1.82056e-26/[mRNA] locus=Chr5:3685257:3687721:-	GRMZM2G094712_T01/0/[mRNA] locus=3:195313775:195318602:+	Os01t0760600-02/1174.05/[mRNA] locus=chr01:31999099:32003407:-	gi|514782213|ref|XP_004970037.1|/0/PREDICTED: aspartate aminotransferase, cytoplasmic-like [Setaria italica]
Pavir.J12172	Pavir.J12172.1_dup1	contig144886:950-1698	127.379	99.3711	113.375	113.852	102.869	108.36	51.9668	43.7021	47.8344	71.1101	76.0499	73.58	-0.0652647	-1.24498	-1.17972	[=/-]	K14455|1|9e-37|153|zma:100274119|aspartate aminotransferase, mitochondrial [EC:2.6.1.1]	-	GO:0030170//pyridoxal phosphate binding;GO:0004069//L-aspartate:2-oxoglutarate aminotransferase activity;GO:0080130//L-phenylalanine:2-oxoglutarate aminotransferase activity	GO:0006520//cellular amino acid metabolic process;GO:0009058//biosynthetic process	NA	GRMZM2G146677_T01/3.5438e-85/[mRNA] locus=5:146842677:146846874:-	Os02t0236000-01/268.111/[mRNA] locus=chr02:7706769:7710588:+	gi|20597|emb|CAA45022.1|/3.37522e-44/aspartate aminotransferase [Panicum miliaceum]
Pavir.Ab01214	Pavir.Ab01214.2_dup1,Pavir.Ab01214.1_dup1	Chr01b:18432867-18438110	281.254	175.655	228.454	261.615	224.6	243.108	93.6546	65.7648	79.7097	113.105	144.418	128.762	0.0896906	-1.51908	-1.60877	[=/-]	K14455|1|9e-157|553|sita:101760319|aspartate aminotransferase, mitochondrial [EC:2.6.1.1]	-	GO:0030170//pyridoxal phosphate binding;GO:0004069//L-aspartate:2-oxoglutarate aminotransferase activity;GO:0080130//L-phenylalanine:2-oxoglutarate aminotransferase activity;GO:0030170//pyridoxal phosphate binding;GO:0004069//L-aspartate:2-oxoglutarate aminotransferase activity;GO:0080130//L-phenylalanine:2-oxoglutarate aminotransferase activity	GO:0006520//cellular amino acid metabolic process;GO:0009058//biosynthetic process;GO:0006520//cellular amino acid metabolic process;GO:0009058//biosynthetic process	AT2G30970.1/2.18919e-47/[mRNA] locus=Chr2:13179012:13181686:+	GRMZM2G146677_T01/0/[mRNA] locus=5:146842677:146846874:-	Os02t0236000-01/1304.88/[mRNA] locus=chr02:7706769:7710588:+	gi|20601|emb|CAA45024.1|/0/aspartate aminotransferase [Panicum miliaceum]
Pavir.Ea02781	Pavir.Ea02781.1_dup1	Chr05a:50518302-50523083	259.712	218.115	238.914	282.488	241.623	262.055	33.8935	39.1871	36.5403	100.902	84.2293	92.5659	0.133383	-2.70893	-2.84231	[=/-]	K14454|1|0.0|830|sita:101771115|aspartate aminotransferase, cytoplasmic [EC:2.6.1.1]	GO:0005829//cytosol;GO:0005618//cell wall;GO:0005777//peroxisome;GO:0009536//plastid;GO:0005886//plasma membrane	GO:0005507//copper ion binding;GO:0004069//L-aspartate:2-oxoglutarate aminotransferase activity;GO:0080130//L-phenylalanine:2-oxoglutarate aminotransferase activity;GO:0030170//pyridoxal phosphate binding	GO:0006103//2-oxoglutarate metabolic process;GO:0009058//biosynthetic process;GO:0006099//tricarboxylic acid cycle;GO:0006536//glutamate metabolic process;GO:0010150//leaf senescence;GO:0006531//aspartate metabolic process;GO:0006522//alanine metabolic process	AT5G11520.1/2.71848e-31/[mRNA] locus=Chr5:3685257:3687721:-	GRMZM2G094712_T01/0/[mRNA] locus=3:195313775:195318602:+	Os01t0760600-02/1221.62/[mRNA] locus=chr01:31999099:32003407:-	gi|514782213|ref|XP_004970037.1|/0/PREDICTED: aspartate aminotransferase, cytoplasmic-like [Setaria italica]
EC 1.1.1.37 -- malate dehydrogenase
Pavir.Ba00357	Pavir.Ba00357.1_dup1,Pavir.Ba00357.2_dup1	Chr02a:4470091-4472390	49.1975	41.4359	45.3167	59.7841	51.1651	55.4746	15.1515	9.86287	12.5072	24.931	34.073	29.502	0.291785	-1.85729	-2.14907	[=/-]	K00026|1|0.0|649|sita:101771167|malate dehydrogenase [EC:1.1.1.37]	GO:0009536//plastid;GO:0009536//plastid	GO:0030060//L-malate dehydrogenase activity;GO:0000166//nucleotide binding;GO:0030060//L-malate dehydrogenase activity;GO:0000166//nucleotide binding	GO:0044262//cellular carbohydrate metabolic process;GO:0006108//malate metabolic process;GO:0055114//oxidation-reduction process;GO:0044262//cellular carbohydrate metabolic process;GO:0006108//malate metabolic process;GO:0055114//oxidation-reduction process	NA	GRMZM5G814335_T01/5.71833e-154/[mRNA] locus=7:167638650:167639852:+	Os07t0630800-03/896.517/[mRNA] locus=chr07:26154133:26155347:-	gi|514736440|ref|XP_004958411.1|/0/PREDICTED: malate dehydrogenase, chloroplastic-like [Setaria italica]
Pavir.J08443	Pavir.J08443.1_dup1	contig11687:4815-9734	311.533	228.133	269.833	266.109	287.887	276.998	127.294	108.835	118.064	160.352	200.308	180.33	0.0378096	-1.19249	-1.2303	[=/-]	K00026|1|3e-180|632|sita:101779301|malate dehydrogenase [EC:1.1.1.37]	GO:0005618//cell wall;GO:0005739//mitochondrion;GO:0009507//chloroplast;GO:0016020//membrane;GO:0048046//apoplast	GO:0005507//copper ion binding;GO:0030060//L-malate dehydrogenase activity;GO:0000166//nucleotide binding	GO:0009651//response to salt stress;GO:0042742//defense response to bacterium;GO:0009409//response to cold;GO:0006108//malate metabolic process;GO:0006099//tricarboxylic acid cycle;GO:0044262//cellular carbohydrate metabolic process;GO:0046686//response to cadmium ion	AT3G15020.1/7.01656e-47/[mRNA] locus=Chr3:5056139:5057941:+	GRMZM2G154595_T01/0/[mRNA] locus=6:165631532:165635667:-	Os05t0574400-01/967.882/[mRNA] locus=chr05:28617923:28621415:-	gi|514746569|ref|XP_004961146.1|/1.26212e-179/PREDICTED: malate dehydrogenase, mitochondrial-like [Setaria italica]
Pavir.Bb03415	Pavir.Bb03415.1_dup1	Chr02b:70216781-70219009	10.6982	8.52377	9.61099	11.1032	9.88766	10.4954	2.18775	2.08617	2.13696	4.81208	6.7439	5.77799	0.127002	-2.16912	-2.29613	[=/-]	K00026|1|0.0|636|sita:101771167|malate dehydrogenase [EC:1.1.1.37]	GO:0009536//plastid;GO:0009536//plastid	GO:0030060//L-malate dehydrogenase activity;GO:0000166//nucleotide binding;GO:0030060//L-malate dehydrogenase activity;GO:0000166//nucleotide binding	GO:0044262//cellular carbohydrate metabolic process;GO:0006108//malate metabolic process;GO:0055114//oxidation-reduction process;GO:0044262//cellular carbohydrate metabolic process;GO:0006108//malate metabolic process;GO:0055114//oxidation-reduction process	NA	GRMZM5G814335_T01/1.67223e-138/[mRNA] locus=7:167638650:167639852:+	Os07t0630800-03/856.87/[mRNA] locus=chr07:26154133:26155347:-	gi|514736440|ref|XP_004958411.1|/0/PREDICTED: malate dehydrogenase, chloroplastic-like [Setaria italica]
EC 1.1.1.39 -- malate dehydrogenase (decarboxylating)
Pavir.J36105	Pavir.J36105.1_dup1	contig57734:4368-5259	7.90431	4.46856	6.18643	6.53741	8.30814	7.42277	17.3885	18.2997	17.8441	9.56902	13.3476	11.4583	0.262851	1.52827	1.26541	[=/+]	K00028|1|1e-84|312|sita:101758088|malate dehydrogenase (decarboxylating) [EC:1.1.1.39]	GO:0009507//chloroplast;GO:0005739//mitochondrion	GO:0004471//malate dehydrogenase (decarboxylating) (NAD+) activity;GO:0050897//cobalt ion binding;GO:0051287//NAD binding;GO:0005524//ATP binding;GO:0008270//zinc ion binding;GO:0042803//protein homodimerization activity	GO:0006108//malate metabolic process;GO:0055114//oxidation-reduction process	NA	GRMZM2G085747_T05/1.31902e-90/[mRNA] locus=5:23896712:23902859:-	Os10t0503500-01/246.305/[mRNA] locus=chr10:19218863:19223697:+	gi|514815864|ref|XP_004982680.1|/4.22193e-84/PREDICTED: NAD-dependent malic enzyme 59 kDa isoform, mitochondrial-like [Setaria italica]
Pavir.Ia01553	Pavir.Ia01553.3_dup1,Pavir.Ia01553.2_dup1,Pavir.Ia01553.1_dup1	Chr09a:19011518-19021280	504.646	295.997	400.322	427.931	355.554	391.743	218.277	131.44	174.858	222.707	331.503	277.105	-0.0312528	-1.19497	-1.16372	[=/-]	K00028|1|0.0|795|sita:101758088|malate dehydrogenase (decarboxylating) [EC:1.1.1.39]	GO:0009507//chloroplast;GO:0005739//mitochondrion;GO:0009507//chloroplast;GO:0005739//mitochondrion;GO:0009507//chloroplast;GO:0005739//mitochondrion	GO:0004471//malate dehydrogenase (decarboxylating) (NAD+) activity;GO:0050897//cobalt ion binding;GO:0051287//NAD binding;GO:0005524//ATP binding;GO:0008270//zinc ion binding;GO:0042803//protein homodimerization activity;GO:0004471//malate dehydrogenase (decarboxylating) (NAD+) activity;GO:0050897//cobalt ion binding;GO:0051287//NAD binding;GO:0005524//ATP binding;GO:0008270//zinc ion binding;GO:…	GO:0006108//malate metabolic process;GO:0055114//oxidation-reduction process;GO:0006108//malate metabolic process;GO:0055114//oxidation-reduction process;GO:0006108//malate metabolic process;GO:0055114//oxidation-reduction process	AT2G13560.1/2.58023e-07/[mRNA] locus=Chr2:5650089:5655103:+	GRMZM2G085747_T05/0/[mRNA] locus=5:23896712:23902859:-	Os10t0503500-01/1509.06/[mRNA] locus=chr10:19218863:19223697:+	gi|514815864|ref|XP_004982680.1|/0/PREDICTED: NAD-dependent malic enzyme 59 kDa isoform, mitochondrial-like [Setaria italica]
EC 2.7.9.1 -- pyruvate, phosphate dikinase
Pavir.J02207	Pavir.J02207.1_dup1	contig02489:239-11277	971.365	1130.26	1050.81	1359.37	1454.45	1406.91	498.539	403.947	451.243	1040.27	941.561	990.913	0.421026	-1.21953	-1.64056	[=/-]	K01006|1|0.0|1623|sita:101760933|pyruvate, orthophosphate dikinase [EC:2.7.9.1]	GO:0005886//plasma membrane	GO:0050242//pyruvate, phosphate dikinase activity;GO:0035091//phosphatidylinositol binding;GO:0005524//ATP binding;GO:0004676//3-phosphoinositide-dependent protein kinase activity	GO:0006090//pyruvate metabolic process;GO:0045860//positive regulation of protein kinase activity	AT4G15530.6/1.19114e-36/[mRNA] locus=Chr4:8864828:8870748:-	GRMZM2G097457_T01/0/[mRNA] locus=8:107004174:107014506:+	Os05t0405000-01/2484.38/[mRNA] locus=chr05:19718785:19737342:-	gi|514750542|ref|XP_004962130.1|/0/PREDICTED: pyruvate, phosphate dikinase 1, chloroplastic-like [Setaria italica]
Pavir.J15849	Pavir.J15849.1_dup1	contig17703:0-7777	1963.62	2185.86	2074.74	2552.7	2694.74	2623.72	1080.72	877.118	978.918	2106.91	1894.75	2000.83	0.338682	-1.08367	-1.42235	[=/-]	K01006|1|0.0|1622|sita:101760933|pyruvate, orthophosphate dikinase [EC:2.7.9.1]	GO:0005886//plasma membrane	GO:0050242//pyruvate, phosphate dikinase activity;GO:0035091//phosphatidylinositol binding;GO:0005524//ATP binding;GO:0004676//3-phosphoinositide-dependent protein kinase activity	GO:0006090//pyruvate metabolic process;GO:0045860//positive regulation of protein kinase activity	AT4G15530.6/3.45168e-32/[mRNA] locus=Chr4:8864828:8870748:-	GRMZM2G097457_T01/0/[mRNA] locus=8:107004174:107014506:+	Os05t0405000-01/2531.96/[mRNA] locus=chr05:19718785:19737342:-	gi|514750542|ref|XP_004962130.1|/0/PREDICTED: pyruvate, phosphate dikinase 1, chloroplastic-like [Setaria italica]
Calvin-Benson-Bassham cycle
EC 4.1.1.39 -- ribulose-bisphosphate carboxylase
Pavir.Cb01387	Pavir.Cb01387.1_dup1	Chr03b:34989255-34991603	880.664	532.753	706.708	573.816	430.078	501.947	119.087	140.822	129.954	164.342	167.543	165.942	-0.493579	-2.44311	-1.94953	[=/-]	K01602|1|2e-82|308|sita:101763225|ribulose-bisphosphate carboxylase small chain [EC:4.1.1.39]	-	-	-	AT5G38430.1/3.9534e-06/[mRNA] locus=Chr5:15384350:15385155:-	GRMZM2G098520_T01/9.98863e-104/[mRNA] locus=4:190052552:190053228:-	Os12t0274700-01/400.928/[mRNA] locus=chr12:10080751:10081381:-	gi|480311223|gb|AGJ76629.1|/3.60189e-83/ribulose-1,5-bisphosphate carboxylase/oxygenase small subunit [Echinochloa crus-galli]
Pavir.Cb01340	Pavir.Cb01340.2_dup1,Pavir.Cb01340.1_dup1	Chr03b:34371994-34373634	120.469	98.803	109.636	60.8836	105.937	83.4105	18.6394	8.43676	13.5381	67.9814	72.5284	70.2549	-0.394424	-3.01763	-2.6232	[=/-]	K01602|1|1e-29|82.8|dosa:Os12t0292400-01|ribulose-bisphosphate carboxylase small chain [EC:4.1.1.39]	GO:0005618//cell wall;GO:0031977//thylakoid lumen;GO:0009573//chloroplast ribulose bisphosphate carboxylase complex;GO:0009941//chloroplast envelope;GO:0009535//chloroplast thylakoid membrane;GO:0022626//cytosolic ribosome;GO:0048046//apoplast;GO:0005618//cell wall;GO:0031977//thylakoid lumen;GO:0009573//chloroplast ribulose bisphosphate carboxylase complex;GO:0009941//chloroplast envelope;GO:000…	GO:0005507//copper ion binding;GO:0016984//ribulose-bisphosphate carboxylase activity;GO:0004497//monooxygenase activity;GO:0005507//copper ion binding;GO:0016984//ribulose-bisphosphate carboxylase activity;GO:0004497//monooxygenase activity	GO:0019253//reductive pentose-phosphate cycle;GO:0055114//oxidation-reduction process;GO:0010114//response to red light;GO:0009409//response to cold;GO:0009637//response to blue light;GO:0009853//photorespiration;GO:0010218//response to far red light;GO:0019253//reductive pentose-phosphate cycle;GO:0055114//oxidation-reduction process;GO:0010114//response to red light;GO:0009409//response to cold…	NA	GRMZM2G098520_T01/1.68382e-11/[mRNA] locus=4:190052552:190053228:-	Os12t0291100-01/161.064/[mRNA] locus=chr12:11262654:11263292:+	gi|115488240|ref|NP_001066607.1|/5.06508e-29/Os12g0292400 [Oryza sativa Japonica Group]
Pavir.J32705	Pavir.J32705.1_dup1	contig39509:5266-5678	16.1631	22.0272	19.0952	9.67966	10.1041	9.89189	2.53476	0.291925	1.41334	13.853	5.10192	9.47747	-0.948889	-3.75602	-2.80713	[=/-]	K01602|1|7e-14|75.9|osa:4352015|ribulose-bisphosphate carboxylase small chain [EC:4.1.1.39]	-	-	-	NA	NA	Os12t0274700-01/95.6459/[mRNA] locus=chr12:10080751:10081381:-	gi|115488236|ref|NP_001066605.1|/3.65416e-13/Os12g0291200 [Oryza sativa Japonica Group]
Pavir.Ca02105	Pavir.Ca02105.1_dup1	Chr03a:32878864-32880087	2623.05	1772.65	2197.85	1973.91	1912.88	1943.4	520.054	470.677	495.365	965.94	1108.2	1037.07	-0.177509	-2.14953	-1.97202	[=/-]	K01602|1|5e-83|308|sita:101768366|ribulose-bisphosphate carboxylase small chain [EC:4.1.1.39]	-	-	-	AT5G38430.1/1.98148e-09/[mRNA] locus=Chr5:15384350:15385155:-	GRMZM2G098520_T01/2.47154e-87/[mRNA] locus=4:190052552:190053228:-	Os12t0291100-01/400.928/[mRNA] locus=chr12:11262654:11263292:+	gi|385298941|gb|AFI60243.1|/1.08079e-83/ribulose-1,5-bisphosphate carboxylase/oxygenase small subunit, partial (chloroplast) [Panicum virgatum]
Pavir.Cb01593	Pavir.Cb01593.1_dup1	Chr03b:40243679-40244752	1280.07	902.771	1091.42	900.557	1020.6	960.579	100.373	112.957	106.665	297.547	322.509	310.028	-0.184229	-3.35505	-3.17082	[=/-]	K01602|1|4e-83|308|sita:101768366|ribulose-bisphosphate carboxylase small chain [EC:4.1.1.39]	-	-	-	AT5G38430.1/4.35136e-10/[mRNA] locus=Chr5:15384350:15385155:-	GRMZM2G098520_T01/5.2281e-85/[mRNA] locus=4:190052552:190053228:-	Os12t0291100-01/440.575/[mRNA] locus=chr12:11262654:11263292:+	gi|514752604|ref|XP_004962610.1|/1.63876e-82/PREDICTED: ribulose bisphosphate carboxylase small chain, chloroplastic-like [Setaria italica]
Pavir.Gb02440	Pavir.Gb02440.1_dup1	Chr07b:45032812-45033118	17.548	7.19058	12.3693	9.3853	11.2774	10.3313	4.97352	2.50677	3.74015	4.64215	8.29332	6.46773	-0.259735	-1.72559	-1.46586	[=/-]	K01601|1|5e-47|186|egu:12079473|ribulose-bisphosphate carboxylase large chain [EC:4.1.1.39]	-	-	-	NA	GRMZM2G360821_T01/2.56318e-121/[mRNA] locus=6:160784371:160785822:+	Os12t0207600-00/410.84/[mRNA] locus=chr12:5614140:5615573:+	gi|379319733|gb|AFC98731.1|/2.86122e-47/ribulose-1,5-bisphosphate carboxylase/oxygenase large subunit, partial (chloroplast) [Allium tuberosum]
Pavir.J32704	Pavir.J32704.1_dup1	contig39509:1813-4212	1283.31	831.067	1057.19	958.462	698.375	828.418	161.182	138.398	149.79	281.044	314.108	297.576	-0.351801	-2.81922	-2.46742	[=/-]	K01602|1|9e-81|302|sita:101763632|ribulose-bisphosphate carboxylase small chain [EC:4.1.1.39]	-	-	-	NA	GRMZM2G098520_T01/6.05698e-99/[mRNA] locus=4:190052552:190053228:-	Os12t0274700-01/343.44/[mRNA] locus=chr12:10080751:10081381:-	gi|480311223|gb|AGJ76629.1|/4.512e-81/ribulose-1,5-bisphosphate carboxylase/oxygenase small subunit [Echinochloa crus-galli]
EC 2.7.2.3 -- phosphoglycerate kinase
Pavir.J00566	Pavir.J00566.1_dup1	contig00558:0-2896	469.497	391.863	430.68	477.41	464.785	471.097	85.0443	75.1441	80.0942	206.912	209.575	208.243	0.129408	-2.42685	-2.55626	[=/-]	K00927|1|0.0|835|sita:101765234|phosphoglycerate kinase [EC:2.7.2.3]	GO:0005618//cell wall;GO:0005739//mitochondrion;GO:0009941//chloroplast envelope;GO:0009579//thylakoid;GO:0009570//chloroplast stroma;GO:0016020//membrane;GO:0005634//nucleus;GO:0010319//stromule;GO:0048046//apoplast	GO:0004618//phosphoglycerate kinase activity	GO:0009409//response to cold;GO:0006096//glycolytic process;GO:0016310//phosphorylation;GO:0046686//response to cadmium ion	AT3G12780.1/1.75752e-72/[mRNA] locus=Chr3:4061127:4063140:-	GRMZM2G083016_T01/0/[mRNA] locus=8:120774455:120776776:-	Os05t0496200-01/1477.35/[mRNA] locus=chr05:24379215:24381451:-	gi|514748502|ref|XP_004961633.1|/0/PREDICTED: phosphoglycerate kinase, chloroplastic-like [Setaria italica]
Pavir.Ib03336	Pavir.Ib03336.2_dup1,Pavir.Ib03336.1_dup1	Chr09b:54089035-54097327	3.75846	3.60473	3.68159	2.19903	2.66372	2.43138	0.673151	0.923721	0.798436	1.94747	1.09383	1.52065	-0.598557	-2.20508	-1.60652	[=/-]	K00927|1|0.0|1178|sita:101785907|phosphoglycerate kinase [EC:2.7.2.3]	-	GO:0004618//phosphoglycerate kinase activity;GO:0008176//tRNA (guanine-N7-)-methyltransferase activity;GO:0004618//phosphoglycerate kinase activity;GO:0008176//tRNA (guanine-N7-)-methyltransferase activity	GO:0006400//tRNA modification;GO:0016310//phosphorylation;GO:0036265//RNA (guanine-N7)-methylation;GO:0006096//glycolytic process;GO:0006400//tRNA modification;GO:0016310//phosphorylation;GO:0036265//RNA (guanine-N7)-methylation;GO:0006096//glycolytic process	NA	GRMZM2G003724_T01/0/[mRNA] locus=1:237462776:237487198:+	Os10t0442100-00/490.134/[mRNA] locus=chr10:15885058:15892937:-	gi|514816557|ref|XP_004983016.1|/0/PREDICTED: phosphoglycerate kinase 1, chloroplastic-like isoform X1 [Setaria italica]
Pavir.J14626	Pavir.J14626.1_dup1	contig16586:22-2760	166.469	133.911	150.19	142.062	205.348	173.705	23.3108	18.4939	20.9024	61.3421	57.926	59.6341	0.209846	-2.84505	-3.0549	[=/-]	K00927|1|0.0|796|sita:101765234|phosphoglycerate kinase [EC:2.7.2.3]	-	GO:0004618//phosphoglycerate kinase activity	GO:0006096//glycolytic process;GO:0016310//phosphorylation	AT3G12780.1/1.68629e-66/[mRNA] locus=Chr3:4061127:4063140:-	GRMZM2G083016_T01/0/[mRNA] locus=8:120774455:120776776:-	Os05t0496200-01/1358.41/[mRNA] locus=chr05:24379215:24381451:-	gi|514748502|ref|XP_004961633.1|/0/PREDICTED: phosphoglycerate kinase, chloroplastic-like [Setaria italica]
Pavir.J13866	Pavir.J13866.1_dup1	contig158959:117-2715	4.60525	6.85094	5.72809	6.77309	7.83517	7.30413	13.7568	16.6075	15.1822	11.4548	8.2339	9.84436	0.350658	1.40625	1.05559	[=/+]	K00927|1|1e-180|633|sita:101775268|phosphoglycerate kinase [EC:2.7.2.3]	GO:0005886//plasma membrane;GO:0005634//nucleus;GO:0048046//apoplast	GO:0004618//phosphoglycerate kinase activity	GO:0016310//phosphorylation;GO:0006096//glycolytic process	AT1G79550.2/1.38567e-79/[mRNA] locus=Chr1:29924347:29926295:-	GRMZM2G382914_T04/0/[mRNA] locus=5:84821882:84825399:+	Os06t0668200-01/1049.16/[mRNA] locus=chr06:27676772:27679554:-	gi|514767737|ref|XP_004966316.1|/6.06929e-180/PREDICTED: phosphoglycerate kinase, cytosolic-like [Setaria italica]
Pavir.J07576	Pavir.J07576.3_dup1,Pavir.J07576.2_dup1,Pavir.J07576.1_dup1	contig11057:4556-9318	2.09113	3.76356	2.92734	3.55751	3.16108	3.3593	15.1681	16.5962	15.8821	10.41	8.03047	9.22023	0.198568	2.43974	2.24117	[=/+]	K00927|1|0.0|716|sita:101775268|phosphoglycerate kinase [EC:2.7.2.3]	GO:0005886//plasma membrane;GO:0005634//nucleus;GO:0048046//apoplast;GO:0005886//plasma membrane;GO:0005634//nucleus;GO:0048046//apoplast;GO:0005886//plasma membrane;GO:0005634//nucleus;GO:0048046//apoplast	GO:0004618//phosphoglycerate kinase activity;GO:0004618//phosphoglycerate kinase activity;GO:0004618//phosphoglycerate kinase activity	GO:0016310//phosphorylation;GO:0006096//glycolytic process;GO:0016310//phosphorylation;GO:0006096//glycolytic process;GO:0016310//phosphorylation;GO:0006096//glycolytic process	AT1G79550.2/7.59553e-90/[mRNA] locus=Chr1:29924347:29926295:-	GRMZM2G382914_T04/0/[mRNA] locus=5:84821882:84825399:+	Os06t0668200-01/1287.04/[mRNA] locus=chr06:27676772:27679554:-	gi|514767737|ref|XP_004966316.1|/0/PREDICTED: phosphoglycerate kinase, cytosolic-like [Setaria italica]
EC 1.2.1.13 -- glyceraldehyde-3-phosphate dehydrogenase (NADP+) (phosphorylating)
Pavir.Ia04487	Pavir.Ia04487.1_dup1	Chr09a:81707264-81708535	786.267	819.246	802.757	913.878	1016.8	965.341	221.507	217.4	219.454	497.957	507.253	502.605	0.266076	-1.87105	-2.13712	[=/-]	K05298|1|3e-56|218|sita:101752582|glyceraldehyde-3-phosphate dehydrogenase (NADP+) (phosphorylating) [EC:1.2.1.13]	-	-	-	NA	GRMZM5G845611_T01/3.44011e-97/[mRNA] locus=1:6410713:6412822:+	Os03t0129300-01/375.158/[mRNA] locus=chr03:1662360:1665214:+	gi|514822387|ref|XP_004985859.1|/9.74096e-56/PREDICTED: glyceraldehyde-3-phosphate dehydrogenase B, chloroplastic-like [Setaria italica]
Pavir.Ib00177	Pavir.Ib00177.1_dup1	Chr09b:1703584-1706320	1237.82	1213	1225.41	1498.45	1510.1	1504.28	209.932	219.814	214.873	619.85	643.137	631.493	0.295803	-2.51171	-2.80751	[=/-]	K05298|1|0.0|835|sita:101752582|glyceraldehyde-3-phosphate dehydrogenase (NADP+) (phosphorylating) [EC:1.2.1.13]	GO:0009941//chloroplast envelope;GO:0009535//chloroplast thylakoid membrane;GO:0009570//chloroplast stroma;GO:0010319//stromule;GO:0048046//apoplast	GO:0051287//NAD binding;GO:0004365//glyceraldehyde-3-phosphate dehydrogenase (NAD+) (phosphorylating) activity;GO:0050661//NADP binding	GO:0055114//oxidation-reduction process;GO:0009744//response to sucrose;GO:0009416//response to light stimulus;GO:0009409//response to cold;GO:0006096//glycolytic process;GO:0046686//response to cadmium ion	AT1G42970.1/2.07264e-19/[mRNA] locus=Chr1:16127552:16129584:+	GRMZM5G845611_T01/0/[mRNA] locus=1:6410713:6412822:+	Os03t0129300-01/1578.45/[mRNA] locus=chr03:1662360:1665214:+	gi|514822387|ref|XP_004985859.1|/0/PREDICTED: glyceraldehyde-3-phosphate dehydrogenase B, chloroplastic-like [Setaria italica]
Pavir.Ga01464	Pavir.Ga01464.1_dup1	Chr07a:18302855-18304676	477.154	396.93	437.042	536.616	636.636	586.626	160.615	113.85	137.233	254.947	397.936	326.442	0.424669	-1.67115	-2.09582	[=/-]	K05298|1|0.0|750|sita:101774537|glyceraldehyde-3-phosphate dehydrogenase (NADP+) (phosphorylating) [EC:1.2.1.13]	GO:0009507//chloroplast	GO:0051287//NAD binding;GO:0050661//NADP binding;GO:0047100//glyceraldehyde-3-phosphate dehydrogenase (NADP+) (phosphorylating) activity	GO:0019253//reductive pentose-phosphate cycle;GO:0006006//glucose metabolic process;GO:0055114//oxidation-reduction process	AT3G26650.1/8.26347e-19/[mRNA] locus=Chr3:9795226:9796848:+	GRMZM2G337113_T03/0/[mRNA] locus=2:42257517:42258901:-	Os04t0459500-02/1518.98/[mRNA] locus=chr04:22937203:22938694:+	gi|514801897|ref|XP_004975847.1|/0/PREDICTED: glyceraldehyde-3-phosphate dehydrogenase A, chloroplastic-like [Setaria italica]
Pavir.Gb01533	Pavir.Gb01533.1_dup1	Chr07b:20492622-20494517	789.647	602.106	695.877	794.179	802.532	798.355	235.945	192.84	214.392	369.791	543.186	456.488	0.198199	-1.69858	-1.89678	[=/-]	K05298|1|0.0|754|sita:101774537|glyceraldehyde-3-phosphate dehydrogenase (NADP+) (phosphorylating) [EC:1.2.1.13]	GO:0009941//chloroplast envelope;GO:0009535//chloroplast thylakoid membrane;GO:0009570//chloroplast stroma;GO:0010319//stromule;GO:0048046//apoplast	GO:0051287//NAD binding;GO:0047100//glyceraldehyde-3-phosphate dehydrogenase (NADP+) (phosphorylating) activity;GO:0050661//NADP binding	GO:0019253//reductive pentose-phosphate cycle;GO:0055114//oxidation-reduction process;GO:0009744//response to sucrose;GO:0009416//response to light stimulus;GO:0009409//response to cold;GO:0006006//glucose metabolic process	AT3G26650.1/8.41611e-16/[mRNA] locus=Chr3:9795226:9796848:+	GRMZM2G337113_T03/0/[mRNA] locus=2:42257517:42258901:-	Os04t0459500-02/1507.08/[mRNA] locus=chr04:22937203:22938694:+	gi|514801897|ref|XP_004975847.1|/0/PREDICTED: glyceraldehyde-3-phosphate dehydrogenase A, chloroplastic-like [Setaria italica]
Pavir.J23272	Pavir.J23272.1_dup1	contig254260:59-1702	852.695	883.02	867.858	1030.36	1067.01	1048.69	198.601	197.929	198.265	516.923	528.493	522.708	0.273056	-2.13003	-2.40308	[=/-]	K05298|1|3e-179|628|sita:101752582|glyceraldehyde-3-phosphate dehydrogenase (NADP+) (phosphorylating) [EC:1.2.1.13]	GO:0009941//chloroplast envelope;GO:0009535//chloroplast thylakoid membrane;GO:0009570//chloroplast stroma;GO:0010319//stromule;GO:0048046//apoplast	GO:0051287//NAD binding;GO:0004365//glyceraldehyde-3-phosphate dehydrogenase (NAD+) (phosphorylating) activity;GO:0050661//NADP binding	GO:0055114//oxidation-reduction process;GO:0009744//response to sucrose;GO:0009416//response to light stimulus;GO:0009409//response to cold;GO:0006096//glycolytic process;GO:0046686//response to cadmium ion	AT1G42970.1/1.66771e-19/[mRNA] locus=Chr1:16127552:16129584:+	GRMZM5G845611_T01/0/[mRNA] locus=1:6410713:6412822:+	Os03t0129300-01/1243.43/[mRNA] locus=chr03:1662360:1665214:+	gi|514822387|ref|XP_004985859.1|/1.45758e-178/PREDICTED: glyceraldehyde-3-phosphate dehydrogenase B, chloroplastic-like [Setaria italica]
EC 5.3.1.1 -- triose-phosphate isomerase
Pavir.Eb03677	Pavir.Eb03677.1_dup1	Chr05b:71490226-71494378	1.79156	3.41016	2.60086	1.09252	0.930471	1.0115	2.65067	4.34616	3.49842	4.68854	1.15399	2.92127	-1.3625	0.427711	1.79021	[-/+]	K01803|1|2e-139|496|sita:101760718|triosephosphate isomerase (TIM) [EC:5.3.1.1]	GO:0005618//cell wall;GO:0005739//mitochondrion;GO:0009570//chloroplast stroma;GO:0005773//vacuole;GO:0005886//plasma membrane;GO:0048046//apoplast	GO:0005507//copper ion binding;GO:0004807//triose-phosphate isomerase activity	GO:0009651//response to salt stress;GO:0044262//cellular carbohydrate metabolic process;GO:0006096//glycolytic process;GO:0010043//response to zinc ion;GO:0046686//response to cadmium ion	AT3G55440.1/1.86911e-10/[mRNA] locus=Chr3:20553794:20556078:+	GRMZM2G146206_T04/0/[mRNA] locus=8:168745680:168749122:+	Os01t0841600-01/819.205/[mRNA] locus=chr01:36129538:36132296:+	gi|514784219|ref|XP_004970538.1|/8.90598e-139/PREDICTED: triosephosphate isomerase, cytosolic-like [Setaria italica]
Pavir.Ba01228	Pavir.Ba01228.1_dup1	Chr02a:15490147-15494019	184.685	252.583	218.634	246.325	232.2	239.262	71.2745	65.2237	68.2491	170.765	126.331	148.548	0.130075	-1.67964	-1.80971	[=/-]	K01803|1|3e-155|548|sita:101773317|triosephosphate isomerase (TIM) [EC:5.3.1.1]	GO:0005739//mitochondrion;GO:0009941//chloroplast envelope;GO:0009579//thylakoid;GO:0009570//chloroplast stroma;GO:0048046//apoplast	GO:0004807//triose-phosphate isomerase activity	GO:0032504//multicellular organism reproduction;GO:0080022//primary root development;GO:0006642//triglyceride mobilization;GO:0019563//glycerol catabolic process;GO:0009658//chloroplast organization;GO:0006096//glycolytic process;GO:0046166//glyceraldehyde-3-phosphate biosynthetic process	AT2G21170.1/4.68894e-17/[mRNA] locus=Chr2:9071047:9073106:-	GRMZM2G002807_T01/0/[mRNA] locus=2:195921101:195924482:-	Os09t0535000-02/930.217/[mRNA] locus=chr09:21033434:21036342:-	gi|514732590|ref|XP_004957468.1|/1.35708e-154/PREDICTED: triosephosphate isomerase, chloroplastic-like [Setaria italica]
Pavir.J26504	Pavir.J26504.1_dup1	contig29537:5-3452	188.337	249.726	219.031	237.51	253.128	245.319	41.9533	37.6218	39.7875	144.435	90.8353	117.635	0.163522	-2.46075	-2.62427	[=/-]	K01803|1|1e-136|486|sita:101773317|triosephosphate isomerase (TIM) [EC:5.3.1.1]	-	-	-	AT2G21170.1/2.46112e-24/[mRNA] locus=Chr2:9071047:9073106:-	GRMZM2G002807_T01/0/[mRNA] locus=2:195921101:195924482:-	Os09t0535000-02/831.099/[mRNA] locus=chr09:21033434:21036342:-	gi|514732590|ref|XP_004957468.1|/5.69913e-136/PREDICTED: triosephosphate isomerase, chloroplastic-like [Setaria italica]
EC 4.1.2.13 -- fructose-bisphosphate aldolase
Pavir.Hb01734	Pavir.Hb01734.1_dup1	Chr08b:48901806-48903098	299.327	137.833	218.58	99.3501	90.9615	95.1558	16.0826	24.5505	20.3166	60.5128	48.709	54.6109	-1.1998	-3.42743	-2.22763	[-/-]	K01623|1|6e-147|520|sbi:SORBI_05g004590|fructose-bisphosphate aldolase, class I [EC:4.1.2.13]	GO:0031977//thylakoid lumen;GO:0005739//mitochondrion;GO:0009941//chloroplast envelope;GO:0010287//plastoglobule;GO:0022626//cytosolic ribosome;GO:0016020//membrane;GO:0048046//apoplast	GO:0004332//fructose-bisphosphate aldolase activity	GO:0009737//response to abscisic acid;GO:0006096//glycolytic process;GO:0046686//response to cadmium ion	AT2G21330.1/6.79633e-49/[mRNA] locus=Chr2:9128416:9130152:-	GRMZM2G155253_T02/0/[mRNA] locus=4:204599361:204601109:-	Os11t0171300-01/1082.86/[mRNA] locus=chr11:3488999:3491515:-	gi|115484401|ref|NP_001065862.1|/2.60569e-146/Os11g0171300 [Oryza sativa Japonica Group]
Pavir.Db00800	Pavir.Db00800.1_dup1,Pavir.Db00800.2_dup1	Chr04b:10716117-10726179	30.6102	83.4801	57.0451	69.6075	105.725	87.6665	28.1086	21.5563	24.8324	50.7703	46.7603	48.7653	0.619921	-1.19988	-1.8198	[=/-]	K01623|1|0.0|661|sita:101786189|fructose-bisphosphate aldolase, class I [EC:4.1.2.13]	GO:0009507//chloroplast;GO:0009507//chloroplast	GO:0004332//fructose-bisphosphate aldolase activity;GO:0004332//fructose-bisphosphate aldolase activity	GO:0006096//glycolytic process;GO:0001666//response to hypoxia;GO:0006096//glycolytic process;GO:0001666//response to hypoxia	AT4G26530.2/8.25583e-10/[mRNA] locus=Chr4:13391566:13392937:+	GRMZM2G345493_T01/0/[mRNA] locus=9:92344355:92346309:+	Os06t0608700-01/1384.18/[mRNA] locus=chr06:24227394:24228951:+	gi|514766094|ref|XP_004965915.1|/0/PREDICTED: fructose-bisphosphate aldolase, cytoplasmic isozyme 1-like [Setaria italica]
Pavir.Cb01993	Pavir.Cb01993.1_dup1,Pavir.Cb01993.2_dup1	Chr03b:46042839-46044636	1734.25	1378.69	1556.47	1955.88	2096.39	2026.13	903.628	333.75	618.689	983.865	1679.27	1331.57	0.380456	-1.33099	-1.71144	[=/-]	K01623|1|0.0|657|sita:101754815|fructose-bisphosphate aldolase, class I [EC:4.1.2.13]	GO:0031977//thylakoid lumen;GO:0005739//mitochondrion;GO:0009941//chloroplast envelope;GO:0010287//plastoglobule;GO:0022626//cytosolic ribosome;GO:0016020//membrane;GO:0048046//apoplast;GO:0031977//thylakoid lumen;GO:0005739//mitochondrion;GO:0009941//chloroplast envelope;GO:0010287//plastoglobule;GO:0022626//cytosolic ribosome;GO:0016020//membrane;GO:0048046//apoplast	GO:0004332//fructose-bisphosphate aldolase activity;GO:0004332//fructose-bisphosphate aldolase activity	GO:0009737//response to abscisic acid;GO:0006096//glycolytic process;GO:0046686//response to cadmium ion;GO:0009737//response to abscisic acid;GO:0006096//glycolytic process;GO:0046686//response to cadmium ion	AT2G21330.1/2.14058e-19/[mRNA] locus=Chr2:9128416:9130152:-	GRMZM2G046284_T01/0/[mRNA] locus=10:10194856:10196226:-	Os11t0171300-01/896.517/[mRNA] locus=chr11:3488999:3491515:-	gi|514804765|ref|XP_004977254.1|/0/PREDICTED: fructose-bisphosphate aldolase, chloroplastic-like [Setaria italica]
Pavir.Ha00839	Pavir.Ha00839.1_dup1	Chr08a:23338916-23340583	159.592	89.0295	124.311	75.7036	67.75	71.7268	27.5024	18.3511	22.9267	42.1096	48.5033	45.3064	-0.793369	-2.43885	-1.64548	[=/-]	K01623|1|0.0|657|dosa:Os11t0171300-01|fructose-bisphosphate aldolase, class I [EC:4.1.2.13]	GO:0031977//thylakoid lumen;GO:0005739//mitochondrion;GO:0009941//chloroplast envelope;GO:0010287//plastoglobule;GO:0022626//cytosolic ribosome;GO:0016020//membrane;GO:0048046//apoplast	GO:0004332//fructose-bisphosphate aldolase activity	GO:0009737//response to abscisic acid;GO:0006096//glycolytic process;GO:0046686//response to cadmium ion	AT2G21330.1/2.8618e-61/[mRNA] locus=Chr2:9128416:9130152:-	GRMZM2G155253_T02/0/[mRNA] locus=4:204599361:204601109:-	Os11t0171300-01/1271.18/[mRNA] locus=chr11:3488999:3491515:-	gi|115484401|ref|NP_001065862.1|/0/Os11g0171300 [Oryza sativa Japonica Group]
Pavir.J15156	Pavir.J15156.1_dup1	contig171008:3-2518	49.5265	25.2262	37.3764	16.913	18.6847	17.7989	2.02719	3.64816	2.83767	9.97676	7.34165	8.6592	-1.07034	-3.71935	-2.64901	[-/-]	K01623|1|1e-38|162|zma:100273196|fructose-bisphosphate aldolase, class I [EC:4.1.2.13]	-	-	-	AT2G01140.1/7.93432e-07/[mRNA] locus=Chr2:95006:96491:-	GRMZM2G155253_T02/9.13139e-42/[mRNA] locus=4:204599361:204601109:-	Os11t0171300-01/309.74/[mRNA] locus=chr11:3488999:3491515:-	gi|475589947|gb|EMT21318.1|/9.18089e-39/Fructose-bisphosphate aldolase, chloroplastic [Aegilops tauschii]
Pavir.Da00569	Pavir.Da00569.1_dup1	Chr04a:8353093-8361723	32.765	81.2068	56.9859	73.4351	110.137	91.786	14.0234	15.3707	14.697	38.9346	27.6071	33.2709	0.687669	-1.95508	-2.64275	[=/-]	K01623|1|0.0|665|sita:101786189|fructose-bisphosphate aldolase, class I [EC:4.1.2.13]	GO:0009507//chloroplast	GO:0004332//fructose-bisphosphate aldolase activity	GO:0006096//glycolytic process;GO:0001666//response to hypoxia	AT4G26530.2/5.04288e-17/[mRNA] locus=Chr4:13391566:13392937:+	GRMZM2G345493_T01/0/[mRNA] locus=9:92344355:92346309:+	Os06t0608700-01/1384.18/[mRNA] locus=chr06:24227394:24228951:+	gi|514766094|ref|XP_004965915.1|/0/PREDICTED: fructose-bisphosphate aldolase, cytoplasmic isozyme 1-like [Setaria italica]
Pavir.Ea03521	Pavir.Ea03521.1_dup1	Chr05a:58418943-58422029	25.0173	51.005	38.0112	26.1976	35.1043	30.651	76.0438	104.976	90.5099	76.6726	45.4063	61.0395	-0.31049	1.25165	1.56214	[=/+]	K01623|1|0.0|697|sita:101756517|fructose-bisphosphate aldolase, class I [EC:4.1.2.13]	GO:0005829//cytosol;GO:0005618//cell wall;GO:0005730//nucleolus;GO:0005740//mitochondrial envelope;GO:0009507//chloroplast;GO:0005886//plasma membrane;GO:0048046//apoplast	GO:0005507//copper ion binding;GO:0004332//fructose-bisphosphate aldolase activity	GO:0009651//response to salt stress;GO:0006096//glycolytic process;GO:0046686//response to cadmium ion;GO:0080167//response to karrikin	AT3G52930.1/2.91856e-34/[mRNA] locus=Chr3:19627383:19628874:-	GRMZM2G057823_T01/0/[mRNA] locus=3:165723228:165725210:+	Os01t0905800-03/1241.45/[mRNA] locus=chr01:39433698:39435580:-	gi|514785954|ref|XP_004970966.1|/0/PREDICTED: fructose-bisphosphate aldolase cytoplasmic isozyme-like [Setaria italica]
Pavir.J06306	Pavir.J06306.1_dup1	contig10183:6844-9230	53.7722	78.2156	65.9939	53.73	62.0205	57.8753	133.81	175.395	154.603	118.209	81.5533	99.8811	-0.189385	1.22816	1.41754	[=/+]	K01623|1|0.0|701|sita:101756517|fructose-bisphosphate aldolase, class I [EC:4.1.2.13]	GO:0005829//cytosol;GO:0005618//cell wall;GO:0005730//nucleolus;GO:0005740//mitochondrial envelope;GO:0009507//chloroplast;GO:0005886//plasma membrane;GO:0048046//apoplast	GO:0005507//copper ion binding;GO:0004332//fructose-bisphosphate aldolase activity	GO:0009651//response to salt stress;GO:0006096//glycolytic process;GO:0046686//response to cadmium ion;GO:0080167//response to karrikin	AT3G52930.1/8.37418e-28/[mRNA] locus=Chr3:19627383:19628874:-	GRMZM2G057823_T01/0/[mRNA] locus=3:165723228:165725210:+	Os01t0905800-03/1201.8/[mRNA] locus=chr01:39433698:39435580:-	gi|514785954|ref|XP_004970966.1|/0/PREDICTED: fructose-bisphosphate aldolase cytoplasmic isozyme-like [Setaria italica]
Pavir.Ab01424	Pavir.Ab01424.1_dup1	Chr01b:23895099-23897420	8.28593	12.4458	10.3658	9.19881	11.0973	10.1481	17.1462	26.9148	22.0305	13.5269	9.79745	11.6622	-0.030635	1.08766	1.1183	[=/+]	K01623|1|0.0|709|sbi:SORBI_04g019020|fructose-bisphosphate aldolase, class I [EC:4.1.2.13]	GO:0005829//cytosol;GO:0005618//cell wall;GO:0005730//nucleolus;GO:0005740//mitochondrial envelope;GO:0009507//chloroplast;GO:0005886//plasma membrane;GO:0048046//apoplast	GO:0005507//copper ion binding;GO:0004332//fructose-bisphosphate aldolase activity	GO:0009651//response to salt stress;GO:0006096//glycolytic process;GO:0046686//response to cadmium ion;GO:0080167//response to karrikin	AT3G52930.1/3.95705e-39/[mRNA] locus=Chr3:19627383:19628874:-	GRMZM2G057823_T01/0/[mRNA] locus=3:165723228:165725210:+	Os01t0905800-03/1209.73/[mRNA] locus=chr01:39433698:39435580:-	gi|242065066|ref|XP_002453822.1|/0/hypothetical protein SORBIDRAFT_04g019020 [Sorghum bicolor]
EC 3.1.3.11 -- fructose-bisphosphatase
Pavir.J05090	Pavir.J05090.1_dup1	contig07552:10474-13844	14.3841	9.59663	11.9904	10.6985	9.6627	10.1806	1.66194	2.00251	1.83223	2.95213	5.27143	4.11178	-0.236052	-2.7102	-2.47415	[=/-]	K03841|1|0.0|673|sita:101756186|fructose-1,6-bisphosphatase I [EC:3.1.3.11]	-	GO:0042132//fructose 1,6-bisphosphate 1-phosphatase activity	GO:0005975//carbohydrate metabolic process	AT1G43670.1/2.75735e-06/[mRNA] locus=Chr1:16468184:16470347:+	GRMZM2G322953_T05/0/[mRNA] locus=8:100871700:100874278:-	Os01t0866400-01/977.793/[mRNA] locus=chr01:37519695:37522169:+	gi|514749801|ref|XP_004961948.1|/0/PREDICTED: fructose-1,6-bisphosphatase, cytosolic-like [Setaria italica]
Pavir.Db00491	Pavir.Db00491.1_dup1	Chr04b:6095619-6097628	4.78537	3.95378	4.36958	2.89192	4.80708	3.8495	1.44133	1.08669	1.26401	2.62652	2.17072	2.39862	-0.182823	-1.78949	-1.60666	[=/-]	K03841|1|0.0|736|sita:101775263|fructose-1,6-bisphosphatase I [EC:3.1.3.11]	GO:0009507//chloroplast	GO:0042132//fructose 1,6-bisphosphate 1-phosphatase activity	GO:0005975//carbohydrate metabolic process	AT5G64380.1/2.6184e-18/[mRNA] locus=Chr5:25741342:25743024:+	GRMZM2G095287_T01/0/[mRNA] locus=9:109317629:109319634:-	Os06t0664200-01/1009.51/[mRNA] locus=chr06:27429160:27431096:-	gi|514764939|ref|XP_004965631.1|/0/PREDICTED: fructose-1,6-bisphosphatase, chloroplastic-like [Setaria italica]
Pavir.J01006	Pavir.J01006.1_dup1	contig01099:19518-23673	99.587	99.7546	99.6708	128.174	146.992	137.583	38.6527	33.025	35.8389	82.7682	74.7083	78.7382	0.465062	-1.47564	-1.94071	[=/-]	K03841|1|0.0|665|zma:100273700|fructose-1,6-bisphosphatase I [EC:3.1.3.11]	-	GO:0042132//fructose 1,6-bisphosphate 1-phosphatase activity	GO:0005975//carbohydrate metabolic process	AT1G43670.1/2.10062e-19/[mRNA] locus=Chr1:16468184:16470347:+	GRMZM5G836250_T03/0/[mRNA] locus=3:175708106:175710413:-	Os01t0866400-01/1144.31/[mRNA] locus=chr01:37519695:37522169:+	gi|226501262|ref|NP_001141584.1|/0/uncharacterized protein LOC100273700 [Zea mays]
Pavir.Ea03724	Pavir.Ea03724.1_dup1	Chr05a:59862646-59867832	101.975	124.237	113.106	152.977	179.913	166.445	55.121	45.3506	50.2358	118.809	105.295	112.052	0.55737	-1.17089	-1.72826	[=/-]	K03841|1|0.0|660|zma:100273700|fructose-1,6-bisphosphatase I [EC:3.1.3.11]	-	GO:0042132//fructose 1,6-bisphosphate 1-phosphatase activity	GO:0005975//carbohydrate metabolic process	AT1G43670.1/3.47182e-21/[mRNA] locus=Chr1:16468184:16470347:+	GRMZM5G836250_T03/0/[mRNA] locus=3:175708106:175710413:-	Os01t0866400-01/1152.24/[mRNA] locus=chr01:37519695:37522169:+	gi|226501262|ref|NP_001141584.1|/0/uncharacterized protein LOC100273700 [Zea mays]
EC 2.2.1.1 -- transketolase
Pavir.Da02287	Pavir.Da02287.1_dup1	Chr04a:47447761-47450632	577.445	391.059	484.252	509.874	508.203	509.038	184.691	139.647	162.169	261.452	301.364	281.408	0.0720168	-1.57826	-1.65028	[=/-]	K00615|1|0.0|1142|sbi:SORBI_10g002220|transketolase [EC:2.2.1.1]	GO:0009941//chloroplast envelope;GO:0009570//chloroplast stroma;GO:0009535//chloroplast thylakoid membrane	GO:0046872//metal ion binding;GO:0004802//transketolase activity	GO:0019253//reductive pentose-phosphate cycle;GO:0046686//response to cadmium ion;GO:0009651//response to salt stress	AT3G60750.1/7.93691e-165/[mRNA] locus=Chr3:22454004:22456824:+	GRMZM2G033208_T03/0/[mRNA] locus=9:22780609:22783403:+	Os06t0133800-01/1957.08/[mRNA] locus=chr06:1809211:1812083:-	gi|242094544|ref|XP_002437762.1|/0/hypothetical protein SORBIDRAFT_10g002220 [Sorghum bicolor]
Pavir.Db02317	Pavir.Db02317.1_dup1,Pavir.Db02317.2_dup1	Chr04b:48703203-48706564	659.666	445.49	552.578	578.771	585.386	582.078	180.391	134.589	157.49	234.987	296.615	265.801	0.0750348	-1.81092	-1.88595	[=/-]	K00615|1|0.0|1145|sbi:SORBI_10g002220|transketolase [EC:2.2.1.1]	GO:0009941//chloroplast envelope;GO:0009570//chloroplast stroma;GO:0009535//chloroplast thylakoid membrane;GO:0009941//chloroplast envelope;GO:0009570//chloroplast stroma;GO:0009535//chloroplast thylakoid membrane	GO:0046872//metal ion binding;GO:0004802//transketolase activity;GO:0046872//metal ion binding;GO:0004802//transketolase activity	GO:0019253//reductive pentose-phosphate cycle;GO:0046686//response to cadmium ion;GO:0009651//response to salt stress;GO:0019253//reductive pentose-phosphate cycle;GO:0046686//response to cadmium ion;GO:0009651//response to salt stress	AT3G60750.1/5.00778e-169/[mRNA] locus=Chr3:22454004:22456824:+	GRMZM2G033208_T03/0/[mRNA] locus=9:22780609:22783403:+	Os06t0133800-01/2292.09/[mRNA] locus=chr06:1809211:1812083:-	gi|242094544|ref|XP_002437762.1|/0/hypothetical protein SORBIDRAFT_10g002220 [Sorghum bicolor]
Pavir.Gb02335	Pavir.Gb02335.1_dup1	Chr07b:42521107-42524907	1.71929	2.33793	2.02861	5.14066	3.31355	4.2271	87.2651	103.035	95.15	59.8997	53.6702	56.7849	1.05918	5.55164	4.49246	[+/+]	K00615|1|0.0|1367|sita:101776231|transketolase [EC:2.2.1.1]	GO:0009941//chloroplast envelope;GO:0009570//chloroplast stroma	GO:0004802//transketolase activity	GO:0046686//response to cadmium ion;GO:0008152//metabolic process;GO:0009651//response to salt stress	AT3G60750.1/6.54799e-36/[mRNA] locus=Chr3:22454004:22456824:+	GRMZM2G010494_T01/0/[mRNA] locus=2:86651204:86654477:+	Os04t0266900-01/1737.04/[mRNA] locus=chr04:11026713:11032321:+	gi|514784372|ref|XP_004970575.1|/0/PREDICTED: transketolase, chloroplastic-like [Setaria italica]
EC 5.1.3.1 -- ribulose-phosphate 3-epimerase
Pavir.Ia04312	Pavir.Ia04312.1_dup1	Chr09a:80220282-80224461	70.7492	44.7818	57.7655	65.3337	68.5945	66.9641	32.6622	19.4445	26.0533	38.0418	50.8769	44.4594	0.21318	-1.14874	-1.36192	[=/-]	K01783|1|3e-146|518|sita:101774062|ribulose-phosphate 3-epimerase [EC:5.1.3.1]	GO:0009941//chloroplast envelope;GO:0009579//thylakoid;GO:0009570//chloroplast stroma;GO:0010319//stromule;GO:0048046//apoplast	GO:0046872//metal ion binding;GO:0004750//ribulose-phosphate 3-epimerase activity	GO:0006098//pentose-phosphate shunt;GO:0009409//response to cold;GO:0009624//response to nematode	AT5G61410.1/1.31238e-63/[mRNA] locus=Chr5:24684085:24685836:-	GRMZM2G026807_T01/0/[mRNA] locus=1:14624738:14638946:+	Os03t0169100-01/900.482/[mRNA] locus=chr03:3714070:3716977:+	gi|514821765|ref|XP_004985559.1|/1.47843e-145/PREDICTED: ribulose-phosphate 3-epimerase, chloroplastic-like [Setaria italica]
Pavir.Ib00442	Pavir.Ib00442.1_dup1	Chr09b:4830245-4831336	286.521	139.984	213.253	218.72	193.805	206.262	112.845	89.2892	101.067	120.132	183.252	151.692	-0.0480846	-1.07725	-1.02917	[=/-]	K01783|1|5e-29|127|sita:101774062|ribulose-phosphate 3-epimerase [EC:5.1.3.1]	GO:0009941//chloroplast envelope;GO:0009579//thylakoid;GO:0009570//chloroplast stroma;GO:0010319//stromule;GO:0048046//apoplast	GO:0046872//metal ion binding;GO:0004750//ribulose-phosphate 3-epimerase activity	GO:0006098//pentose-phosphate shunt;GO:0009409//response to cold;GO:0009624//response to nematode	NA	GRMZM2G026807_T01/8.34261e-61/[mRNA] locus=1:14624738:14638946:+	Os03t0169100-01/165.028/[mRNA] locus=chr03:3714070:3716977:+	gi|514821765|ref|XP_004985559.1|/2.08071e-28/PREDICTED: ribulose-phosphate 3-epimerase, chloroplastic-like [Setaria italica]
Pavir.J39023	Pavir.J39023.1_dup1	contig80774:0-2964	262.199	129.024	195.612	229.045	197.587	213.316	85.1248	60.8472	72.986	103.665	151.471	127.568	0.125001	-1.4223	-1.5473	[=/-]	K01783|1|2e-131|469|dosa:Os03t0169100-01|ribulose-phosphate 3-epimerase [EC:5.1.3.1]	GO:0009941//chloroplast envelope;GO:0009535//chloroplast thylakoid membrane;GO:0009570//chloroplast stroma;GO:0010319//stromule;GO:0048046//apoplast	GO:0046872//metal ion binding;GO:0004750//ribulose-phosphate 3-epimerase activity	GO:0019253//reductive pentose-phosphate cycle;GO:0006098//pentose-phosphate shunt;GO:0009409//response to cold;GO:0009624//response to nematode	AT5G61410.1/2.8176e-67/[mRNA] locus=Chr5:24684085:24685836:-	GRMZM2G026807_T01/0/[mRNA] locus=1:14624738:14638946:+	Os03t0169100-01/914.358/[mRNA] locus=chr03:3714070:3716977:+	gi|115450991|ref|NP_001049096.1|/7.83502e-131/Os03g0169100 [Oryza sativa Japonica Group]
EC 2.7.1.19 -- phosphoribulokinase
Pavir.Aa01018	Pavir.Aa01018.1_dup1	Chr01a:11923526-11926019	695.553	358.415	526.984	539.639	486.427	513.033	269.074	203.502	236.288	333.976	453.405	393.69	-0.0387089	-1.15722	-1.11851	[=/-]	K00855|1|0.0|795|sita:101764636|phosphoribulokinase [EC:2.7.1.19]	GO:0009941//chloroplast envelope;GO:0009535//chloroplast thylakoid membrane;GO:0009570//chloroplast stroma;GO:0010319//stromule;GO:0048046//apoplast	GO:0005524//ATP binding;GO:0008974//phosphoribulokinase activity	GO:0042742//defense response to bacterium;GO:0009409//response to cold;GO:0005975//carbohydrate metabolic process;GO:0016310//phosphorylation	AT1G32060.1/6.08646e-63/[mRNA] locus=Chr1:11532668:11534406:+	GRMZM2G162529_T01/0/[mRNA] locus=5:199592962:199594806:+	Os02t0698000-03/1388.14/[mRNA] locus=chr02:28702015:28704008:+	gi|514716666|ref|XP_004953549.1|/0/PREDICTED: phosphoribulokinase, chloroplastic-like [Setaria italica]
Pavir.Ga00747	Pavir.Ga00747.1_dup1	Chr07a:9054152-9056343	30.172	28.5153	29.3436	31.4357	41.0703	36.253	10.3538	6.57992	8.46684	23.5714	17.0103	20.2908	0.305054	-1.79315	-2.0982	[=/-]	K00855|1|0.0|681|sita:101762778|phosphoribulokinase [EC:2.7.1.19]	GO:0009941//chloroplast envelope;GO:0009535//chloroplast thylakoid membrane;GO:0009570//chloroplast stroma;GO:0010319//stromule;GO:0048046//apoplast	GO:0005524//ATP binding;GO:0008974//phosphoribulokinase activity	GO:0042742//defense response to bacterium;GO:0009409//response to cold;GO:0005975//carbohydrate metabolic process;GO:0016310//phosphorylation	AT1G32060.1/5.92296e-20/[mRNA] locus=Chr1:11532668:11534406:+	GRMZM2G463280_T02/0/[mRNA] locus=2:12897844:12899394:+	Os04t0596900-00/977.793/[mRNA] locus=chr04:30107310:30108889:-	gi|514803563|ref|XP_004976668.1|/0/PREDICTED: phosphoribulokinase, chloroplastic-like [Setaria italica]
Pavir.Ba02797	Pavir.Ba02797.1_dup1	Chr02a:47528833-47530737	90.8296	76.9056	83.8676	111.13	92.6427	101.886	19.2401	13.9009	16.5705	52.3596	48.1048	50.2322	0.280775	-2.3395	-2.62027	[=/-]	K00855|1|7e-179|627|sita:101762778|phosphoribulokinase [EC:2.7.1.19]	GO:0009941//chloroplast envelope;GO:0009535//chloroplast thylakoid membrane;GO:0009570//chloroplast stroma;GO:0010319//stromule;GO:0048046//apoplast	GO:0005524//ATP binding;GO:0008974//phosphoribulokinase activity	GO:0042742//defense response to bacterium;GO:0009409//response to cold;GO:0005975//carbohydrate metabolic process;GO:0016310//phosphorylation	AT1G32060.1/1.89127e-16/[mRNA] locus=Chr1:11532668:11534406:+	GRMZM2G463280_T02/0/[mRNA] locus=2:12897844:12899394:+	Os04t0596900-00/844.976/[mRNA] locus=chr04:30107310:30108889:-	gi|514803563|ref|XP_004976668.1|/3.0956e-178/PREDICTED: phosphoribulokinase, chloroplastic-like [Setaria italica]
Pavir.Ab02808	Pavir.Ab02808.1_dup1	Chr01b:49604882-49607120	768.248	396.929	582.589	637.081	530.191	583.636	220.065	150.323	185.194	300.611	431.941	366.276	0.00259083	-1.65344	-1.65603	[=/-]	K00855|1|0.0|806|sita:101764636|phosphoribulokinase [EC:2.7.1.19]	GO:0009941//chloroplast envelope;GO:0009535//chloroplast thylakoid membrane;GO:0009570//chloroplast stroma;GO:0010319//stromule;GO:0048046//apoplast	GO:0005524//ATP binding;GO:0008974//phosphoribulokinase activity	GO:0042742//defense response to bacterium;GO:0009409//response to cold;GO:0005975//carbohydrate metabolic process;GO:0016310//phosphorylation	AT1G32060.1/2.4724e-68/[mRNA] locus=Chr1:11532668:11534406:+	GRMZM2G162529_T01/0/[mRNA] locus=5:199592962:199594806:+	Os02t0698000-03/1368.32/[mRNA] locus=chr02:28702015:28704008:+	gi|514716666|ref|XP_004953549.1|/0/PREDICTED: phosphoribulokinase, chloroplastic-like [Setaria italica]
EC 5.3.1.6 -- ribose-5-phosphate isomerase
Pavir.J11228	Pavir.J11228.1_dup1	contig13793:1323-4148	15.205	13.5768	14.3909	13.1771	15.8369	14.507	2.19054	1.76802	1.97928	7.86218	6.04946	6.95582	0.011594	-2.86211	-2.8737	[=/-]	K01807|1|7e-138|491|sita:101777690|ribose 5-phosphate isomerase A [EC:5.3.1.6]	GO:0009507//chloroplast;GO:0009507//chloroplast	GO:0004751//ribose-5-phosphate isomerase activity;GO:0004751//ribose-5-phosphate isomerase activity	GO:0009052//pentose-phosphate shunt, non-oxidative branch;GO:0009052//pentose-phosphate shunt, non-oxidative branch	NA	GRMZM5G874903_T01/0/[mRNA] locus=5:5199236:5200933:+	Os03t0781400-01/440.575/[mRNA] locus=chr03:32395320:32397167:-	gi|514813520|ref|XP_004981543.1|/1.09752e-152/PREDICTED: probable ribose-5-phosphate isomerase-like [Setaria italica]
Pavir.Ia00485	Pavir.Ia00485.1_dup1,Pavir.Ia00485.2_dup1	Chr09a:4755184-4759487	22.9207	20.7529	21.8368	23.5371	23.204	23.3706	6.34668	4.89658	5.62163	14.4682	14.0174	14.2428	0.0979302	-1.9577	-2.05563	[=/-]	K01807|1|3e-150|532|sita:101777690|ribose 5-phosphate isomerase A [EC:5.3.1.6]	GO:0009507//chloroplast;GO:0009507//chloroplast	GO:0004751//ribose-5-phosphate isomerase activity;GO:0004751//ribose-5-phosphate isomerase activity	GO:0009052//pentose-phosphate shunt, non-oxidative branch;GO:0009052//pentose-phosphate shunt, non-oxidative branch	NA	GRMZM5G874903_T01/1.52259e-126/[mRNA] locus=5:5199236:5200933:+	Os03t0781400-01/260.181/[mRNA] locus=chr03:32395320:32397167:-	gi|514813520|ref|XP_004981543.1|/3.12326e-147/PREDICTED: probable ribose-5-phosphate isomerase-like [Setaria italica]
Pavir.J40341	Pavir.J40341.1_dup1	contig92369:1-1067	3.62223	3.45792	3.54007	1.42732	1.40508	1.4162	2.72472	4.83617	3.78044	2.12424	1.66533	1.89479	-1.32175	0.0947755	1.41653	[-/+]	K01807|1|9e-79|294|sita:101772761|ribose 5-phosphate isomerase A [EC:5.3.1.6]	GO:0005737//cytoplasm	GO:0004751//ribose-5-phosphate isomerase activity	GO:0008219//cell death;GO:0030244//cellulose biosynthetic process;GO:0009052//pentose-phosphate shunt, non-oxidative branch;GO:0046109//uridine biosynthetic process;GO:0010228//vegetative to reproductive phase transition of meristem;GO:0080167//response to karrikin	AT2G01290.1/7.41449e-06/[mRNA] locus=Chr2:149192:149989:-	GRMZM2G104070_T01/5.74841e-156/[mRNA] locus=1:152502974:152508728:+	Os04t0306400-01/387.052/[mRNA] locus=chr04:13802386:13803213:+	gi|514800648|ref|XP_004975246.1|/3.89185e-78/PREDICTED: probable ribose-5-phosphate isomerase-like [Setaria italica]
Pavir.Eb01318	Pavir.Eb01318.1_dup1	Chr05b:23071924-23072851	3.16756	2.2858	2.72668	2.67156	3.60759	3.13957	5.2128	9.35636	7.28458	4.18044	3.81279	3.99662	0.203425	1.4177	1.21428	[=/+]	K00430|1|1e-23|110|obr:102718644|peroxidase [EC:1.11.1.7]	GO:0005737//cytoplasm;GO:0005634//nucleus	GO:0016853//isomerase activity	GO:0005975//carbohydrate metabolic process;GO:0000719//photoreactive repair;GO:0009409//response to cold;GO:0009411//response to UV	NA	AC197555.3_FGT008/0/[mRNA] locus=3:227494431:227495354:+	Os01t0542000-00/957.97/[mRNA] locus=chr01:19972083:19973030:+	gi|514777673|ref|XP_004968891.1|/6.56653e-169/PREDICTED: DNA-damage-repair/toleration protein DRT102-like [Setaria italica]
Pavir.J23028	Pavir.J23028.1_dup1	contig251313:26-841	3.91872	4.09187	4.0053	1.89513	3.46353	2.67933	6.26847	13.5739	9.92117	2.65632	3.4858	3.07106	-0.580038	1.3086	1.88864	[=/+]	K01807|1|2e-128|458|sita:101772761|ribose 5-phosphate isomerase A [EC:5.3.1.6]	GO:0005737//cytoplasm	GO:0004751//ribose-5-phosphate isomerase activity	GO:0008219//cell death;GO:0030244//cellulose biosynthetic process;GO:0009052//pentose-phosphate shunt, non-oxidative branch;GO:0046109//uridine biosynthetic process;GO:0010228//vegetative to reproductive phase transition of meristem;GO:0080167//response to karrikin	AT2G01290.1/5.63869e-06/[mRNA] locus=Chr2:149192:149989:-	GRMZM2G104070_T01/0/[mRNA] locus=1:152502974:152508728:+	Os04t0306400-01/462.381/[mRNA] locus=chr04:13802386:13803213:+	gi|514800648|ref|XP_004975246.1|/3.71414e-130/PREDICTED: probable ribose-5-phosphate isomerase-like [Setaria italica]
