# Supplementary material for: Transcriptional and physiological data reveal the dehydration memory behavior in switchgrass (Panicum virgatum L.)
Source: Biotechnol Biofuels. 2018 Apr 2;11:91. doi: 10.1186/s13068-018-1088-x (PMC5879616; doi:10.1186/s13068-018-1088-x)
Supplement: Supplementary file 10 — Additional file 10: Table S9. Differentially expressed genes involved in glycolysis and TCA cycle. [file 13068_2018_1088_MOESM10_ESM.xlsx]

## Sheet: Sheet1
Table S9 Differentially expressed genes involved in glycolysis and TCA cycle
gene_id	transcript_id	locus	C1_1	C1_2	C1	D1_1	D1_2	D1	D2_1	D2_2	D2	R1_1	R1_2	R1	(D1/C1)log2Ratio	(D2/C1)log2Ratio	(D2/D1)log2Ratio	DMG Types	KEGG Orthology	GO Component	GO Function	GO Process	Ath	Zma	Osa	Blast nr
Glycolysis
EC 2.7.1.1 -- hexokinase
Pavir.Ea00260	Pavir.Ea00260.2_dup1,Pavir.Ea00260.1_dup1,Pavir.Ea00260.3_dup1	Chr05a:3073453-3079732	6.79214	7.9207	7.35642	7.26786	9.16215	8.215	20.5846	19.8273	20.2059	11.3325	14.977	13.1548	0.159257	1.4577	1.29845	[=/+]	K00844|1|4e-174|612|sita:101775414|hexokinase [EC:2.7.1.1]	GO:0005739//mitochondrion;GO:0009536//plastid;GO:0005773//vacuole;GO:0005634//nucleus;GO:0005886//plasma membrane;GO:0005739//mitochondrion;GO:0009536//plastid;GO:0005773//vacuole;GO:0005634//nucleus;GO:0005886//plasma membrane;GO:0005739//mitochondrion;GO:0009536//plastid;GO:0005773//vacuole;GO:0005634//nucleus;GO:0005886//plasma membrane	GO:0008270//zinc ion binding;GO:0005524//ATP binding;GO:0004340//glucokinase activity;GO:0008865//fructokinase activity;GO:0008270//zinc ion binding;GO:0005524//ATP binding;GO:0004340//glucokinase activity;GO:0008865//fructokinase activity;GO:0008270//zinc ion binding;GO:0005524//ATP binding;GO:0004340//glucokinase activity;GO:0008865//fructokinase activity	GO:0012501//programmed cell death;GO:0010255//glucose mediated signaling pathway;GO:0006096//glycolytic process;GO:0016310//phosphorylation;GO:0051156//glucose 6-phosphate metabolic process;GO:0009747//hexokinase-dependent signaling;GO:0012501//programmed cell death;GO:0010255//glucose mediated signaling pathway;GO:0006096//glycolytic process;GO:0016310//phosphorylation;GO:0051156//glucose 6-phos…	AT2G19860.1/5.47936e-08/[mRNA] locus=Chr2:8570818:8573762:+	GRMZM2G104081_T03/0/[mRNA] locus=3:7079027:7081904:+	Os01t0190400-02/878.676/[mRNA] locus=chr01:4820365:4822848:-	gi|514776365|ref|XP_004968460.1|/1.55954e-173/PREDICTED: hexokinase-8-like [Setaria italica]
Pavir.Eb00303	Pavir.Eb00303.1_dup1	Chr05b:4461844-4465561	1.30479	1.35468	1.32973	1.9194	1.41606	1.66773	3.30904	3.45202	3.38053	2.32637	1.83806	2.08222	0.32675	1.34611	1.01936	[=/+]	K00844|1|0.0|853|sita:101775414|hexokinase [EC:2.7.1.1]	GO:0005739//mitochondrion;GO:0009536//plastid;GO:0005773//vacuole;GO:0005634//nucleus;GO:0005886//plasma membrane	GO:0008270//zinc ion binding;GO:0005524//ATP binding;GO:0004340//glucokinase activity;GO:0008865//fructokinase activity	GO:0012501//programmed cell death;GO:0010255//glucose mediated signaling pathway;GO:0006096//glycolytic process;GO:0016310//phosphorylation;GO:0051156//glucose 6-phosphate metabolic process;GO:0009747//hexokinase-dependent signaling	AT2G19860.1/4.31508e-06/[mRNA] locus=Chr2:8570818:8573762:+	GRMZM2G104081_T03/0/[mRNA] locus=3:7079027:7081904:+	Os01t0190400-02/878.676/[mRNA] locus=chr01:4820365:4822848:-	gi|514776365|ref|XP_004968460.1|/0/PREDICTED: hexokinase-8-like [Setaria italica]
Pavir.Ca00807	Pavir.Ca00807.1_dup1	Chr03a:9418404-9422318	4.9758	3.63252	4.30416	1.53445	1.84862	1.69153	10.4219	18.7143	14.5681	5.63207	4.80905	5.22056	-1.3474	1.75901	3.10641	[-/+]	K00844|1|0.0|832|sita:101784144|hexokinase [EC:2.7.1.1]	GO:0005739//mitochondrion;GO:0009536//plastid;GO:0005773//vacuole;GO:0005634//nucleus;GO:0005886//plasma membrane	GO:0008270//zinc ion binding;GO:0005524//ATP binding;GO:0004340//glucokinase activity;GO:0008865//fructokinase activity	GO:0012501//programmed cell death;GO:0010255//glucose mediated signaling pathway;GO:0006096//glycolytic process;GO:0016310//phosphorylation;GO:0051156//glucose 6-phosphate metabolic process;GO:0009747//hexokinase-dependent signaling	NA	GRMZM2G051806_T01/0/[mRNA] locus=6:129979400:129981739:+	Os05t0187100-01/545.64/[mRNA] locus=chr05:5337856:5341021:-	gi|514745477|ref|XP_004960890.1|/0/PREDICTED: hexokinase-7-like isoform X1 [Setaria italica]
Pavir.Eb03912	Pavir.Eb03912.1_dup1	Chr05b:75136630-75139532	4.2767	4.77109	4.52389	2.6391	3.28681	2.96295	1.48178	1.68414	1.58296	1.55526	1.42272	1.48899	-0.61053	-1.51494	-0.904411	[=/=]	K00844|1|0.0|768|sita:101754626|hexokinase [EC:2.7.1.1]	-	GO:0005524//ATP binding;GO:0004396//hexokinase activity	GO:0016310//phosphorylation;GO:0006096//glycolytic process	NA	GRMZM2G467069_T03/0/[mRNA] locus=8:159186838:159194999:+	Os01t0940100-01/916.34/[mRNA] locus=chr01:41305825:41311135:-	gi|514786966|ref|XP_004971218.1|/0/PREDICTED: hexokinase-3-like [Setaria italica]
EC 2.7.1.11 -- 6-phosphofructokinase
Pavir.J15479	Pavir.J15479.1_dup1	contig173749:0-2012	0.4337	0.295893	0.364796	0.97036	0.820489	0.895425	5.21728	8.23777	6.72752	2.83686	1.88794	2.3624	1.29548	4.20491	2.90943	[+/+]	K00850|1|0.0|904|sita:101768461|6-phosphofructokinase 1 [EC:2.7.1.11]	GO:0005945//6-phosphofructokinase complex	GO:0003872//6-phosphofructokinase activity;GO:0005524//ATP binding	GO:0006002//fructose 6-phosphate metabolic process;GO:0006096//glycolytic process	AT5G47810.1/1.29167e-11/[mRNA] locus=Chr5:19356569:19357989:-	AC213693.3_FGT003/5.65796e-43/[mRNA] locus=2:39428420:39428743:+	Os04t0469500-01/1152.24/[mRNA] locus=chr04:23463435:23465489:+	gi|514802037|ref|XP_004975916.1|/0/PREDICTED: 6-phosphofructokinase 2-like [Setaria italica]
Pavir.Ga01407	Pavir.Ga01407.1_dup1	Chr07a:17950359-17953620	0.953645	0.911056	0.93235	0.381012	0.31367	0.347341	1.8313	2.77098	2.30114	1.36402	1.13462	1.24932	-1.42452	1.3034	2.72792	[-/+]	K00850|1|0.0|827|sita:101768461|6-phosphofructokinase 1 [EC:2.7.1.11]	GO:0005945//6-phosphofructokinase complex	GO:0003872//6-phosphofructokinase activity;GO:0005524//ATP binding	GO:0006002//fructose 6-phosphate metabolic process;GO:0006096//glycolytic process	AT5G47810.1/3.11317e-15/[mRNA] locus=Chr5:19356569:19357989:-	AC213693.3_FGT003/1.17394e-34/[mRNA] locus=2:39428420:39428743:+	Os04t0469500-01/1108.63/[mRNA] locus=chr04:23463435:23465489:+	gi|514802037|ref|XP_004975916.1|/0/PREDICTED: 6-phosphofructokinase 2-like [Setaria italica]
Pavir.Ca01491	Pavir.Ca01491.2_dup1,Pavir.Ca01491.1_dup1	Chr03a:17927763-17932365	6.14576	8.85185	7.49881	5.66253	6.06217	5.86235	15.5656	18.9387	17.2522	14.2158	7.88069	11.0482	-0.355181	1.20205	1.55723	[=/+]	K00850|1|0.0|957|sita:101762411|6-phosphofructokinase 1 [EC:2.7.1.11]	GO:0005886//plasma membrane;GO:0005945//6-phosphofructokinase complex;GO:0005886//plasma membrane;GO:0005945//6-phosphofructokinase complex	GO:0003872//6-phosphofructokinase activity;GO:0005524//ATP binding;GO:0003872//6-phosphofructokinase activity;GO:0005524//ATP binding	GO:0006002//fructose 6-phosphate metabolic process;GO:0006096//glycolytic process;GO:0006002//fructose 6-phosphate metabolic process;GO:0006096//glycolytic process	AT4G26270.1/4.46778e-27/[mRNA] locus=Chr4:13301094:13304030:-	GRMZM2G004932_T01/0/[mRNA] locus=6:160034585:160039641:-	Os05t0524400-01/1584.39/[mRNA] locus=chr05:26107395:26112132:+	gi|514747733|ref|XP_004961440.1|/0/PREDICTED: 6-phosphofructokinase 7-like [Setaria italica]
EC 2.7.1.40 -- pyruvate kinase
Pavir.J15312	Pavir.J15312.1_dup1	contig172306:291-2117	1.25771	1.33282	1.29527	1.81934	1.49603	1.65769	4.87724	7.45204	6.16464	3.62786	2.8256	3.22673	0.355922	2.25077	1.89485	[=/+]	K00873|1|2e-40|167|zma:100856958|pyruvate kinase [EC:2.7.1.40]	-	GO:0004743//pyruvate kinase activity;GO:0030955//potassium ion binding;GO:0000287//magnesium ion binding	GO:0016310//phosphorylation;GO:0006096//glycolytic process	AT2G36580.1/3.41879e-08/[mRNA] locus=Chr2:15339253:15342781:+	GRMZM2G124593_T01/1.88529e-94/[mRNA] locus=4:12976415:12983900:-	Os11t0216000-01/232.428/[mRNA] locus=chr11:6059499:6065156:+	gi|363543525|ref|NP_001241773.1|/6.48955e-40/pyruvate kinase, cytosolic isozyme [Zea mays]
Pavir.Ha01275	Pavir.Ha01275.1_dup1	Chr08a:36916935-36920854	2.3723	4.37315	3.37272	4.6442	3.5085	4.07635	13.4482	19.59	16.5191	9.68499	7.41035	8.54767	0.273363	2.29215	2.01878	[=/+]	K00873|1|0.0|819|sita:101759427|pyruvate kinase [EC:2.7.1.40]	-	GO:0004743//pyruvate kinase activity;GO:0030955//potassium ion binding;GO:0000287//magnesium ion binding	GO:0016310//phosphorylation;GO:0006096//glycolytic process	AT2G36580.1/2.46617e-12/[mRNA] locus=Chr2:15339253:15342781:+	GRMZM2G124593_T01/0/[mRNA] locus=4:12976415:12983900:-	Os11t0216000-01/969.864/[mRNA] locus=chr11:6059499:6065156:+	gi|514808531|ref|XP_004979102.1|/0/PREDICTED: pyruvate kinase, cytosolic isozyme-like [Setaria italica]
Pavir.J08839	Pavir.J08839.1_dup1	contig119853:51-3318	1.3583	2.02099	1.68964	2.36051	1.25187	1.80619	4.7858	6.14649	5.46615	3.31498	2.34187	2.82843	0.0962323	1.69381	1.59757	[=/+]	K00873|1|1e-105|383|zma:100856958|pyruvate kinase [EC:2.7.1.40]	-	GO:0004743//pyruvate kinase activity;GO:0030955//potassium ion binding;GO:0000287//magnesium ion binding	GO:0016310//phosphorylation;GO:0006096//glycolytic process	AT2G36580.1/5.69529e-06/[mRNA] locus=Chr2:15339253:15342781:+	GRMZM2G124593_T01/0/[mRNA] locus=4:12976415:12983900:-	Os11t0216000-01/589.252/[mRNA] locus=chr11:6059499:6065156:+	gi|363543525|ref|NP_001241773.1|/4.22069e-105/pyruvate kinase, cytosolic isozyme [Zea mays]
EC 3.1.3.11 -- fructose-bisphosphatase
Pavir.J05090	Pavir.J05090.1_dup1	contig07552:10474-13844	14.3841	9.59663	11.9904	10.6985	9.6627	10.1806	1.66194	2.00251	1.83223	2.95213	5.27143	4.11178	-0.236052	-2.7102	-2.47415	[=/-]	K03841|1|0.0|673|sita:101756186|fructose-1,6-bisphosphatase I [EC:3.1.3.11]	-	GO:0042132//fructose 1,6-bisphosphate 1-phosphatase activity	GO:0005975//carbohydrate metabolic process	AT1G43670.1/2.75735e-06/[mRNA] locus=Chr1:16468184:16470347:+	GRMZM2G322953_T05/0/[mRNA] locus=8:100871700:100874278:-	Os01t0866400-01/977.793/[mRNA] locus=chr01:37519695:37522169:+	gi|514749801|ref|XP_004961948.1|/0/PREDICTED: fructose-1,6-bisphosphatase, cytosolic-like [Setaria italica]
Pavir.Db00491	Pavir.Db00491.1_dup1	Chr04b:6095619-6097628	4.78537	3.95378	4.36958	2.89192	4.80708	3.8495	1.44133	1.08669	1.26401	2.62652	2.17072	2.39862	-0.182823	-1.78949	-1.60666	[=/-]	K03841|1|0.0|736|sita:101775263|fructose-1,6-bisphosphatase I [EC:3.1.3.11]	GO:0009507//chloroplast	GO:0042132//fructose 1,6-bisphosphate 1-phosphatase activity	GO:0005975//carbohydrate metabolic process	AT5G64380.1/2.6184e-18/[mRNA] locus=Chr5:25741342:25743024:+	GRMZM2G095287_T01/0/[mRNA] locus=9:109317629:109319634:-	Os06t0664200-01/1009.51/[mRNA] locus=chr06:27429160:27431096:-	gi|514764939|ref|XP_004965631.1|/0/PREDICTED: fructose-1,6-bisphosphatase, chloroplastic-like [Setaria italica]
Pavir.J01006	Pavir.J01006.1_dup1	contig01099:19518-23673	99.587	99.7546	99.6708	128.174	146.992	137.583	38.6527	33.025	35.8389	82.7682	74.7083	78.7382	0.465062	-1.47564	-1.94071	[=/-]	K03841|1|0.0|665|zma:100273700|fructose-1,6-bisphosphatase I [EC:3.1.3.11]	-	GO:0042132//fructose 1,6-bisphosphate 1-phosphatase activity	GO:0005975//carbohydrate metabolic process	AT1G43670.1/2.10062e-19/[mRNA] locus=Chr1:16468184:16470347:+	GRMZM5G836250_T03/0/[mRNA] locus=3:175708106:175710413:-	Os01t0866400-01/1144.31/[mRNA] locus=chr01:37519695:37522169:+	gi|226501262|ref|NP_001141584.1|/0/uncharacterized protein LOC100273700 [Zea mays]
Pavir.Ea03724	Pavir.Ea03724.1_dup1	Chr05a:59862646-59867832	101.975	124.237	113.106	152.977	179.913	166.445	55.121	45.3506	50.2358	118.809	105.295	112.052	0.55737	-1.17089	-1.72826	[=/-]	K03841|1|0.0|660|zma:100273700|fructose-1,6-bisphosphatase I [EC:3.1.3.11]	-	GO:0042132//fructose 1,6-bisphosphate 1-phosphatase activity	GO:0005975//carbohydrate metabolic process	AT1G43670.1/3.47182e-21/[mRNA] locus=Chr1:16468184:16470347:+	GRMZM5G836250_T03/0/[mRNA] locus=3:175708106:175710413:-	Os01t0866400-01/1152.24/[mRNA] locus=chr01:37519695:37522169:+	gi|226501262|ref|NP_001141584.1|/0/uncharacterized protein LOC100273700 [Zea mays]
EC 4.1.2.13 -- fructose-bisphosphate aldolase
Pavir.Ea03521	Pavir.Ea03521.1_dup1	Chr05a:58418943-58422029	25.0173	51.005	38.0112	26.1976	35.1043	30.651	76.0438	104.976	90.5099	76.6726	45.4063	61.0395	-0.31049	1.25165	1.56214	[=/+]	K01623|1|0.0|697|sita:101756517|fructose-bisphosphate aldolase, class I [EC:4.1.2.13]	GO:0005829//cytosol;GO:0005618//cell wall;GO:0005730//nucleolus;GO:0005740//mitochondrial envelope;GO:0009507//chloroplast;GO:0005886//plasma membrane;GO:0048046//apoplast	GO:0005507//copper ion binding;GO:0004332//fructose-bisphosphate aldolase activity	GO:0009651//response to salt stress;GO:0006096//glycolytic process;GO:0046686//response to cadmium ion;GO:0080167//response to karrikin	AT3G52930.1/2.91856e-34/[mRNA] locus=Chr3:19627383:19628874:-	GRMZM2G057823_T01/0/[mRNA] locus=3:165723228:165725210:+	Os01t0905800-03/1241.45/[mRNA] locus=chr01:39433698:39435580:-	gi|514785954|ref|XP_004970966.1|/0/PREDICTED: fructose-bisphosphate aldolase cytoplasmic isozyme-like [Setaria italica]
Pavir.J06306	Pavir.J06306.1_dup1	contig10183:6844-9230	53.7722	78.2156	65.9939	53.73	62.0205	57.8753	133.81	175.395	154.603	118.209	81.5533	99.8811	-0.189385	1.22816	1.41754	[=/+]	K01623|1|0.0|701|sita:101756517|fructose-bisphosphate aldolase, class I [EC:4.1.2.13]	GO:0005829//cytosol;GO:0005618//cell wall;GO:0005730//nucleolus;GO:0005740//mitochondrial envelope;GO:0009507//chloroplast;GO:0005886//plasma membrane;GO:0048046//apoplast	GO:0005507//copper ion binding;GO:0004332//fructose-bisphosphate aldolase activity	GO:0009651//response to salt stress;GO:0006096//glycolytic process;GO:0046686//response to cadmium ion;GO:0080167//response to karrikin	AT3G52930.1/8.37418e-28/[mRNA] locus=Chr3:19627383:19628874:-	GRMZM2G057823_T01/0/[mRNA] locus=3:165723228:165725210:+	Os01t0905800-03/1201.8/[mRNA] locus=chr01:39433698:39435580:-	gi|514785954|ref|XP_004970966.1|/0/PREDICTED: fructose-bisphosphate aldolase cytoplasmic isozyme-like [Setaria italica]
Pavir.Ab01424	Pavir.Ab01424.1_dup1	Chr01b:23895099-23897420	8.28593	12.4458	10.3658	9.19881	11.0973	10.1481	17.1462	26.9148	22.0305	13.5269	9.79745	11.6622	-0.030635	1.08766	1.1183	[=/+]	K01623|1|0.0|709|sbi:SORBI_04g019020|fructose-bisphosphate aldolase, class I [EC:4.1.2.13]	GO:0005829//cytosol;GO:0005618//cell wall;GO:0005730//nucleolus;GO:0005740//mitochondrial envelope;GO:0009507//chloroplast;GO:0005886//plasma membrane;GO:0048046//apoplast	GO:0005507//copper ion binding;GO:0004332//fructose-bisphosphate aldolase activity	GO:0009651//response to salt stress;GO:0006096//glycolytic process;GO:0046686//response to cadmium ion;GO:0080167//response to karrikin	AT3G52930.1/3.95705e-39/[mRNA] locus=Chr3:19627383:19628874:-	GRMZM2G057823_T01/0/[mRNA] locus=3:165723228:165725210:+	Os01t0905800-03/1209.73/[mRNA] locus=chr01:39433698:39435580:-	gi|242065066|ref|XP_002453822.1|/0/hypothetical protein SORBIDRAFT_04g019020 [Sorghum bicolor]
Pavir.Hb01734	Pavir.Hb01734.1_dup1	Chr08b:48901806-48903098	299.327	137.833	218.58	99.3501	90.9615	95.1558	16.0826	24.5505	20.3166	60.5128	48.709	54.6109	-1.1998	-3.42743	-2.22763	[-/-]	K01623|1|6e-147|520|sbi:SORBI_05g004590|fructose-bisphosphate aldolase, class I [EC:4.1.2.13]	GO:0031977//thylakoid lumen;GO:0005739//mitochondrion;GO:0009941//chloroplast envelope;GO:0010287//plastoglobule;GO:0022626//cytosolic ribosome;GO:0016020//membrane;GO:0048046//apoplast	GO:0004332//fructose-bisphosphate aldolase activity	GO:0009737//response to abscisic acid;GO:0006096//glycolytic process;GO:0046686//response to cadmium ion	AT2G21330.1/6.79633e-49/[mRNA] locus=Chr2:9128416:9130152:-	GRMZM2G155253_T02/0/[mRNA] locus=4:204599361:204601109:-	Os11t0171300-01/1082.86/[mRNA] locus=chr11:3488999:3491515:-	gi|115484401|ref|NP_001065862.1|/2.60569e-146/Os11g0171300 [Oryza sativa Japonica Group]
Pavir.Db00800	Pavir.Db00800.1_dup1,Pavir.Db00800.2_dup1	Chr04b:10716117-10726179	30.6102	83.4801	57.0451	69.6075	105.725	87.6665	28.1086	21.5563	24.8324	50.7703	46.7603	48.7653	0.619921	-1.19988	-1.8198	[=/-]	K01623|1|0.0|661|sita:101786189|fructose-bisphosphate aldolase, class I [EC:4.1.2.13]	GO:0009507//chloroplast;GO:0009507//chloroplast	GO:0004332//fructose-bisphosphate aldolase activity;GO:0004332//fructose-bisphosphate aldolase activity	GO:0006096//glycolytic process;GO:0001666//response to hypoxia;GO:0006096//glycolytic process;GO:0001666//response to hypoxia	AT4G26530.2/8.25583e-10/[mRNA] locus=Chr4:13391566:13392937:+	GRMZM2G345493_T01/0/[mRNA] locus=9:92344355:92346309:+	Os06t0608700-01/1384.18/[mRNA] locus=chr06:24227394:24228951:+	gi|514766094|ref|XP_004965915.1|/0/PREDICTED: fructose-bisphosphate aldolase, cytoplasmic isozyme 1-like [Setaria italica]
Pavir.Cb01993	Pavir.Cb01993.1_dup1,Pavir.Cb01993.2_dup1	Chr03b:46042839-46044636	1734.25	1378.69	1556.47	1955.88	2096.39	2026.13	903.628	333.75	618.689	983.865	1679.27	1331.57	0.380456	-1.33099	-1.71144	[=/-]	K01623|1|0.0|657|sita:101754815|fructose-bisphosphate aldolase, class I [EC:4.1.2.13]	GO:0031977//thylakoid lumen;GO:0005739//mitochondrion;GO:0009941//chloroplast envelope;GO:0010287//plastoglobule;GO:0022626//cytosolic ribosome;GO:0016020//membrane;GO:0048046//apoplast;GO:0031977//thylakoid lumen;GO:0005739//mitochondrion;GO:0009941//chloroplast envelope;GO:0010287//plastoglobule;GO:0022626//cytosolic ribosome;GO:0016020//membrane;GO:0048046//apoplast	GO:0004332//fructose-bisphosphate aldolase activity;GO:0004332//fructose-bisphosphate aldolase activity	GO:0009737//response to abscisic acid;GO:0006096//glycolytic process;GO:0046686//response to cadmium ion;GO:0009737//response to abscisic acid;GO:0006096//glycolytic process;GO:0046686//response to cadmium ion	AT2G21330.1/2.14058e-19/[mRNA] locus=Chr2:9128416:9130152:-	GRMZM2G046284_T01/0/[mRNA] locus=10:10194856:10196226:-	Os11t0171300-01/896.517/[mRNA] locus=chr11:3488999:3491515:-	gi|514804765|ref|XP_004977254.1|/0/PREDICTED: fructose-bisphosphate aldolase, chloroplastic-like [Setaria italica]
Pavir.Ha00839	Pavir.Ha00839.1_dup1	Chr08a:23338916-23340583	159.592	89.0295	124.311	75.7036	67.75	71.7268	27.5024	18.3511	22.9267	42.1096	48.5033	45.3064	-0.793369	-2.43885	-1.64548	[=/-]	K01623|1|0.0|657|dosa:Os11t0171300-01|fructose-bisphosphate aldolase, class I [EC:4.1.2.13]	GO:0031977//thylakoid lumen;GO:0005739//mitochondrion;GO:0009941//chloroplast envelope;GO:0010287//plastoglobule;GO:0022626//cytosolic ribosome;GO:0016020//membrane;GO:0048046//apoplast	GO:0004332//fructose-bisphosphate aldolase activity	GO:0009737//response to abscisic acid;GO:0006096//glycolytic process;GO:0046686//response to cadmium ion	AT2G21330.1/2.8618e-61/[mRNA] locus=Chr2:9128416:9130152:-	GRMZM2G155253_T02/0/[mRNA] locus=4:204599361:204601109:-	Os11t0171300-01/1271.18/[mRNA] locus=chr11:3488999:3491515:-	gi|115484401|ref|NP_001065862.1|/0/Os11g0171300 [Oryza sativa Japonica Group]
Pavir.J15156	Pavir.J15156.1_dup1	contig171008:3-2518	49.5265	25.2262	37.3764	16.913	18.6847	17.7989	2.02719	3.64816	2.83767	9.97676	7.34165	8.6592	-1.07034	-3.71935	-2.64901	[-/-]	K01623|1|1e-38|162|zma:100273196|fructose-bisphosphate aldolase, class I [EC:4.1.2.13]	-	-	-	AT2G01140.1/7.93432e-07/[mRNA] locus=Chr2:95006:96491:-	GRMZM2G155253_T02/9.13139e-42/[mRNA] locus=4:204599361:204601109:-	Os11t0171300-01/309.74/[mRNA] locus=chr11:3488999:3491515:-	gi|475589947|gb|EMT21318.1|/9.18089e-39/Fructose-bisphosphate aldolase, chloroplastic [Aegilops tauschii]
Pavir.Da00569	Pavir.Da00569.1_dup1	Chr04a:8353093-8361723	32.765	81.2068	56.9859	73.4351	110.137	91.786	14.0234	15.3707	14.697	38.9346	27.6071	33.2709	0.687669	-1.95508	-2.64275	[=/-]	K01623|1|0.0|665|sita:101786189|fructose-bisphosphate aldolase, class I [EC:4.1.2.13]	GO:0009507//chloroplast	GO:0004332//fructose-bisphosphate aldolase activity	GO:0006096//glycolytic process;GO:0001666//response to hypoxia	AT4G26530.2/5.04288e-17/[mRNA] locus=Chr4:13391566:13392937:+	GRMZM2G345493_T01/0/[mRNA] locus=9:92344355:92346309:+	Os06t0608700-01/1384.18/[mRNA] locus=chr06:24227394:24228951:+	gi|514766094|ref|XP_004965915.1|/0/PREDICTED: fructose-bisphosphate aldolase, cytoplasmic isozyme 1-like [Setaria italica]
EC 1.2.1.12 -- glyceraldehyde-3-phosphate dehydrogenase (phosphorylating)
Pavir.Ib00177	Pavir.Ib00177.1_dup1	Chr09b:1703584-1706320	1237.82	1213	1225.41	1498.45	1510.1	1504.28	209.932	219.814	214.873	619.85	643.137	631.493	0.295803	-2.51171	-2.80751	[=/-]	K05298|1|0.0|835|sita:101752582|glyceraldehyde-3-phosphate dehydrogenase (NADP+) (phosphorylating) [EC:1.2.1.13]	GO:0009941//chloroplast envelope;GO:0009535//chloroplast thylakoid membrane;GO:0009570//chloroplast stroma;GO:0010319//stromule;GO:0048046//apoplast	GO:0051287//NAD binding;GO:0004365//glyceraldehyde-3-phosphate dehydrogenase (NAD+) (phosphorylating) activity;GO:0050661//NADP binding	GO:0055114//oxidation-reduction process;GO:0009744//response to sucrose;GO:0009416//response to light stimulus;GO:0009409//response to cold;GO:0006096//glycolytic process;GO:0046686//response to cadmium ion	AT1G42970.1/2.07264e-19/[mRNA] locus=Chr1:16127552:16129584:+	GRMZM5G845611_T01/0/[mRNA] locus=1:6410713:6412822:+	Os03t0129300-01/1578.45/[mRNA] locus=chr03:1662360:1665214:+	gi|514822387|ref|XP_004985859.1|/0/PREDICTED: glyceraldehyde-3-phosphate dehydrogenase B, chloroplastic-like [Setaria italica]
Pavir.Ga01464	Pavir.Ga01464.1_dup1	Chr07a:18302855-18304676	477.154	396.93	437.042	536.616	636.636	586.626	160.615	113.85	137.233	254.947	397.936	326.442	0.424669	-1.67115	-2.09582	[=/-]	K05298|1|0.0|750|sita:101774537|glyceraldehyde-3-phosphate dehydrogenase (NADP+) (phosphorylating) [EC:1.2.1.13]	GO:0009507//chloroplast	GO:0051287//NAD binding;GO:0050661//NADP binding;GO:0047100//glyceraldehyde-3-phosphate dehydrogenase (NADP+) (phosphorylating) activity	GO:0019253//reductive pentose-phosphate cycle;GO:0006006//glucose metabolic process;GO:0055114//oxidation-reduction process	AT3G26650.1/8.26347e-19/[mRNA] locus=Chr3:9795226:9796848:+	GRMZM2G337113_T03/0/[mRNA] locus=2:42257517:42258901:-	Os04t0459500-02/1518.98/[mRNA] locus=chr04:22937203:22938694:+	gi|514801897|ref|XP_004975847.1|/0/PREDICTED: glyceraldehyde-3-phosphate dehydrogenase A, chloroplastic-like [Setaria italica]
Pavir.Gb01533	Pavir.Gb01533.1_dup1	Chr07b:20492622-20494517	789.647	602.106	695.877	794.179	802.532	798.355	235.945	192.84	214.392	369.791	543.186	456.488	0.198199	-1.69858	-1.89678	[=/-]	K05298|1|0.0|754|sita:101774537|glyceraldehyde-3-phosphate dehydrogenase (NADP+) (phosphorylating) [EC:1.2.1.13]	GO:0009941//chloroplast envelope;GO:0009535//chloroplast thylakoid membrane;GO:0009570//chloroplast stroma;GO:0010319//stromule;GO:0048046//apoplast	GO:0051287//NAD binding;GO:0047100//glyceraldehyde-3-phosphate dehydrogenase (NADP+) (phosphorylating) activity;GO:0050661//NADP binding	GO:0019253//reductive pentose-phosphate cycle;GO:0055114//oxidation-reduction process;GO:0009744//response to sucrose;GO:0009416//response to light stimulus;GO:0009409//response to cold;GO:0006006//glucose metabolic process	AT3G26650.1/8.41611e-16/[mRNA] locus=Chr3:9795226:9796848:+	GRMZM2G337113_T03/0/[mRNA] locus=2:42257517:42258901:-	Os04t0459500-02/1507.08/[mRNA] locus=chr04:22937203:22938694:+	gi|514801897|ref|XP_004975847.1|/0/PREDICTED: glyceraldehyde-3-phosphate dehydrogenase A, chloroplastic-like [Setaria italica]
EC 2.7.2.3 -- phosphoglycerate kinase
Pavir.J07576	Pavir.J07576.3_dup1,Pavir.J07576.2_dup1,Pavir.J07576.1_dup1	contig11057:4556-9318	2.09113	3.76356	2.92734	3.55751	3.16108	3.3593	15.1681	16.5962	15.8821	10.41	8.03047	9.22023	0.198568	2.43974	2.24117	[=/+]	K00927|1|0.0|716|sita:101775268|phosphoglycerate kinase [EC:2.7.2.3]	GO:0005886//plasma membrane;GO:0005634//nucleus;GO:0048046//apoplast;GO:0005886//plasma membrane;GO:0005634//nucleus;GO:0048046//apoplast;GO:0005886//plasma membrane;GO:0005634//nucleus;GO:0048046//apoplast	GO:0004618//phosphoglycerate kinase activity;GO:0004618//phosphoglycerate kinase activity;GO:0004618//phosphoglycerate kinase activity	GO:0016310//phosphorylation;GO:0006096//glycolytic process;GO:0016310//phosphorylation;GO:0006096//glycolytic process;GO:0016310//phosphorylation;GO:0006096//glycolytic process	AT1G79550.2/7.59553e-90/[mRNA] locus=Chr1:29924347:29926295:-	GRMZM2G382914_T04/0/[mRNA] locus=5:84821882:84825399:+	Os06t0668200-01/1287.04/[mRNA] locus=chr06:27676772:27679554:-	gi|514767737|ref|XP_004966316.1|/0/PREDICTED: phosphoglycerate kinase, cytosolic-like [Setaria italica]
Pavir.J13866	Pavir.J13866.1_dup1	contig158959:117-2715	4.60525	6.85094	5.72809	6.77309	7.83517	7.30413	13.7568	16.6075	15.1822	11.4548	8.2339	9.84436	0.350658	1.40625	1.05559	[=/+]	K00927|1|1e-180|633|sita:101775268|phosphoglycerate kinase [EC:2.7.2.3]	GO:0005886//plasma membrane;GO:0005634//nucleus;GO:0048046//apoplast	GO:0004618//phosphoglycerate kinase activity	GO:0016310//phosphorylation;GO:0006096//glycolytic process	AT1G79550.2/1.38567e-79/[mRNA] locus=Chr1:29924347:29926295:-	GRMZM2G382914_T04/0/[mRNA] locus=5:84821882:84825399:+	Os06t0668200-01/1049.16/[mRNA] locus=chr06:27676772:27679554:-	gi|514767737|ref|XP_004966316.1|/6.06929e-180/PREDICTED: phosphoglycerate kinase, cytosolic-like [Setaria italica]
Pavir.J00566	Pavir.J00566.1_dup1	contig00558:0-2896	469.497	391.863	430.68	477.41	464.785	471.097	85.0443	75.1441	80.0942	206.912	209.575	208.243	0.129408	-2.42685	-2.55626	[=/-]	K00927|1|0.0|835|sita:101765234|phosphoglycerate kinase [EC:2.7.2.3]	GO:0005618//cell wall;GO:0005739//mitochondrion;GO:0009941//chloroplast envelope;GO:0009579//thylakoid;GO:0009570//chloroplast stroma;GO:0016020//membrane;GO:0005634//nucleus;GO:0010319//stromule;GO:0048046//apoplast	GO:0004618//phosphoglycerate kinase activity	GO:0009409//response to cold;GO:0006096//glycolytic process;GO:0016310//phosphorylation;GO:0046686//response to cadmium ion	AT3G12780.1/1.75752e-72/[mRNA] locus=Chr3:4061127:4063140:-	GRMZM2G083016_T01/0/[mRNA] locus=8:120774455:120776776:-	Os05t0496200-01/1477.35/[mRNA] locus=chr05:24379215:24381451:-	gi|514748502|ref|XP_004961633.1|/0/PREDICTED: phosphoglycerate kinase, chloroplastic-like [Setaria italica]
Pavir.Ib03336	Pavir.Ib03336.2_dup1,Pavir.Ib03336.1_dup1	Chr09b:54089035-54097327	3.75846	3.60473	3.68159	2.19903	2.66372	2.43138	0.673151	0.923721	0.798436	1.94747	1.09383	1.52065	-0.598557	-2.20508	-1.60652	[=/-]	K00927|1|0.0|1178|sita:101785907|phosphoglycerate kinase [EC:2.7.2.3]	-	GO:0004618//phosphoglycerate kinase activity;GO:0008176//tRNA (guanine-N7-)-methyltransferase activity;GO:0004618//phosphoglycerate kinase activity;GO:0008176//tRNA (guanine-N7-)-methyltransferase activity	GO:0006400//tRNA modification;GO:0016310//phosphorylation;GO:0036265//RNA (guanine-N7)-methylation;GO:0006096//glycolytic process;GO:0006400//tRNA modification;GO:0016310//phosphorylation;GO:0036265//RNA (guanine-N7)-methylation;GO:0006096//glycolytic process	NA	GRMZM2G003724_T01/0/[mRNA] locus=1:237462776:237487198:+	Os10t0442100-00/490.134/[mRNA] locus=chr10:15885058:15892937:-	gi|514816557|ref|XP_004983016.1|/0/PREDICTED: phosphoglycerate kinase 1, chloroplastic-like isoform X1 [Setaria italica]
Pavir.J14626	Pavir.J14626.1_dup1	contig16586:22-2760	166.469	133.911	150.19	142.062	205.348	173.705	23.3108	18.4939	20.9024	61.3421	57.926	59.6341	0.209846	-2.84505	-3.0549	[=/-]	K00927|1|0.0|796|sita:101765234|phosphoglycerate kinase [EC:2.7.2.3]	-	GO:0004618//phosphoglycerate kinase activity	GO:0006096//glycolytic process;GO:0016310//phosphorylation	AT3G12780.1/1.68629e-66/[mRNA] locus=Chr3:4061127:4063140:-	GRMZM2G083016_T01/0/[mRNA] locus=8:120774455:120776776:-	Os05t0496200-01/1358.41/[mRNA] locus=chr05:24379215:24381451:-	gi|514748502|ref|XP_004961633.1|/0/PREDICTED: phosphoglycerate kinase, chloroplastic-like [Setaria italica]
EC 5.4.2.11 -- phosphoglycerate mutase (2,3-diphosphoglycerate-dependent)
Pavir.Ib01540	Pavir.Ib01540.1_dup1	Chr09b:16865548-16868720	0.0487042	0.0247378	0.036721	0.01	0.147188	0.0785943	7.64964	14.7925	11.2211	2.96801	2.20464	2.58632	1.01276	8.25539	7.24263	[+/+]	K15633|1|0.0|1106|sita:101771740|2,3-bisphosphoglycerate-independent phosphoglycerate mutase [EC:5.4.2.12]	GO:0005737//cytoplasm	GO:0004619//phosphoglycerate mutase activity;GO:0030145//manganese ion binding	GO:0006007//glucose catabolic process	AT1G09780.1/1.01666e-49/[mRNA] locus=Chr1:3165550:3167812:-	GRMZM2G050077_T01/0/[mRNA] locus=1:54534570:54536169:+	Os03t0330200-00/1078.89/[mRNA] locus=chr03:12145869:12150203:+	gi|514819607|ref|XP_004984498.1|/0/PREDICTED: 2,3-bisphosphoglycerate-independent phosphoglycerate mutase-like [Setaria italica]
EC 5.4.2.12 -- phosphoglycerate mutase (2,3-diphosphoglycerate-independent)
Pavir.Ib01540	Pavir.Ib01540.1_dup1	Chr09b:16865548-16868720	0.0487042	0.0247378	0.036721	0.01	0.147188	0.0785943	7.64964	14.7925	11.2211	2.96801	2.20464	2.58632	1.01276	8.25539	7.24263	[+/+]	K15633|1|0.0|1106|sita:101771740|2,3-bisphosphoglycerate-independent phosphoglycerate mutase [EC:5.4.2.12]	GO:0005737//cytoplasm	GO:0004619//phosphoglycerate mutase activity;GO:0030145//manganese ion binding	GO:0006007//glucose catabolic process	AT1G09780.1/1.01666e-49/[mRNA] locus=Chr1:3165550:3167812:-	GRMZM2G050077_T01/0/[mRNA] locus=1:54534570:54536169:+	Os03t0330200-00/1078.89/[mRNA] locus=chr03:12145869:12150203:+	gi|514819607|ref|XP_004984498.1|/0/PREDICTED: 2,3-bisphosphoglycerate-independent phosphoglycerate mutase-like [Setaria italica]
EC 4.2.1.11 -- phosphopyruvate hydratase
Pavir.Da02275	Pavir.Da02275.1_dup1,Pavir.Da02275.2_dup1	Chr04a:47372189-47377365	97.3379	110.204	103.771	111.036	138.438	124.737	38.7926	53.0087	45.9007	49.1317	41.1646	45.1482	0.265485	-1.17682	-1.4423	[=/-]	K01689|1|0.0|774|sita:101769604|enolase [EC:4.2.1.11]	GO:0000015//phosphopyruvate hydratase complex;GO:0000015//phosphopyruvate hydratase complex	GO:0004634//phosphopyruvate hydratase activity;GO:0000287//magnesium ion binding;GO:0004634//phosphopyruvate hydratase activity;GO:0000287//magnesium ion binding	GO:0006096//glycolytic process;GO:0006096//glycolytic process	AT2G36530.1/7.74327e-75/[mRNA] locus=Chr2:15321081:15323786:-	GRMZM2G064302_T01/0/[mRNA] locus=9:22101134:22105191:+	Os06t0136600-01/1513.03/[mRNA] locus=chr06:1931560:1936296:-	gi|514760125|ref|XP_004964466.1|/0/PREDICTED: enolase 1-like isoform X4 [Setaria italica]
Pavir.Db02274	Pavir.Db02274.1_dup1	Chr04b:47875858-47880921	20.9867	27.5928	24.2898	29.1415	33.5071	31.3243	2.95258	2.83089	2.89173	6.35306	6.28983	6.32145	0.366932	-3.07034	-3.43727	[=/-]	K01689|1|0.0|855|sita:101769604|enolase [EC:4.2.1.11]	GO:0000015//phosphopyruvate hydratase complex	GO:0004634//phosphopyruvate hydratase activity;GO:0000287//magnesium ion binding	GO:0006096//glycolytic process	AT2G36530.1/8.91964e-84/[mRNA] locus=Chr2:15321081:15323786:-	GRMZM2G064302_T01/0/[mRNA] locus=9:22101134:22105191:+	Os06t0136600-01/1532.85/[mRNA] locus=chr06:1931560:1936296:-	gi|514760125|ref|XP_004964466.1|/0/PREDICTED: enolase 1-like isoform X4 [Setaria italica]
Pavir.Bb01264	Pavir.Bb01264.1_dup1	Chr02b:25009180-25010029	10.5104	12.8263	11.6684	12.7855	18.4182	15.6018	0.778285	0.824091	0.801188	4.32149	2.86732	3.5944	0.419112	-3.86432	-4.28343	[=/-]	K01689|1|2e-69|260|sita:101769604|enolase [EC:4.2.1.11]	-	-	-	AT2G36530.1/1.24316e-08/[mRNA] locus=Chr2:15321081:15323786:-	GRMZM2G446253_T01/2.72053e-168/[mRNA] locus=6:68232081:68235900:-	Os06t0136600-01/502.028/[mRNA] locus=chr06:1931560:1936296:-	gi|514760121|ref|XP_004964465.1|/1.21046e-69/PREDICTED: enolase 1-like isoform X3 [Setaria italica]
Pavir.J11905
TCA cycle
EC 2.3.3.1 -- citrate (Si)-synthase
Pavir.Aa02862	Pavir.Aa02862.1_dup1	Chr01a:61935192-61939923	10.7317	16.1838	13.4578	14.7226	15.0975	14.9101	41.6469	66.3676	54.0073	30.3455	27.128	28.7367	0.147846	2.00471	1.85687	[=/+]	K01647|1|0.0|972|sita:101771119|citrate synthase [EC:2.3.3.1]	GO:0005777//peroxisome	GO:0004108//citrate (Si)-synthase activity	GO:0044262//cellular carbohydrate metabolic process;GO:0006635//fatty acid beta-oxidation;GO:0006099//tricarboxylic acid cycle	AT3G58750.1/3.84696e-89/[mRNA] locus=Chr3:21724564:21727458:-	GRMZM2G135588_T01/0/[mRNA] locus=5:149459320:149463434:-	Os02t0232400-01/1473.38/[mRNA] locus=chr02:7491347:7497404:+	gi|514707783|ref|XP_004951381.1|/0/PREDICTED: citrate synthase 3, peroxisomal-like [Setaria italica]
Pavir.Ab00851	Pavir.Ab00851.1_dup1	Chr01b:9986926-9991517	17.5035	22.1626	19.8331	23.8539	24.0012	23.9275	37.4741	63.3065	50.3903	31.0501	29.8828	30.4664	0.270765	1.34524	1.07447	[=/+]	K01647|1|0.0|972|sita:101771119|citrate synthase [EC:2.3.3.1]	GO:0005777//peroxisome	GO:0004108//citrate (Si)-synthase activity	GO:0044262//cellular carbohydrate metabolic process;GO:0006635//fatty acid beta-oxidation;GO:0006099//tricarboxylic acid cycle	AT2G42790.1/2.64107e-99/[mRNA] locus=Chr2:17803132:17805991:-	GRMZM2G135588_T01/0/[mRNA] locus=5:149459320:149463434:-	Os02t0232400-01/1536.82/[mRNA] locus=chr02:7491347:7497404:+	gi|514707783|ref|XP_004951381.1|/0/PREDICTED: citrate synthase 3, peroxisomal-like [Setaria italica]
EC 4.2.1.3 -- aconitate hydratase
Pavir.Ba00838	Pavir.Ba00838.1_dup1,Pavir.Ba00838.2_dup1	Chr02a:10839062-10844894	0.230132	0.670272	0.450202	0.456033	0.908906	0.682469	9.81223	15.6669	12.7396	4.92792	4.15871	4.54332	0.600191	4.8226	4.22241	[=/+]	K01681|1|0.0|1255|sbi:SORBI_02g034590|aconitate hydratase [EC:4.2.1.3]	-	GO:0051539//4 iron, 4 sulfur cluster binding;GO:0051539//4 iron, 4 sulfur cluster binding	GO:0008152//metabolic process;GO:0008152//metabolic process	AT2G05710.1/1.35059e-83/[mRNA] locus=Chr2:2141591:2146350:+	GRMZM2G171707_T01/0/[mRNA] locus=2:202917048:202922537:+	Os06t0303400-00/137.275/[mRNA] locus=chr06:11436558:11447615:+	gi|242045788|ref|XP_002460765.1|/0/hypothetical protein SORBIDRAFT_02g034590 [Sorghum bicolor]
EC 1.1.1.37 -- malate dehydrogenase
Pavir.Ba00357	Pavir.Ba00357.1_dup1,Pavir.Ba00357.2_dup1	Chr02a:4470091-4472390	49.1975	41.4359	45.3167	59.7841	51.1651	55.4746	15.1515	9.86287	12.5072	24.931	34.073	29.502	0.291785	-1.85729	-2.14907	[=/-]	K00026|1|0.0|649|sita:101771167|malate dehydrogenase [EC:1.1.1.37]	GO:0009536//plastid;GO:0009536//plastid	GO:0030060//L-malate dehydrogenase activity;GO:0000166//nucleotide binding;GO:0030060//L-malate dehydrogenase activity;GO:0000166//nucleotide binding	GO:0044262//cellular carbohydrate metabolic process;GO:0006108//malate metabolic process;GO:0055114//oxidation-reduction process;GO:0044262//cellular carbohydrate metabolic process;GO:0006108//malate metabolic process;GO:0055114//oxidation-reduction process	NA	GRMZM5G814335_T01/5.71833e-154/[mRNA] locus=7:167638650:167639852:+	Os07t0630800-03/896.517/[mRNA] locus=chr07:26154133:26155347:-	gi|514736440|ref|XP_004958411.1|/0/PREDICTED: malate dehydrogenase, chloroplastic-like [Setaria italica]
Pavir.J08443	Pavir.J08443.1_dup1	contig11687:4815-9734	311.533	228.133	269.833	266.109	287.887	276.998	127.294	108.835	118.064	160.352	200.308	180.33	0.0378096	-1.19249	-1.2303	[=/-]	K00026|1|3e-180|632|sita:101779301|malate dehydrogenase [EC:1.1.1.37]	GO:0005618//cell wall;GO:0005739//mitochondrion;GO:0009507//chloroplast;GO:0016020//membrane;GO:0048046//apoplast	GO:0005507//copper ion binding;GO:0030060//L-malate dehydrogenase activity;GO:0000166//nucleotide binding	GO:0009651//response to salt stress;GO:0042742//defense response to bacterium;GO:0009409//response to cold;GO:0006108//malate metabolic process;GO:0006099//tricarboxylic acid cycle;GO:0044262//cellular carbohydrate metabolic process;GO:0046686//response to cadmium ion	AT3G15020.1/7.01656e-47/[mRNA] locus=Chr3:5056139:5057941:+	GRMZM2G154595_T01/0/[mRNA] locus=6:165631532:165635667:-	Os05t0574400-01/967.882/[mRNA] locus=chr05:28617923:28621415:-	gi|514746569|ref|XP_004961146.1|/1.26212e-179/PREDICTED: malate dehydrogenase, mitochondrial-like [Setaria italica]
Pavir.Bb03415	Pavir.Bb03415.1_dup1	Chr02b:70216781-70219009	10.6982	8.52377	9.61099	11.1032	9.88766	10.4954	2.18775	2.08617	2.13696	4.81208	6.7439	5.77799	0.127002	-2.16912	-2.29613	[=/-]	K00026|1|0.0|636|sita:101771167|malate dehydrogenase [EC:1.1.1.37]	GO:0009536//plastid;GO:0009536//plastid	GO:0030060//L-malate dehydrogenase activity;GO:0000166//nucleotide binding;GO:0030060//L-malate dehydrogenase activity;GO:0000166//nucleotide binding	GO:0044262//cellular carbohydrate metabolic process;GO:0006108//malate metabolic process;GO:0055114//oxidation-reduction process;GO:0044262//cellular carbohydrate metabolic process;GO:0006108//malate metabolic process;GO:0055114//oxidation-reduction process	NA	GRMZM5G814335_T01/1.67223e-138/[mRNA] locus=7:167638650:167639852:+	Os07t0630800-03/856.87/[mRNA] locus=chr07:26154133:26155347:-	gi|514736440|ref|XP_004958411.1|/0/PREDICTED: malate dehydrogenase, chloroplastic-like [Setaria italica]
