# Supplementary material for: Transcriptional and physiological data reveal the dehydration memory behavior in switchgrass (Panicum virgatum L.)
Source: Biotechnol Biofuels. 2018 Apr 2;11:91. doi: 10.1186/s13068-018-1088-x (PMC5879616; doi:10.1186/s13068-018-1088-x)
Supplement: Supplementary file 11 — Additional file 11: Table S10. Differentially expressed genes involved in lignin biosynthesis. [file 13068_2018_1088_MOESM11_ESM.xlsx]

## Sheet: Sheet1
Table S10 Differnetially expressed genes involved in lignin biosynthesis
Gene name	PviUT ID# (-number of putative genes)	Reference	BLASTP results to Arabidopsis genes	Identity	E-value	gene_id	locus	C1_1	C1_2	C1	D1_1	D1_2	D1	D2_1	D2_2	D2	R1_1	R1_2	R1	(D1/C1)log2Ratio	(D2/C1)log2Ratio	(D2/D1)log2Ratio	DMG Types	KEGG Orthology	GO Component	GO Function	GO Process	Ath	Zma	Osa	Blast nr
PvPAL1	KanlCTG17626	(Shen et al., 2013)	At2g37040	0.76	3e-134	Pavir.Aa01274	Chr01a:16453359-16456921	102.854	78.2872	90.5708	54.9921	22.6109	38.8015	116.793	125.402	121.098	75.3616	65.8567	70.6091	-1.22293	0.419053	1.64199	[-/+]	K13064|1|0.0|1321|sita:101780319|phenylalanine/tyrosine ammonia-lyase [EC:4.3.1.25]	GO:0005737//cytoplasm	GO:0045548//phenylalanine ammonia-lyase activity	GO:0009800//cinnamic acid biosynthetic process;GO:0006559//L-phenylalanine catabolic process	AT3G10340.1/2.01222e-14/[mRNA] locus=Chr3:3204260:3207809:+	GRMZM2G074604_T01/0/[mRNA] locus=5:186677492:186680562:-	Os02t0626100-01/2648.92/[mRNA] locus=chr02:24973760:24977202:-	gi|426264366|gb|AFY17067.1|/0/phenylalanine/tyrosine ammonia-lyase 1 [Panicum virgatum]
PvC4H1	KanlCTG11894	(Shen et al., 2013)	At2g30490	0.71	1e-100	Pavir.J22421	contig244348:887-1828	72.2901	104.013	88.1513	90.7155	73.5521	82.1338	111.921	161.736	136.828	58.9459	80.7451	69.8455	-0.102006	0.634313	0.736319	[=/=]	K00487|1|7e-144|510|sbi:SORBI_02g010910|trans-cinnamate 4-monooxygenase [EC:1.14.13.11]	-	GO:0020037//heme binding;GO:0016705//oxidoreductase activity, acting on paired donors, with incorporation or reduction of molecular oxygen;GO:0004497//monooxygenase activity;GO:0005506//iron ion binding;GO:0009055//electron carrier activity	GO:0055114//oxidation-reduction process	AT2G30490.1/4.34195e-10/[mRNA] locus=Chr2:12993861:12995683:-	GRMZM2G139874_T01/0/[mRNA] locus=8:83793055:83795867:-	Os05t0320700-02/815.24/[mRNA] locus=chr05:14900247:14904470:-	gi|426264360|gb|AFY17064.1|/2.83951e-143/cinnamate 4-hydroxylase 1 [Panicum virgatum]
PvC4H2	AP13ISTG73971	(Shen et al., 2013)	At2g30490	0.71	0	Pavir.J27428	contig30841:563-3014	0.938431	3.1206	2.02952	1.90594	0.836465	1.3712	5.94838	11.468	8.70821	2.31872	2.02215	2.17044	-0.565695	2.10124	2.66694	[=/+]	K00487|1|0.0|990|sita:101768416|trans-cinnamate 4-monooxygenase [EC:1.14.13.11]	GO:0009505//plant-type cell wall;GO:0005886//plasma membrane;GO:0005783//endoplasmic reticulum	GO:0016710//trans-cinnamate 4-monooxygenase activity;GO:0009055//electron carrier activity;GO:0005506//iron ion binding;GO:0020037//heme binding	GO:0009555//pollen development;GO:0009611//response to wounding;GO:0009808//lignin metabolic process;GO:0040007//growth;GO:0009416//response to light stimulus;GO:0055114//oxidation-reduction process;GO:0080167//response to karrikin	AT2G30490.1/2.39039e-16/[mRNA] locus=Chr2:12993861:12995683:-	GRMZM2G010468_T01/0/[mRNA] locus=8:170446179:170447975:+	Os01t0820000-00/714.14/[mRNA] locus=chr01:34962524:34963697:-	gi|426264362|gb|AFY17065.1|/0/cinnamate 4-hydroxylase 2 [Panicum virgatum]
Pv4CL1	KanlCTG00833-Rc	(Xu et al., 2011)	At1g51680	0.55	1e-167	Pavir.Fa01395	Chr06a:32097904-32102535	42.7422	41.6142	42.1782	35.4305	19.5195	27.475	55.7007	47.4609	51.5808	35.0083	32.7318	33.8701	-0.618378	0.290337	0.908715	[=/=]	K01904|1|0.0|1005|sbi:SORBI_04g005210|4-coumarate--CoA ligase [EC:6.2.1.12]	-	GO:0016874//ligase activity	GO:0008152//metabolic process	NA	GRMZM2G075333_T01/0/[mRNA] locus=5:89152698:89156717:-	Os02t0177600-01/1681.53/[mRNA] locus=chr02:4280572:4285642:+	gi|187236798|gb|ACD02135.1|/0/4-coumarate coenzyme A ligase 1 [Panicum virgatum]
Pv4CL2	KanlCTG24647	(Xu et al., 2011)	At3g21240	0.74	3e-82	Pavir.J38020	contig72687:0-4493	13.737	15.3639	14.5504	14.7005	13.0536	13.8771	15.0307	15.3056	15.1681	17.0385	15.9183	16.4784	-0.0683629	0.0599798	0.128343	[=/=]	K04508|1|2e-123|443|sita:101784105|transducin (beta)-like 1	GO:0016023//cytoplasmic membrane-bounded vesicle	-	-	AT5G67320.1/5.82273e-07/[mRNA] locus=Chr5:26857268:26860974:+	GRMZM2G149708_T01/0/[mRNA] locus=2:104730282:104750560:-	Os07t0405100-01/553.57/[mRNA] locus=chr07:12424203:12440163:+	gi|514800302|ref|XP_004975080.1|/1.93305e-123/PREDICTED: F-box-like/WD repeat-containing protein TBL1XR1-A-like [Setaria italica]
Pv4CL2	KanlCTG24647	(Xu et al., 2011)	At3g21240	0.74	3e-82	Pavir.J36207	contig58442:391-3815	72.3141	68.5368	70.4255	49.4144	30.3902	39.9023	50.5148	46.5228	48.5188	45.502	43.141	44.3215	-0.819627	-0.537553	0.282074	[=/=]	K01904|1|8e-156|550|sita:101769243|4-coumarate--CoA ligase [EC:6.2.1.12]	-	GO:0016874//ligase activity;GO:0016874//ligase activity	GO:0008152//metabolic process;GO:0008152//metabolic process	NA	GRMZM2G075333_T01/0/[mRNA] locus=5:89152698:89156717:-	Os02t0177600-01/1009.51/[mRNA] locus=chr02:4280572:4285642:+	gi|187236798|gb|ACD02135.1|/0/4-coumarate coenzyme A ligase 1 [Panicum virgatum]
Pv4CL3	AP13CTG28699	(Xu et al., 2011)	At1g65060	0.61	0	Pavir.J38412	contig75744:0-3115	15.0119	30.5006	22.7562	24.703	22.7305	23.7168	14.7605	11.1718	12.9662	13.0121	15.0934	14.0528	0.0596456	-0.811508	-0.871153	[=/=]	K01904|1|0.0|703|sita:101766826|4-coumarate--CoA ligase [EC:6.2.1.12]	-	GO:0016207//4-coumarate-CoA ligase activity	GO:0010584//pollen exine formation;GO:0008152//metabolic process;GO:0009411//response to UV	NA	GRMZM2G054013_T02/0/[mRNA] locus=4:158143202:158147314:-	Os02t0697400-01/1255.32/[mRNA] locus=chr02:28677550:28680631:-	gi|326579759|gb|ADZ96250.1|/0/4-coumarate: coenzyme A ligase [Panicum virgatum]
PvC3’H1a	AP13ISTG41630	(Shen et al., 2013)	At2g40890	0.73	0	Pavir.J02261	contig02591:10381-14714	10.9828	12.9293	11.9561	9.54007	8.70702	9.12355	19.3762	23.5737	21.475	14.9812	11.5271	13.2542	-0.390075	0.844916	1.23499	[=/+]	K09754|1|0.0|1006|sita:101771055|coumaroylquinate(coumaroylshikimate) 3'-monooxygenase [EC:1.14.13.36]	-	GO:0020037//heme binding;GO:0016705//oxidoreductase activity, acting on paired donors, with incorporation or reduction of molecular oxygen;GO:0004497//monooxygenase activity;GO:0005506//iron ion binding;GO:0009055//electron carrier activity	GO:0055114//oxidation-reduction process	NA	GRMZM2G140817_T01/0/[mRNA] locus=6:155652034:155656158:+	Os05t0494000-01/1554.66/[mRNA] locus=chr05:24271150:24274848:+	gi|565410644|dbj|BAO20879.1|/0/coumaroyl shikimate 3-hydroxylase 1 [Panicum virgatum]
PvC3’H2a	AP13ISTG55845	(Shen et al., 2013)	At2g40890	0.69	0	Pavir.Eb03485	Chr05b:70055076-70058180	29.2994	58.4842	43.8918	66.2668	65.1294	65.6981	91.7867	128.251	110.019	68.7375	64.3242	66.5309	0.5819	1.32573	0.743828	[=/=]	K09754|1|0.0|934|zma:100191539|coumaroylquinate(coumaroylshikimate) 3'-monooxygenase [EC:1.14.13.36]	-	GO:0020037//heme binding;GO:0016705//oxidoreductase activity, acting on paired donors, with incorporation or reduction of molecular oxygen;GO:0004497//monooxygenase activity;GO:0005506//iron ion binding;GO:0009055//electron carrier activity	GO:0055114//oxidation-reduction process	NA	GRMZM2G138074_T01/0/[mRNA] locus=3:187711009:187713278:+	Os10t0196400-00/573.393/[mRNA] locus=chr10:6715984:6716628:-	gi|565410646|dbj|BAO20880.1|/0/coumaroyl shikimate 3-hydroxylase 2 [Panicum virgatum]
PvCCoAOMT1a	KanlCTG00900	(Shen et al., 2013)	At4g34050	0.81	1e-118	Pavir.J14845	contig16804:651-2222	61.3321	75.7455	68.5388	46.0659	27.9261	36.996	94.3989	117.598	105.998	72.0406	55.6623	63.8514	-0.889551	0.629048	1.5186	[=/+]	K00588|1|5e-139|494|sbi:SORBI_10g004540|caffeoyl-CoA O-methyltransferase [EC:2.1.1.104]	-	GO:0042409//caffeoyl-CoA O-methyltransferase activity;GO:0046872//metal ion binding	GO:0046686//response to cadmium ion;GO:0032259//methylation;GO:0009809//lignin biosynthetic process;GO:0009805//coumarin biosynthetic process	AT4G34050.1/3.55638e-14/[mRNA] locus=Chr4:16310844:16311973:+	GRMZM2G127948_T01/0/[mRNA] locus=6:79194027:79195216:+	Os06t0165800-01/842.993/[mRNA] locus=chr06:3314182:3315253:+	gi|565410648|dbj|BAO20881.1|/4.88203e-146/caffeoyl CoA O-methyltransferase 1 [Panicum virgatum]
PvCCoAOMT1b	KanlCTG02104	(Shen et al., 2013)	At4g34050	0.81	1e-118	Pavir.J04806	contig06953:6266-7829	21.3262	33.1127	27.2195	16.3118	13.5928	14.9523	28.1874	30.8672	29.5273	31.8557	21.794	26.8249	-0.86427	0.117411	0.981681	[=/=]	K00588|1|8e-137|487|sbi:SORBI_10g004540|caffeoyl-CoA O-methyltransferase [EC:2.1.1.104]	-	GO:0042409//caffeoyl-CoA O-methyltransferase activity;GO:0046872//metal ion binding;GO:0042409//caffeoyl-CoA O-methyltransferase activity;GO:0046872//metal ion binding	GO:0046686//response to cadmium ion;GO:0032259//methylation;GO:0009809//lignin biosynthetic process;GO:0009805//coumarin biosynthetic process;GO:0046686//response to cadmium ion;GO:0032259//methylation;GO:0009809//lignin biosynthetic process;GO:0009805//coumarin biosynthetic process	AT4G34050.1/8.38749e-12/[mRNA] locus=Chr4:16310844:16311973:+	GRMZM2G127948_T01/0/[mRNA] locus=6:79194027:79195216:+	Os06t0165800-01/854.887/[mRNA] locus=chr06:3314182:3315253:+	gi|426264368|gb|AFY17068.1|/1.26669e-143/caffeoyl-coenzymeA O-methyltransferase 1b [Panicum virgatum]
PvCCoAOMT2a	KanlCTG01916	(Shen et al., 2013)	At4g34050	0.57	2e-78	Pavir.Fa00353	Chr06a:5821997-5823098	84.1274	86.7938	85.4606	81.4003	36.0567	58.7285	79.473	111.992	95.7323	72.5357	49.9779	61.2568	-0.541199	0.163746	0.704945	[=/=]	K18883|1|6e-131|467|sita:101753161|tricin synthase [EC:2.1.1.175];K00588|3|1e-124|446|zma:100286151|caffeoyl-CoA O-methyltransferase [EC:2.1.1.104]	-	GO:0008171//O-methyltransferase activity	GO:0032259//methylation	NA	GRMZM2G033952_T01/0/[mRNA] locus=4:198081524:198082414:-	Os08t0498100-01/408.858/[mRNA] locus=chr08:24586873:24587830:-	gi|565410650|dbj|BAO20882.1|/2.55479e-137/caffeoyl CoA O-methyltransferase 2 [Panicum virgatum]
PvCCoAOMT2b	KanlCTG01306	(Shen et al., 2013)	At4g34050	0.56	3e-77	Pavir.Fb01856	Chr06b:48260774-48263323	29.5913	27.8168	28.7041	18.9953	7.37742	13.1863	27.0407	30.8921	28.9664	18.2544	11.9734	15.1139	-1.12221	0.0131261	1.13534	[-/+]	K18883|1|1e-127|457|sita:101753161|tricin synthase [EC:2.1.1.175];K00588|2|1e-122|440|zma:100286151|caffeoyl-CoA O-methyltransferase [EC:2.1.1.104]	-	GO:0008171//O-methyltransferase activity;GO:0008171//O-methyltransferase activity	GO:0032259//methylation;GO:0032259//methylation	NA	GRMZM2G332522_T02/0/[mRNA] locus=4:198078920:198079854:-	Os08t0498100-01/341.458/[mRNA] locus=chr08:24586873:24587830:-	gi|426264370|gb|AFY17069.1|/6.13641e-136/caffeoyl-coenzymeA O-methyltransferase 2b [Panicum virgatum]
PvHCT1a	AP13CTG44530	(Shen et al., 2013)	At5g48930	0.65	1e-168	Pavir.Gb01310	Chr07b:17551392-17555788	18.2573	11.7166	14.9869	12.2072	5.54449	8.87583	23.0539	21.3668	22.2104	14.6116	13.0218	13.8167	-0.75575	0.56753	1.32328	[=/+]	K13065|1|0.0|822|sita:101780746|shikimate O-hydroxycinnamoyltransferase [EC:2.3.1.133]	-	GO:0016747//transferase activity, transferring acyl groups other than amino-acyl groups	-	NA	GRMZM2G158083_T01/0/[mRNA] locus=2:31824971:31829824:-	Os04t0500700-01/1096.73/[mRNA] locus=chr04:24994241:24999099:+	gi|565410652|dbj|BAO20883.1|/0/hydroxycinnamoyl CoA: shikimate hydroxycinnamoyl transferase [Panicum virgatum]
PvHCT1a	AP13ISTG44531	(Shen et al., 2013)	At5g48930	0.65	1e-168	Pavir.J39187	contig82084:980-1880	6.38507	5.36367	5.87437	4.2272	3.06606	3.64663	6.159	3.96069	5.05984	3.28039	3.76614	3.52326	-0.687871	-0.215342	0.472529	[=/=]	K13065|1|6e-171|600|sita:101780746|shikimate O-hydroxycinnamoyltransferase [EC:2.3.1.133]	-	GO:0016747//transferase activity, transferring acyl groups other than amino-acyl groups	-	NA	GRMZM2G158083_T01/0/[mRNA] locus=2:31824971:31829824:-	Os04t0500700-01/702.246/[mRNA] locus=chr04:24994241:24999099:+	gi|565410652|dbj|BAO20883.1|/4.21647e-173/hydroxycinnamoyl CoA: shikimate hydroxycinnamoyl transferase [Panicum virgatum]
PvHCT2a	AP13CTG44233-Rc	(Shen et al., 2013)	At5g48930	0.59	1e-153	Pavir.Ab02270	Chr01b:43009090-43014269	16.0141	15.6088	15.8114	11.3866	9.74695	10.5668	18.1461	31.8788	25.0125	13.0689	9.03017	11.0495	-0.581429	0.66168	1.24311	[=/+]	K13065|1|0.0|920|sita:101780573|shikimate O-hydroxycinnamoyltransferase [EC:2.3.1.133]	-	GO:0016747//transferase activity, transferring acyl groups other than amino-acyl groups	-	NA	GRMZM2G035584_T01/0/[mRNA] locus=5:183608137:183612393:-	Os02t0611800-01/1352.46/[mRNA] locus=chr02:24080936:24084335:+	gi|514714740|ref|XP_004953073.1|/0/PREDICTED: shikimate O-hydroxycinnamoyltransferase-like [Setaria italica]
PvHCT-Like1a	AP13ISTG70189-Rc	(Shen et al., 2013)	At5g48930	0.36	2e-68	Pavir.Fa00917	Chr06a:13124700-13125802	3.74732	3.02969	3.3885	3.16292	2.59837	2.88064	4.78349	4.78602	4.78476	2.85011	3.48737	3.16874	-0.234257	0.497798	0.732055	[=/=]	K13065|1|3e-143|508|sbi:SORBI_07g021760|shikimate O-hydroxycinnamoyltransferase [EC:2.3.1.133]	-	GO:0016747//transferase activity, transferring acyl groups other than amino-acyl groups	-	NA	GRMZM2G089698_T01/0/[mRNA] locus=4:86283089:86284609:-	Os09t0422000-01/125.381/[mRNA] locus=chr09:15252318:15256249:-	gi|426264364|gb|AFY17066.1|/8.62022e-157/hydroxycinnamoyl-coenzyme A shikimate/quinate hydroxycinnamoyltransferase-like protein 1a [Panicum virgatum]
PvHCT-Like1a	AP13ISTG74189	(Shen et al., 2013)	At5g48930	0.36	2e-65	Pavir.J32306	contig387479:20-1094	50.0253	58.6697	54.3475	36.8028	31.156	33.9794	66.1822	66.71	66.4461	40.9055	60.8948	50.9001	-0.677553	0.289971	0.967524	[=/=]	K13065|1|7e-149|526|sbi:SORBI_07g021760|shikimate O-hydroxycinnamoyltransferase [EC:2.3.1.133]	-	GO:0016747//transferase activity, transferring acyl groups other than amino-acyl groups	-	NA	GRMZM2G089698_T01/0/[mRNA] locus=4:86283089:86284609:-	Os09t0422000-01/89.6988/[mRNA] locus=chr09:15252318:15256249:-	gi|426264364|gb|AFY17066.1|/1.06344e-169/hydroxycinnamoyl-coenzyme A shikimate/quinate hydroxycinnamoyltransferase-like protein 1a [Panicum virgatum]
PvF5H1	AP13ISTG56842	(Shen et al., 2013)	At4g36220	0.6	1e-170	Pavir.Ia01427	Chr09a:15445520-15450387	2.17591	3.36523	2.77057	1.54665	2.68566	2.11615	8.52411	10.3899	9.45701	10.6848	6.61203	8.64841	-0.38874	1.7712	2.15994	[=/+]	K09755|1|0.0|965|sita:101770139|ferulate-5-hydroxylase [EC:1.14.-.-]	GO:0005783//endoplasmic reticulum	GO:0046424//ferulate 5-hydroxylase activity;GO:0009055//electron carrier activity;GO:0005506//iron ion binding;GO:0020037//heme binding;GO:0016705//oxidoreductase activity, acting on paired donors, with incorporation or reduction of molecular oxygen	GO:0010224//response to UV-B;GO:0055114//oxidation-reduction process	AT4G36220.1/5.98985e-14/[mRNA] locus=Chr4:17137584:17139619:-	AC210173.4_FGT005/0/[mRNA] locus=1:224037431:224040610:+	Os10t0512400-01/1326.69/[mRNA] locus=chr10:19728637:19734885:-	gi|573461777|dbj|BAO37287.1|/0/ferulate-5-hydroxylase [Panicum virgatum]
PvF5H1	AP13ISTG56967	(Shen et al., 2013)	At4g36220	0.58	1e-161	Pavir.Ib03743	Chr09b:61038122-61043207	4.31981	6.01518	5.1675	8.11189	11.3464	9.72914	7.88675	5.54218	6.71446	7.33854	8.79682	8.06768	0.912847	0.377807	-0.535041	[=/=]	K09755|1|0.0|956|sita:101770139|ferulate-5-hydroxylase [EC:1.14.-.-]	GO:0005783//endoplasmic reticulum	GO:0046424//ferulate 5-hydroxylase activity;GO:0009055//electron carrier activity;GO:0005506//iron ion binding;GO:0020037//heme binding;GO:0016705//oxidoreductase activity, acting on paired donors, with incorporation or reduction of molecular oxygen	GO:0010224//response to UV-B;GO:0055114//oxidation-reduction process	AT4G36220.1/9.82099e-13/[mRNA] locus=Chr4:17137584:17139619:-	AC210173.4_FGT005/0/[mRNA] locus=1:224037431:224040610:+	Os10t0512400-01/1227.57/[mRNA] locus=chr10:19728637:19734885:-	gi|573461777|dbj|BAO37287.1|/0/ferulate-5-hydroxylase [Panicum virgatum]
PvCCR1a	VS16ISTG11070	(Escamilla-Trevino et al., 2009)	At1g15950	0.68	1e-129	Pavir.Fa00937	Chr06a:13358614-13366079	47.8224	43.4934	45.6579	33.7491	20.9086	27.3288	12.6871	9.11602	10.9016	11.2848	14.2595	12.7722	-0.74044	-2.06633	-1.32589	[=/-]	K09753|1|0.0|663|sita:101785020|cinnamoyl-CoA reductase [EC:1.2.1.44]	-	-	-	AT1G15950.1/7.01447e-07/[mRNA] locus=Chr1:5478855:5481915:+	GRMZM2G131205_T01/0/[mRNA] locus=1:211520423:211525651:+	Os08t0441500-01/1306.86/[mRNA] locus=chr08:21506658:21513486:-	gi|270315104|gb|ACZ74584.1|/0/cinnamoyl CoA reductase 1e [Panicum virgatum]
PvCCR1a	KanlCTG04618	(Escamilla-Trevino et al., 2009)	At1g15950	0.66	1e-120	Pavir.J05528	contig08598:4515-10595	95.7185	64.9713	80.3449	87.7448	51.9476	69.8462	95.5933	88.8536	92.2234	46.7398	53.2162	49.978	-0.202025	0.198927	0.400952	[=/=]	K09753|1|0.0|669|sita:101785020|cinnamoyl-CoA reductase [EC:1.2.1.44]	-	-	-	AT1G15950.1/1.70639e-07/[mRNA] locus=Chr1:5478855:5481915:+	GRMZM2G131205_T01/0/[mRNA] locus=1:211520423:211525651:+	Os08t0441500-01/1350.48/[mRNA] locus=chr08:21506658:21513486:-	gi|270315096|gb|ACZ74580.1|/0/cinnamoyl CoA reductase 1a [Panicum virgatum]
PvCCR2a	AP13CTG07667	(Escamilla-Trevino et al., 2009)	At1g15950	0.59	1e-106	Pavir.Ab00561	Chr01b:6065128-6068636	7.62819	7.51082	7.5695	6.33789	8.80567	7.57178	3.3794	3.41028	3.39484	1.32892	2.77114	2.05003	0.000433852	-1.15685	-1.15729	[=/-]	K09753|1|6e-166|584|obr:102714531|cinnamoyl-CoA reductase [EC:1.2.1.44]	-	GO:0000166//nucleotide binding;GO:0050662//coenzyme binding;GO:0003824//catalytic activity	GO:0044237//cellular metabolic process	NA	GRMZM2G057328_T01/0/[mRNA] locus=5:92353898:92356378:+	Os02t0180700-01/854.887/[mRNA] locus=chr02:4497213:4499923:+	gi|270315108|gb|ACZ74586.1|/0/cinnamoyl CoA reductase 2b [Panicum virgatum]
PvCCR2a	AP13ISTG69021	(Escamilla-Trevino et al., 2009)	At1g15950	0.54	7e-99	Pavir.Ab00563	Chr01b:6073452-6076602	8.73117	6.10117	7.41617	5.14795	4.81138	4.97966	5.35906	7.86005	6.60955	3.40802	4.29591	3.85196	-0.574627	-0.166122	0.408505	[=/=]	K09753|1|3e-161|569|bdi:100831132|cinnamoyl-CoA reductase [EC:1.2.1.44]	-	GO:0000166//nucleotide binding;GO:0050662//coenzyme binding;GO:0003824//catalytic activity	GO:0044237//cellular metabolic process	NA	GRMZM2G057328_T01/0/[mRNA] locus=5:92353898:92356378:+	Os02t0180700-01/825.152/[mRNA] locus=chr02:4497213:4499923:+	gi|270315108|gb|ACZ74586.1|/0/cinnamoyl CoA reductase 2b [Panicum virgatum]
PvCCR-like1a	AP13CTG08087	(Escamilla-Trevino et al., 2009)	At2g33590	0.55	2e-96	Pavir.Da00503	Chr04a:7707191-7717357	5.71957	5.39446	5.55702	5.83018	6.59659	6.21339	15.2338	11.7995	13.5167	7.38031	13.5895	10.4849	0.161069	1.28236	1.12129	[=/+]	K09753|1|8e-75|283|mdm:103438772|cinnamoyl-CoA reductase [EC:1.2.1.44]	-	GO:0000166//nucleotide binding;GO:0050662//coenzyme binding;GO:0003824//catalytic activity	GO:0044237//cellular metabolic process	NA	GRMZM2G034069_T01/0/[mRNA] locus=9:99437508:99441404:+	Os06t0623300-01/557.534/[mRNA] locus=chr06:25073767:25076426:-	gi|270315112|gb|ACZ74588.1|/2.44456e-170/cinnamoyl CoA reductase-like 1 [Panicum virgatum]
PvCOMT1	KanlCTG20791	(Fu et al., 2011b)	At5g54160	0.6	3e-61	Pavir.J17101	contig18902:783-4476	6.88318	6.07457	6.47888	4.02346	3.84684	3.93515	3.62217	3.69359	3.65788	4.32902	4.21727	4.27314	-0.719325	-0.824736	-0.105411	[=/=]	K13171|1|1e-06|54.7|atr:18436252|serine/arginine repetitive matrix protein 1;K00430|3|3e-06|53.5|obr:102718644|peroxidase [EC:1.11.1.7];K01519|4|4e-06|53.1|zma:103648751|inosine triphosphate pyrophosphatase [EC:3.6.1.19]	-	-	-	NA	GRMZM2G011314_T01/0/[mRNA] locus=7:5612580:5613911:-	Os07t0153300-01/442.558/[mRNA] locus=chr07:2821270:2822912:-	gi|514724378|ref|XP_004955476.1|/9.54423e-130/PREDICTED: uncharacterized protein LOC101765325 [Setaria italica]
PvCAD1	VS16ISTG12858	(Fu et al., 2011a)	At4g34230	0.56	1e-115	Pavir.J34526	contig47493:748-5133	31.5824	25.7873	28.6848	21.7019	13.5959	17.6489	55.8791	49.6067	52.7429	28.3606	21.2866	24.8236	-0.700713	0.878688	1.5794	[=/+]	K00083|1|0.0|701|sita:101769241|cinnamyl-alcohol dehydrogenase [EC:1.1.1.195]	-	-	-	NA	GRMZM5G844562_T01/0/[mRNA] locus=5:98993439:98997224:-	Os02t0187800-01/1138.36/[mRNA] locus=chr02:4870318:4873904:-	gi|308055156|gb|ADO01601.1|/0/cinnamyl alcohol dehydrogenase 1 [Panicum virgatum]
PvCAD2	VS16ISTG06742	(Fu et al., 2011a)	At3g19450	0.56	1e-116	Pavir.J12784	contig149862:358-2302	26.6078	18.7216	22.6647	18.5439	11.9924	15.2681	27.0912	20.7326	23.9119	16.9556	16.0984	16.527	-0.569923	0.0772796	0.647202	[=/=]	K00083|1|2e-158|558|sita:101769241|cinnamyl-alcohol dehydrogenase [EC:1.1.1.195]	-	-	-	NA	GRMZM5G844562_T01/0/[mRNA] locus=5:98993439:98997224:-	Os02t0187800-01/950.04/[mRNA] locus=chr02:4870318:4873904:-	gi|308055158|gb|ADO01602.1|/1.68855e-168/cinnamyl alcohol dehydrogenase 2 [Panicum virgatum]
PAL, phenylalanine ammonia-lyase; 4CL, 4-coumarate CoA ligase; C4H, cinnamate 4-hydroxylase; C3’H, 4-coumaroyl shikimate 3’-hydroxylase; CCoAOMT, caffeoyl-CoA 3-O-methyltransferase; HCT, hydroxycinnamoyl CoA:shikimate hydroxycinnamoyl transferase; F5H, ferulate 5-hydroxylase; CCR, cinnamoyl CoA reductase; COMT, caffeic acid 3-O-methyltransferase; CAD, cinnamyl alcohol dehydrogenase.
