# Supplementary material for: Transcriptional and physiological data reveal the dehydration memory behavior in switchgrass (Panicum virgatum L.)
Source: Biotechnol Biofuels. 2018 Apr 2;11:91. doi: 10.1186/s13068-018-1088-x (PMC5879616; doi:10.1186/s13068-018-1088-x)
Supplement: Supplementary file 12 — Additional file 12: Table S11. Common DMGs in switchgrass and maize. [file 13068_2018_1088_MOESM12_ESM.xlsx]

## Sheet: Sheet1
Table S11 Common DMGs in switchgrass and maize
DMG Types	P. virgatum			E-value	Z. mays			Annotation
	Gene_id	D1/C1	D2/D1		D1/C1	D2/D1	Gene_id
[+/+]	Pavir.Ib00819	1.77277	2.54428	0	8.50503	2.80801	GRMZM2G025833	Beta-amylase 1, chloroplastic-like
[+/+]	Pavir.J25289	1.98707	1.48251	0	2.62106	1.93223	GRMZM2G049349	Uncharacterized protein LOC101752556
[+/+]	Pavir.Bb02465	2.1908	2.31433	0	5.101	6.57499	GRMZM2G379563	Senescence-inducible chloroplast stay-green protein 1
[-/-]	Pavir.Ca00834	-1.53988	-1.4544	6.41293e-71	-2.2169	-2.2596	GRMZM2G057630	Uncharacterized protein LOC101767288
[-/-]	Pavir.Ea00849	-1.80072	-1.15298	3.66048e-79	-1.87749	-8.82334	GRMZM2G339866	Uncharacterized protein LOC101762723
[+/-]	Pavir.Ea04031	1.5853	-4.41679	0	2.21466	-1.79268	GRMZM2G037422	U-box domain-containing protein 43-like
[+/-]	Pavir.Eb03925	1.69373	-4.25066	0
[+/-]	Pavir.Bb01441	1.36949	-1.52919	3.88298e-08	2.1695	-2.39393	GRMZM2G046848	U-box domain-containing protein 33-like
[+/-]	Pavir.Aa01744	4.44811	-3.01635	0	6.44488	-2.20442	GRMZM2G303964	U-box domain-containing protein 27-like
[+/-]	Pavir.J19872	4.08583	-2.19909	0
[+/-]	Pavir.Ba02545	1.13606	-1.77192	1.72336e-101	3.19611	-2.24909	GRMZM2G061408	WRKY transcription factor 70-like
[+/-]	Pavir.Bb02088	1.84047	-1.05634	1.14815e-114
[+/-]	Pavir.J21833	1.18406	-1.30283	8.83964e-34
[+/-]	Pavir.Aa01184	3.12577	-2.98286	1.87505e-144	3.69788	-2.60037	GRMZM2G466044	Ethylene-responsive transcription factor 2-like
[+/-]	Pavir.Ab02556	1.05413	-1.93343	2.88007e-149
[+/-]	Pavir.J21912	1.83252	-3.6893	2.46429e-151	10.0671	-3.72168	GRMZM2G045431	Transcription factor bHLH69-like
[+/-]	Pavir.Ib03209	4.33397	-1.85134	1.2726e-13	3.48569	-2.38365	GRMZM2G041424	Hypothetical protein ZEAMMB73_076139
[+/-]	Pavir.Gb01390	1.20992	-1.085	0	2.60983	-1.26151	GRMZM2G051984	PTI1-like tyrosine-protein kinase 3-like isoform X2
[+/-]	Pavir.Fa00940	2.59804	-2.73108	1.20563e-86	4.03674	-3.93924	GRMZM2G059397	Tetraspanin-8-like
[+/-]	Pavir.J23919	3.30033	-7.37228	1.12017e-82
[+/-]	Pavir.Ca01179	2.06796	-4.41149	0	1.12792	-1.09893	GRMZM2G166639	1-aminocyclopropane-1-carboxylate oxidase-like
[+/-]	Pavir.Ca01180	2.04111	-4.70148	0
[+/-]	Pavir.Ga00536	3.23751	-3.2084	3.27111e-134	6.92494	-2.56421	GRMZM2G177340	CCR4-associated factor 1 homolog 11-like
[+/-]	Pavir.J29887	3.69534	-1.40131	1.70423e-122
[+/-]	Pavir.Ga00704	3.5861	-4.87069	0	7.85208	-4.49031	GRMZM2G392125	Xyloglucan endotransglucosylase/hydrolase protein 23-like
[+/-]	Pavir.Gb00581	1.61019	-4.9737	0
[+/-]	Pavir.Ba00502	3.51655	-1.67274	2.53419e-99	2.6643	-3.15127	GRMZM2G459663	Calcium-binding protein CML45-like
[+/-]	Pavir.Bb03422	3.76673	-2.05457	1.73485e-94
[+/-]	Pavir.J24394	4.42501	-5.31929	0	2.11055	-3.09547	GRMZM2G059428	Protein FEZ-like
[+/-]	Pavir.Ga00934	1.90104	-4.18108	0	2.89452	-3.23667	GRMZM2G006212	MATE efflux family protein 9-like
[+/-]	Pavir.Ib00561	3.22988	-1.55351	3.0862e-55	7.00321	-2.38994	GRMZM2G006676	Hypothetical protein SORBIDRAFT_01g044630
[+/-]	Pavir.Gb00106	1.002	-1.06355	0	3.63692	-2.7495	GRMZM2G070273	Kinesin-like calmodulin-binding protein homolog
[+/-]	Pavir.Db00557	2.88203	-1.22063	3.45743e-89	2.73958	-1.34628	GRMZM2G086841	Chaperone protein dnaJ 8, chloroplastic-like
[+/-]	Pavir.Fa01306	1.2706	-1.42649	1.30077e-95	5.96549	-1.97802	GRMZM2G092363	Zinc finger protein CONSTANS-LIKE 1-like
[+/-]	Pavir.Ia02900	1.23383	-3.20318	0	1.90076	-4.01403	GRMZM2G099467	Naringenin,2-oxoglutarate 3-dioxygenase-like
[+/-]	Pavir.J16683	1.29277	-1.71782	0	3.00249	-3.15291	GRMZM2G159756	LRR receptor-like serine/threonine-protein kinase-like
[+/-]	Pavir.Hb00525	1.93781	-3.35955	1.04697e-32	4.73454	-3.14258	GRMZM2G310947	Cell division protein AAA ATPase family
[+/-]	Pavir.J26767	1.48247	-3.50559	1.97683e-35
[+/-]	Pavir.Fa00410	1.51119	-1.26084	2.38916e-159	5.40221	-3.63882	GRMZM2G386209	Auxin-induced in root cultures protein 12-like
[+/-]	Pavir.Ba00297	1.73844	-1.10182	2.772e-120	1.25118	-1.29108	GRMZM2G430600	UPF0483 protein AGAP003155-like
[+/-]	Pavir.J02106	1.28454	-5.34466	1.65542e-87	3.04404	-3.73504	GRMZM2G108723	Uncharacterized protein LOC101776577
[+/-]	Pavir.J17334	1.06895	-3.04302	0	2.6241	-2.1878	GRMZM2G110345	Uncharacterized protein LOC101771225
[+/-]	Pavir.Cb02040	1.06664	-2.45247	7.20405e-100	2.53383	-2.43633	GRMZM2G152781	Uncharacterized protein LOC101753598
[+/-]	Pavir.Ca02623	1.52467	-2.63352	0	2.44306	-3.19872	GRMZM2G176472	Uncharacterized protein LOC101786693
[+/-]	Pavir.J20452	2.29905	-2.92554	0
[+/-]	Pavir.J20702	2.02642	-3.02408	5.70056e-21
[+/-]	Pavir.J28175	2.22046	-2.15674	2.83244e-38	2.44306	-3.19872	GRMZM2G176472	Uncharacterized protein LOC101786693
[+/-]	Pavir.Ca00327	2.55788	-3.66503	2.46189e-38	6.45936	-2.19194	GRMZM2G382035	Uncharacterized protein LOC101754445
[+/-]	Pavir.Cb01212	3.18251	-3.39876	9.44084e-43
[+/-]	Pavir.Ia02733	1.74859	-1.34529	1.48671e-54	5.65403	-1.91268	GRMZM2G388608	Uncharacterized protein C4orf40-like
[+/-]	Pavir.Ea02932	1.58449	-2.79858	9.91259e-62	2.68954	-2.03132	GRMZM2G051151	Uncharacterized protein LOC101782716
[+/-]	Pavir.Eb03078	1.94024	-1.36597	3.30519e-64
[-/+]	Pavir.Ba02525	-1.90251	1.76081	1.31019e-06	-2.00919	2.09164	GRMZM2G068519	Uncharacterized protein
